# Supplementary material for: Histone deacetylation promotes transcriptional silencing at facultative heterochromatin
Source: Nucleic Acids Res. 2018 Mar 29;46(11):5426–40. doi: 10.1093/nar/gky232 (PMC6009587; doi:10.1093/nar/gky232)
Supplement: Supplementary Data [file gky232_supplemental_files.zip]

Archive with 9 entries (9 files):
- Figure Supplement 1.eps
- Figure Supplement 2.eps
- Figure Supplement 3.eps
- Figure Supplement 4.eps
- Figure Supplement 5.eps
- Figure Supplement 6.eps
- Figure Supplement 7.eps
- Supplementary Figures and Tables Legends.pdf
- Supplementary File.xlsx
