# Supplementary material for: Histone deacetylation promotes transcriptional silencing at facultative heterochromatin
Source: Nucleic Acids Res. 2018 Mar 29;46(11):5426–40. doi: 10.1093/nar/gky232 (PMC6009587; doi:10.1093/nar/gky232)
Supplement: Supplementary Data [file gky232_supplemental_files.zip › Supplementary File.xlsx]

## Sheet: Supplementary Table 1
ID	seqnames	start	end	width	strand	type	baseMean_RNASeq	log2FoldChange_RNASeq	lfcSE_RNASeq	stat_RNASeq	pvalue_RNASeq	padj_RNASeq	baseMean.NETSeq_Scer	log2FoldChange.NETSeq_Scer	lfcSE.NETSeq_Scer	stat.NETSeq_Scer	pvalue.NETSeq_Scer	padj.NETSeq_Scer	baseMeanNETSeq_RPgenes	log2FoldChangeNETSeq_RPgenes	lfcSENETSeq_RPgenes	statNETSeq_RPgenes	pvalueNETSeq_RPgenes	padjNETSeq_RPgenes	baseMean_H3K14ac	log2FoldChange_H3K14ac	lfcSE_H3K14ac	stat_H3K14ac	pvalue_H3K14ac	padj_H3K14ac	baseMean_H4K14ac_75TSS300	log2FoldChange_H4K14ac_75TSS300	lfcSE_H4K14ac_75TSS300	stat_H4K14ac_75TSS300	pvalue_H4K14ac_75TSS300	padj_H4K14ac_75TSS300
novelncTU_1	chrI	102071	102391	321	+	novel_nc-TU	84.1852	-1.39482	0.364773	-3.82381	0.000131406	0.000349432	6.2822	0.370211	0.995228	0.371986	0.709903	NA	6.32035	0.663145	1.03874	0.638412	0.523206	NA	1087	-0.00663568	0.30214	-0.0219623	0.982478	0.982913	1265.75	0.0860804	0.266159	0.323417	0.746379	0.759705
novelncTU_10	chrI	536629	536981	353	+	novel_nc-TU	2.89978	-0.219383	1.87078	-0.117268	0.906648	NA	1.83378	-1.47323	1.81774	-0.810474	0.417668	NA	1.81457	-1.23043	1.90438	-0.646109	0.518209	NA	2127.25	0.694349	0.22214	3.12572	0.0017737	0.0020408	2028.25	1.0437	0.274473	3.80256	0.000143208	0.000197384
novelncTU_100	chrI	4495584	4496035	452	+	novel_nc-TU	11.8232	-1.78328	1.01099	-1.76391	0.0777479	0.1244	1.28571	-4.42309	2.46842	-1.79187	0.0731537	NA	1.15984	-4.22332	2.65663	-1.58973	0.111896	NA	NA	NA	NA	NA	NA	NA	NA	NA	NA	NA	NA	NA
novelncTU_103	chrI	4770098	4770597	500	+	novel_nc-TU	9.17863	0.819068	1.10344	0.742284	0.457915	0.558329	3.71194	-1.23878	1.29414	-0.957221	0.338456	NA	3.51382	-0.848906	1.3721	-0.618692	0.536119	NA	NA	NA	NA	NA	NA	NA	NA	NA	NA	NA	NA	NA
novelncTU_105	chrI	4857568	4858124	557	+	novel_nc-TU	4.40031	-0.248046	1.44418	-0.171755	0.86363	NA	3.55051	-0.799487	1.28533	-0.622008	0.533937	NA	3.31522	-0.537327	1.36277	-0.394289	0.693367	NA	NA	NA	NA	NA	NA	NA	NA	NA	NA	NA	NA	NA
novelncTU_106	chrI	4879386	4879803	418	+	novel_nc-TU	12.6249	-0.786068	0.876964	-0.896351	0.370065	0.470431	10.4361	-0.388085	0.797743	-0.486478	0.626628	NA	10.1824	-0.115118	0.834285	-0.137984	0.890253	NA	NA	NA	NA	NA	NA	NA	NA	NA	NA	NA	NA	NA
novelncTU_107	chrI	4918646	4918930	285	+	novel_nc-TU	22.0155	-1.15587	0.744389	-1.55277	0.120477	0.182961	3.44462	-1.69904	1.36471	-1.24498	0.21314	NA	3.31414	-1.4669	1.44088	-1.01806	0.30865	NA	NA	NA	NA	NA	NA	NA	NA	NA	NA	NA	NA	NA
novelncTU_108	chrI	4926098	4926325	228	+	novel_nc-TU	25.5318	-0.524297	0.62809	-0.834747	0.40386	0.504809	27.7137	-0.62347	0.585598	-1.06467	0.287025	0.377848	25.5374	-0.466914	0.552163	-0.845608	0.397771	0.521905	NA	NA	NA	NA	NA	NA	NA	NA	NA	NA	NA	NA
novelncTU_11	chrI	744230	744596	367	+	novel_nc-TU	13.7542	-1.18659	0.853904	-1.38961	0.164647	0.239145	3.12816	-1.97385	1.44863	-1.36257	0.173019	NA	2.94924	-1.62465	1.5318	-1.06062	0.288864	NA	423.5	1.96722	0.411837	4.7767	1.78197e-06	2.36701e-06	391.75	1.91185	0.263073	7.26737	3.66559e-13	8.12393e-13
novelncTU_110	chrI	4945538	4945822	285	+	novel_nc-TU	NA	NA	NA	NA	NA	NA	1.53075	-3.0183	2.28977	-1.31817	0.187448	NA	1.41135	-2.94547	2.40873	-1.22283	0.221393	NA	NA	NA	NA	NA	NA	NA	NA	NA	NA	NA	NA	NA
novelncTU_112	chrI	4984503	4985456	954	+	novel_nc-TU	11.5076	1.24633	1.09113	1.14224	0.253353	0.344226	7.44949	-1.03343	0.929556	-1.11174	0.266248	NA	6.92883	-0.808101	0.972287	-0.831134	0.405898	NA	NA	NA	NA	NA	NA	NA	NA	NA	NA	NA	NA	NA
novelncTU_113	chrI	5003541	5004180	640	+	novel_nc-TU	5.8641	-0.261775	1.36609	-0.191623	0.848037	NA	6.35723	-1.17813	1.02112	-1.15376	0.248599	NA	6.19479	-0.950493	1.07776	-0.881914	0.377823	NA	NA	NA	NA	NA	NA	NA	NA	NA	NA	NA	NA	NA
novelncTU_114	chrI	5042018	5042292	275	+	novel_nc-TU	1.66245	0.713878	2.2219	0.321291	0.74799	NA	1.18723	-2.69494	2.44752	-1.10109	0.270857	NA	1.11145	-2.34536	2.56955	-0.912751	0.361374	NA	NA	NA	NA	NA	NA	NA	NA	NA	NA	NA	NA	NA
novelncTU_115	chrI	5043794	5044680	887	+	novel_nc-TU	8.72191	-1.22741	1.10361	-1.11218	0.266059	0.359149	8.73025	-1.20315	0.920771	-1.30668	0.191321	NA	8.38389	-1.07388	0.962766	-1.11541	0.264676	NA	NA	NA	NA	NA	NA	NA	NA	NA	NA	NA	NA	NA
novelncTU_116	chrI	5100913	5102243	1331	+	novel_nc-TU	64.0819	2.19183	0.490398	4.46949	7.8408e-06	2.47467e-05	13.8953	0.588645	0.723017	0.814152	0.415558	NA	13.5939	0.799157	0.734751	1.08766	0.276747	NA	NA	NA	NA	NA	NA	NA	NA	NA	NA	NA	NA	NA
novelncTU_118	chrI	5115751	5116440	690	+	novel_nc-TU	8.78783	-0.784626	1.05473	-0.743914	0.456929	0.557391	10.3264	-0.905203	0.818854	-1.10545	0.268964	NA	9.89965	-0.703602	0.855498	-0.822447	0.410822	NA	NA	NA	NA	NA	NA	NA	NA	NA	NA	NA	NA	NA
novelncTU_12	chrI	744983	745183	201	+	novel_nc-TU	10.0587	-0.690904	1.08245	-0.638276	0.523294	0.620545	1.82017	-1.45198	1.8415	-0.788476	0.430418	NA	1.54753	-1.19261	2.00857	-0.593761	0.552672	NA	193	2.4705	0.57373	4.30604	1.66202e-05	2.10349e-05	374.75	2.51651	0.248078	10.1441	3.52159e-24	1.50728e-23
novelncTU_120	chrI	5139502	5139753	252	+	novel_nc-TU	25.1639	1.87366	0.706105	2.65351	0.00796586	0.0158925	1.74621	2.76317	2.16447	1.2766	0.201742	NA	1.68357	2.8501	2.22621	1.28025	0.200459	NA	NA	NA	NA	NA	NA	NA	NA	NA	NA	NA	NA	NA
novelncTU_121	chrI	5170957	5171680	724	+	novel_nc-TU	12.9019	-0.629305	0.874307	-0.719776	0.471663	0.572553	5.39421	-1.46121	1.09373	-1.33599	0.181552	NA	5.12677	-1.1389	1.15779	-0.983681	0.325273	NA	NA	NA	NA	NA	NA	NA	NA	NA	NA	NA	NA	NA
novelncTU_122	chrI	5173983	5174603	621	+	novel_nc-TU	204.983	-0.69831	0.237501	-2.94024	0.00327958	0.00699033	36.8603	-1.67235	0.544029	-3.07402	0.00211198	0.0241921	35.2622	-1.37401	0.576198	-2.38461	0.0170973	0.0700023	NA	NA	NA	NA	NA	NA	NA	NA	NA	NA	NA	NA
novelncTU_123	chrI	5182170	5184289	2120	+	novel_nc-TU	23.9656	-1.05212	0.652778	-1.61176	0.107015	0.165121	5.97412	-1.62199	1.05075	-1.54366	0.122671	NA	5.40963	-1.39148	1.10715	-1.25681	0.208822	NA	NA	NA	NA	NA	NA	NA	NA	NA	NA	NA	NA	NA
novelncTU_124	chrI	5185096	5185689	594	+	novel_nc-TU	4.02574	2.34638	1.64862	1.42323	0.154668	NA	3.54699	-1.14495	1.37154	-0.834794	0.403834	NA	3.64425	-0.782841	1.43844	-0.544229	0.586284	NA	NA	NA	NA	NA	NA	NA	NA	NA	NA	NA	NA	NA
novelncTU_128	chrII	136610	136898	289	+	novel_nc-TU	15.9535	-0.138707	0.809048	-0.171445	0.863874	0.90096	12.7903	0.29761	0.783956	0.379626	0.704223	NA	11.7106	0.522874	0.771812	0.677463	0.498112	NA	1320.25	-0.0278655	0.247407	-0.11263	0.910324	0.91342	2078.25	0.61845	0.266368	2.32178	0.0202445	0.0236547
novelncTU_129	chrII	164713	164937	225	+	novel_nc-TU	9.51914	2.43738	1.28313	1.89956	0.0574904	0.0952935	9.04212	1.66891	0.921912	1.81027	0.0702539	NA	9.19253	2.02628	0.939044	2.15781	0.0309428	NA	258.75	2.08876	0.573174	3.64419	0.000268232	0.000320867	420.25	2.20854	0.291683	7.57171	3.68354e-14	8.5939e-14
novelncTU_13	chrI	783987	784235	249	+	novel_nc-TU	NA	NA	NA	NA	NA	NA	NA	NA	NA	NA	NA	NA	NA	NA	NA	NA	NA	NA	566	1.49461	0.365392	4.09042	4.30596e-05	5.33917e-05	808.75	1.53252	0.230714	6.64249	3.08423e-11	6.22907e-11
novelncTU_130	chrII	296464	296800	337	+	novel_nc-TU	7.31724	0.150401	1.13225	0.132834	0.894324	0.923457	6.32648	-1.39946	1.06651	-1.31219	0.189455	NA	5.69602	-0.99345	1.12396	-0.883887	0.376757	NA	1094.75	0.702103	0.282341	2.48672	0.0128927	0.01418	1262.5	0.633937	0.25471	2.48886	0.0128154	0.0151806
novelncTU_131	chrII	346336	346641	306	+	novel_nc-TU	26.1695	-1.9074	0.674504	-2.82785	0.00468618	0.00974436	6.35326	0.109049	1.00915	0.10806	0.913948	NA	5.82299	0.295421	1.04403	0.282963	0.777205	NA	567	0.668157	0.404405	1.6522	0.0984939	0.103916	852	0.898298	0.238561	3.76548	0.000166229	0.000228279
novelncTU_132	chrII	346807	347236	430	+	novel_nc-TU	52.1939	-1.09457	0.47242	-2.31695	0.0205064	0.0377888	10.4913	0.0968971	0.804496	0.120445	0.904131	NA	9.97285	0.288855	0.821682	0.351542	0.725182	NA	1457.25	0.317586	0.32171	0.987179	0.323555	0.33323	1001.5	0.125406	0.285679	0.438974	0.66068	0.676128
novelncTU_133	chrII	412016	412350	335	+	novel_nc-TU	8.68081	0.985193	1.08673	0.90657	0.364634	0.464909	4.94336	-1.46346	1.17271	-1.24793	0.212056	NA	4.792	-1.3079	1.23564	-1.05848	0.289835	NA	1311.75	1.02109	0.305173	3.34592	0.000820091	0.000959696	1749.75	1.24969	0.272418	4.58738	4.48838e-06	6.81038e-06
novelncTU_134	chrII	603769	604072	304	+	novel_nc-TU	26.2109	-0.946302	0.630657	-1.5005	0.133484	0.199643	1.2353	0.0468108	2.10143	0.0222757	0.982228	NA	1.26618	0.463196	2.1864	0.211854	0.832221	NA	557.25	2.4992	0.348621	7.16883	7.56441e-13	1.45519e-12	715.75	2.25465	0.237581	9.49	2.31027e-21	8.06218e-21
novelncTU_135	chrII	604532	605045	514	+	novel_nc-TU	NA	NA	NA	NA	NA	NA	NA	NA	NA	NA	NA	NA	NA	NA	NA	NA	NA	NA	1362.25	1.75862	0.248453	7.0783	1.45934e-12	2.74969e-12	895.25	1.57477	0.217778	7.2311	4.79103e-13	1.05596e-12
novelncTU_136	chrII	681665	682010	346	+	novel_nc-TU	1.41245	0.332044	2.39547	0.138613	0.889756	NA	1.58378	-1.18536	1.90763	-0.621381	0.534349	NA	1.56457	-0.917284	2.00077	-0.458465	0.646618	NA	503.75	3.38527	0.379663	8.91653	4.81114e-19	1.39921e-18	551.25	3.37378	0.241343	13.9792	2.08738e-44	6.87418e-43
novelncTU_137	chrII	816796	817256	461	+	novel_nc-TU	6.27066	0.0233298	1.25301	0.018619	0.985145	NA	6.79049	0.0796293	0.989416	0.0804811	0.935855	NA	6.47816	0.203851	1.0272	0.198453	0.842691	NA	2162.25	0.641908	0.24729	2.59577	0.00943802	0.0104533	1549	0.582441	0.294189	1.97982	0.0477241	0.0540502
novelncTU_138	chrII	862633	863088	456	+	novel_nc-TU	NA	NA	NA	NA	NA	NA	NA	NA	NA	NA	NA	NA	NA	NA	NA	NA	NA	NA	1064.75	2.56139	0.265853	9.6346	5.71139e-22	2.03742e-21	1064.5	2.35801	0.231093	10.2037	1.90804e-24	8.26573e-24
novelncTU_139	chrII	879937	880179	243	+	novel_nc-TU	NA	NA	NA	NA	NA	NA	NA	NA	NA	NA	NA	NA	NA	NA	NA	NA	NA	NA	362	1.80607	0.422451	4.27523	1.90942e-05	2.41031e-05	559.25	1.8115	0.223363	8.11013	5.05662e-16	1.29596e-15
novelncTU_14	chrI	1075062	1075278	217	+	novel_nc-TU	15.3773	-0.505452	0.829045	-0.60968	0.542074	0.636649	9.84488	-2.53341	0.897179	-2.82375	0.00474652	NA	8.86246	-2.25947	0.93478	-2.41711	0.0156443	NA	225	3.83332	0.591023	6.48591	8.82004e-11	1.49125e-10	367	3.78955	0.283974	13.3447	1.27208e-40	2.68005e-39
novelncTU_140	chrII	1131042	1131757	716	+	novel_nc-TU	NA	NA	NA	NA	NA	NA	NA	NA	NA	NA	NA	NA	NA	NA	NA	NA	NA	NA	773	3.95743	0.32335	12.2388	1.92805e-34	1.63932e-33	385.75	4.48406	0.278057	16.1264	1.66435e-58	7.36667e-56
novelncTU_141	chrII	1147562	1148016	455	+	novel_nc-TU	NA	NA	NA	NA	NA	NA	NA	NA	NA	NA	NA	NA	NA	NA	NA	NA	NA	NA	549.75	2.7887	0.355215	7.85074	4.13592e-15	9.19168e-15	516.5	2.40044	0.239822	10.0092	1.38806e-23	5.65902e-23
novelncTU_142	chrII	1151227	1151648	422	+	novel_nc-TU	112.321	-0.504025	0.414809	-1.21508	0.224336	0.310387	496.562	-1.89429	0.402802	-4.7028	2.56623e-06	0.000331657	439.91	-1.61083	0.29816	-5.40259	6.56867e-08	1.14855e-05	2105.75	0.410043	0.209332	1.95882	0.0501344	0.0535014	1335	0.751393	0.224805	3.34243	0.000830493	0.00108724
novelncTU_143	chrII	1241817	1242902	1086	+	novel_nc-TU	12.1675	1.78097	0.988694	1.80134	0.0716497	0.1157	12.9791	-0.652578	0.731366	-0.892273	0.372246	NA	12.2396	-0.417883	0.75026	-0.556984	0.577539	NA	1210	2.50953	0.263371	9.52847	1.59611e-21	5.54512e-21	447.25	2.73233	0.242738	11.2563	2.1559e-29	1.36326e-28
novelncTU_144	chrII	1263389	1263606	218	+	novel_nc-TU	4.93757	-0.922098	1.36833	-0.673888	0.500382	NA	2.21798	-2.54225	1.76981	-1.43645	0.150874	NA	2.02279	-2.31908	1.87926	-1.23404	0.217187	NA	732	1.19062	0.363102	3.27903	0.00104166	0.00121187	1266.5	1.42026	0.241246	5.8872	3.92794e-09	7.11539e-09
novelncTU_145	chrII	1299795	1300337	543	+	novel_nc-TU	6.78909	1.60523	1.34716	1.19156	0.233433	0.321616	7.80357	0.371573	0.958998	0.38746	0.698416	NA	8.35711	0.771301	1.0065	0.766323	0.443484	NA	1333.75	1.26189	0.239022	5.27938	1.29621e-07	1.82238e-07	801.25	1.38587	0.222591	6.22611	4.78148e-10	9.11936e-10
novelncTU_146	chrII	1452261	1452501	241	+	novel_nc-TU	16.3247	0.190628	0.772809	0.246669	0.805165	0.855724	7.82765	-0.601269	0.940808	-0.639098	0.522759	NA	7.71551	-0.41786	0.988084	-0.422899	0.672369	NA	1226	0.444771	0.270295	1.6455	0.0998661	0.105314	1906	0.615463	0.265777	2.31571	0.0205742	0.0240274
novelncTU_147	chrII	1455390	1456215	826	+	novel_nc-TU	6.87548	1.12053	1.18768	0.943464	0.345444	0.445605	1.74008	-2.05995	1.9935	-1.03333	0.30145	NA	1.4593	-2.0019	2.20607	-0.907449	0.364169	NA	2254.75	1.35411	0.208972	6.47985	9.18154e-11	1.55044e-10	714.5	2.57791	0.240135	10.7352	6.9534e-27	3.60641e-26
novelncTU_148	chrII	1476051	1476463	413	+	novel_nc-TU	51.7214	-0.961367	0.452688	-2.12369	0.0336965	0.059327	8.24278	-0.631683	0.898206	-0.703272	0.481886	NA	8.14045	-0.376775	0.947256	-0.397754	0.690811	NA	1064.75	2.05959	0.279872	7.35907	1.85201e-13	3.69258e-13	1141.5	2.10952	0.222833	9.46681	2.88514e-21	9.98612e-21
novelncTU_149	chrII	1476903	1477139	237	+	novel_nc-TU	58.424	-1.1491	0.445596	-2.5788	0.00991442	0.0194624	1.95437	-2.2301	1.94337	-1.14754	0.251158	NA	1.79947	-2.30531	2.09544	-1.10016	0.271264	NA	334	3.31482	0.485954	6.82125	9.025e-12	1.62082e-11	520.25	3.24143	0.258967	12.5167	6.04705e-36	7.19705e-35
novelncTU_15	chrI	1152949	1153154	206	+	novel_nc-TU	NA	NA	NA	NA	NA	NA	NA	NA	NA	NA	NA	NA	NA	NA	NA	NA	NA	NA	243.25	2.28139	0.526666	4.33175	1.4793e-05	1.87539e-05	496.25	2.45043	0.240057	10.2077	1.83144e-24	7.94913e-24
novelncTU_150	chrII	1543919	1544437	519	+	novel_nc-TU	2.8262	0.0819143	2.17051	0.0377396	0.969895	NA	2.81539	-1.34138	1.51089	-0.887803	0.374647	NA	2.85441	-1.02655	1.58119	-0.649222	0.516195	NA	619.25	2.50501	0.340058	7.36642	1.75267e-13	3.50378e-13	457.75	2.43352	0.249556	9.7514	1.8195e-22	6.84228e-22
novelncTU_151	chrII	1554406	1554649	244	+	novel_nc-TU	18.9829	-0.773461	0.719491	-1.07501	0.28237	0.378048	8.12554	-0.454038	0.894166	-0.507779	0.611608	NA	7.52116	-0.225968	0.923712	-0.24463	0.806743	NA	987.75	0.972156	0.296559	3.27812	0.00104502	0.00121558	1501.25	1.12362	0.277323	4.05167	5.08524e-05	7.21872e-05
novelncTU_152	chrII	1571547	1571827	281	+	novel_nc-TU	19.8166	-0.00252103	0.726054	-0.00347224	0.99723	0.998391	9.86102	-0.413575	0.865011	-0.478116	0.632568	NA	9.88643	-0.203109	0.910112	-0.22317	0.823403	NA	591.5	2.31462	0.354638	6.52672	6.72272e-11	1.14578e-10	816.75	2.35235	0.239801	9.80959	1.02388e-22	3.92875e-22
novelncTU_153	chrII	1681712	1682509	798	+	novel_nc-TU	NA	NA	NA	NA	NA	NA	NA	NA	NA	NA	NA	NA	NA	NA	NA	NA	NA	NA	941.75	2.30773	0.288086	8.01054	1.14203e-15	2.63202e-15	342.75	2.47504	0.236403	10.4696	1.19179e-25	5.63421e-25
novelncTU_154	chrII	1698157	1698407	251	+	novel_nc-TU	1.54392	-0.376972	2.31334	-0.162956	0.870553	NA	NA	NA	NA	NA	NA	NA	NA	NA	NA	NA	NA	NA	394.5	2.06135	0.420137	4.90638	9.27718e-07	1.24645e-06	583.75	1.92772	0.267141	7.21611	5.34948e-13	1.1756e-12
novelncTU_155	chrII	1741032	1741328	297	+	novel_nc-TU	13.6231	-0.490348	0.856468	-0.572524	0.566967	0.660147	4.44462	-2.15522	1.27951	-1.68441	0.0921028	NA	4.31414	-1.96117	1.34519	-1.45791	0.144864	NA	1614.75	2.27028	0.258177	8.7935	1.44969e-18	4.0662e-18	1827.75	2.17959	0.26245	8.3048	9.99895e-17	2.65491e-16
novelncTU_156	chrII	1747058	1747340	283	+	novel_nc-TU	5.8495	-0.112349	1.26303	-0.0889523	0.92912	NA	10.234	-3.0263	0.963509	-3.14091	0.00168424	NA	8.77546	-2.69174	0.994129	-2.70764	0.00677643	NA	301.25	2.519	0.462807	5.44287	5.24279e-08	7.5413e-08	422.5	2.68817	0.229202	11.7284	9.12114e-32	7.03957e-31
novelncTU_157	chrII	1775895	1776111	217	+	novel_nc-TU	8.46512	-0.403087	1.07518	-0.374901	0.707734	0.780281	4.76741	-0.143242	1.1717	-0.122252	0.902699	NA	4.91496	0.0969375	1.22769	0.0789593	0.937065	NA	626	0.878924	0.383428	2.29228	0.0218896	0.0238014	1117.5	1.32057	0.251351	5.2539	1.48916e-07	2.47305e-07
novelncTU_158	chrII	1784254	1785701	1448	+	novel_nc-TU	NA	NA	NA	NA	NA	NA	NA	NA	NA	NA	NA	NA	NA	NA	NA	NA	NA	NA	1826.75	2.43404	0.238584	10.202	1.94236e-24	8.31479e-24	647.75	2.3658	0.231016	10.2409	1.30073e-24	5.6967e-24
novelncTU_159	chrII	1817534	1817906	373	+	novel_nc-TU	NA	NA	NA	NA	NA	NA	NA	NA	NA	NA	NA	NA	NA	NA	NA	NA	NA	NA	730.75	2.87335	0.368762	7.79187	6.60227e-15	1.45207e-14	769.75	3.12824	0.296184	10.5618	4.47905e-26	2.19076e-25
novelncTU_16	chrI	1156476	1156700	225	+	novel_nc-TU	NA	NA	NA	NA	NA	NA	NA	NA	NA	NA	NA	NA	NA	NA	NA	NA	NA	NA	935.5	0.0493546	0.325481	0.151636	0.879474	0.88338	1446.25	0.163272	0.244221	0.668543	0.503787	0.521803
novelncTU_160	chrII	1886774	1887011	238	+	novel_nc-TU	NA	NA	NA	NA	NA	NA	6.1994	-3.50539	1.27641	-2.74628	0.00602748	NA	5.46354	-3.44227	1.35764	-2.53548	0.0112292	NA	873	1.28912	0.319376	4.03636	5.42861e-05	6.69815e-05	1594.5	1.20992	0.230889	5.24026	1.60349e-07	2.65837e-07
novelncTU_161	chrII	1912063	1912809	747	+	novel_nc-TU	108.947	0.204931	0.321504	0.637415	0.523855	0.620933	84.2149	-0.690528	0.415954	-1.66011	0.0968926	0.181615	79.424	-0.417466	0.386409	-1.08037	0.279976	0.407564	834.75	2.24701	0.29089	7.72461	1.12196e-14	2.42978e-14	493.5	2.32193	0.236793	9.80573	1.06377e-22	4.07486e-22
novelncTU_162	chrII	1918337	1918610	274	+	novel_nc-TU	14.2118	0.354444	0.827521	0.428321	0.668418	0.747855	2.46176	-0.563388	1.52954	-0.368338	0.712621	NA	2.25216	-0.412653	1.63301	-0.252695	0.800504	NA	706.75	3.55972	0.373858	9.52158	1.70563e-21	5.90444e-21	930.75	3.25953	0.259135	12.5785	2.77263e-36	3.53562e-35
novelncTU_163	chrII	1962195	1962628	434	+	novel_nc-TU	7.07621	-0.658027	1.15003	-0.572183	0.567198	0.660316	NA	NA	NA	NA	NA	NA	NA	NA	NA	NA	NA	NA	617	2.5545	0.344805	7.40855	1.27688e-13	2.57462e-13	497.75	2.80653	0.262494	10.6918	1.11232e-26	5.6694e-26
novelncTU_164	chrII	2019956	2020249	294	+	novel_nc-TU	4.27564	-2.01275	1.53807	-1.30862	0.190662	NA	2.1158	-3.60111	2.08828	-1.72444	0.084629	NA	1.99806	-3.34178	2.15508	-1.55065	0.120985	NA	736.5	2.7511	0.356369	7.71981	1.16507e-14	2.52153e-14	878.5	2.41147	0.262597	9.18314	4.18709e-20	1.34877e-19
novelncTU_165	chrII	2218672	2219583	912	+	novel_nc-TU	NA	NA	NA	NA	NA	NA	NA	NA	NA	NA	NA	NA	NA	NA	NA	NA	NA	NA	2037.75	1.13107	0.215761	5.24224	1.58642e-07	2.21706e-07	939.5	0.732463	0.268727	2.72568	0.00641687	0.00779167
novelncTU_166	chrII	2290726	2291411	686	+	novel_nc-TU	NA	NA	NA	NA	NA	NA	NA	NA	NA	NA	NA	NA	NA	NA	NA	NA	NA	NA	1320.75	1.83436	0.243286	7.53992	4.70244e-14	9.79916e-14	987.5	1.43957	0.247486	5.81678	5.99913e-09	1.07724e-08
novelncTU_167	chrII	2357840	2358310	471	+	novel_nc-TU	NA	NA	NA	NA	NA	NA	NA	NA	NA	NA	NA	NA	NA	NA	NA	NA	NA	NA	1071.25	2.96994	0.313291	9.47982	2.54723e-21	8.72436e-21	1013.75	3.6562	0.300762	12.1564	5.30134e-34	5.18218e-33
novelncTU_168	chrII	2358517	2359241	725	+	novel_nc-TU	NA	NA	NA	NA	NA	NA	NA	NA	NA	NA	NA	NA	NA	NA	NA	NA	NA	NA	1003.25	3.66633	0.290833	12.6063	1.94914e-36	1.88658e-35	595.25	3.57776	0.281234	12.7216	4.48402e-37	6.22077e-36
novelncTU_169	chrII	2433401	2433629	229	+	novel_nc-TU	NA	NA	NA	NA	NA	NA	NA	NA	NA	NA	NA	NA	NA	NA	NA	NA	NA	NA	684	1.68806	0.457033	3.69351	0.000221178	0.00026575	1199	2.06325	0.338862	6.08877	1.13784e-09	2.12471e-09
novelncTU_17	chrI	1243329	1243580	252	+	novel_nc-TU	32.8113	-0.984791	0.578502	-1.70231	0.0886973	0.14	3.60372	-0.128753	1.31424	-0.0979673	0.921958	NA	3.77382	0.294445	1.3719	0.214627	0.830059	NA	550.25	1.84214	0.35193	5.2344	1.65518e-07	2.31174e-07	908.75	1.85318	0.228246	8.1192	4.69267e-16	1.20496e-15
novelncTU_170	chrII	2464397	2464605	209	+	novel_nc-TU	NA	NA	NA	NA	NA	NA	100.784	-0.661548	0.49804	-1.3283	0.184078	0.276071	89.842	-0.49824	0.371787	-1.34012	0.180206	0.300239	NA	NA	NA	NA	NA	NA	NA	NA	NA	NA	NA	NA
novelncTU_171	chrII	2681105	2681316	212	+	novel_nc-TU	31.807	1.60106	0.595932	2.68665	0.00721718	0.0144889	6.82648	-1.5195	0.98708	-1.53939	0.123709	NA	6.48973	-1.22525	1.04364	-1.17402	0.240389	NA	NA	NA	NA	NA	NA	NA	NA	NA	NA	NA	NA	NA
novelncTU_172	chrII	2721030	2722680	1651	+	novel_nc-TU	6.178	-2.39637	1.39341	-1.71979	0.0854705	NA	13.8204	-2.15786	0.807985	-2.67066	0.00757014	NA	12.3059	-1.7561	0.834583	-2.10417	0.0353638	NA	NA	NA	NA	NA	NA	NA	NA	NA	NA	NA	NA	NA
novelncTU_173	chrII	2727374	2727634	261	+	novel_nc-TU	19.0243	-0.721681	0.734193	-0.982957	0.325628	0.424668	4.17623	-1.44686	1.24513	-1.16202	0.245229	NA	4.10398	-1.14921	1.31433	-0.874374	0.381915	NA	NA	NA	NA	NA	NA	NA	NA	NA	NA	NA	NA	NA
novelncTU_176	chrII	2944791	2945037	247	+	novel_nc-TU	4.04816	-1.20834	1.52117	-0.794348	0.426993	NA	3.00631	-0.492231	1.42057	-0.346503	0.728965	NA	2.9422	-0.0397903	1.49733	-0.0265741	0.978799	NA	NA	NA	NA	NA	NA	NA	NA	NA	NA	NA	NA	NA
novelncTU_178	chrII	2954158	2954833	676	+	novel_nc-TU	3.40721	1.48415	1.71959	0.863084	0.388091	NA	3.76605	-1.85638	1.34856	-1.37657	0.168646	NA	3.67753	-1.65875	1.41858	-1.1693	0.242282	NA	NA	NA	NA	NA	NA	NA	NA	NA	NA	NA	NA	NA
novelncTU_18	chrI	1246116	1246331	216	+	novel_nc-TU	8.05292	-1.19963	1.10636	-1.08431	0.278228	0.373412	17.4444	-0.182599	0.658542	-0.277278	0.781567	NA	16.378	0.0415047	0.652381	0.0636203	0.949273	NA	329.5	2.96101	0.451022	6.5651	5.19982e-11	8.92959e-11	554	2.92394	0.229029	12.7667	2.51692e-37	3.63294e-36
novelncTU_182	chrII	3236872	3237440	569	+	novel_nc-TU	9.76811	0.644867	0.991266	0.650548	0.515338	0.612725	7227.47	-1.12992	0.387966	-2.91243	0.00358634	0.0321653	6808.33	-0.986575	0.541383	-1.82232	0.0684058	0.159167	NA	NA	NA	NA	NA	NA	NA	NA	NA	NA	NA	NA
novelncTU_184	chrII	3272119	3272434	316	+	novel_nc-TU	19.1596	-0.263273	0.709807	-0.370907	0.710706	0.782661	7.46411	-0.08928	0.941753	-0.0948019	0.924472	NA	6.82256	0.110791	0.968392	0.114407	0.908915	NA	NA	NA	NA	NA	NA	NA	NA	NA	NA	NA	NA	NA
novelncTU_186	chrII	3528981	3529595	615	+	novel_nc-TU	29.5684	-0.797808	0.624876	-1.27675	0.201692	0.283075	17.122	-2.09822	0.696626	-3.01197	0.00259554	NA	15.969	-1.86336	0.723499	-2.57549	0.0100098	NA	NA	NA	NA	NA	NA	NA	NA	NA	NA	NA	NA	NA
novelncTU_188	chrII	3612603	3612941	339	+	novel_nc-TU	7.06174	1.03073	1.16721	0.88307	0.377199	0.477529	9.51849	-2.27655	0.893836	-2.54694	0.0108672	NA	8.7943	-2.06517	0.935101	-2.2085	0.0272091	NA	NA	NA	NA	NA	NA	NA	NA	NA	NA	NA	NA	NA
novelncTU_19	chrI	1386044	1386257	214	+	novel_nc-TU	5.977	-0.66012	1.24026	-0.532243	0.594557	NA	1.2316	-1.54848	2.30001	-0.673247	0.50079	NA	1.28984	-1.16718	2.36698	-0.49311	0.621935	NA	470.25	2.08888	0.374064	5.58429	2.34651e-08	3.45585e-08	913.75	2.03479	0.23288	8.73752	2.38283e-18	6.91999e-18
novelncTU_192	chrII	3809370	3809572	203	+	novel_nc-TU	11.1752	-0.494299	0.933398	-0.529569	0.59641	0.685311	2.66504	1.35723	1.60505	0.845596	0.397778	NA	2.58485	1.73494	1.69118	1.02587	0.304952	NA	NA	NA	NA	NA	NA	NA	NA	NA	NA	NA	NA	NA
novelncTU_193	chrII	3853006	3853344	339	+	novel_nc-TU	6.29024	-0.431561	1.20802	-0.357248	0.720906	NA	1.90395	0.115998	1.74499	0.0664748	0.947	NA	1.90582	0.273405	1.82477	0.149829	0.880899	NA	NA	NA	NA	NA	NA	NA	NA	NA	NA	NA	NA	NA
novelncTU_194	chrII	3853469	3853681	213	+	novel_nc-TU	18.0289	-0.520467	0.814241	-0.639205	0.52269	0.620125	7.10227	-1.24969	0.953144	-1.31112	0.189817	NA	6.65259	-0.988064	1.00265	-0.985448	0.324404	NA	NA	NA	NA	NA	NA	NA	NA	NA	NA	NA	NA	NA
novelncTU_195	chrII	3862312	3863214	903	+	novel_nc-TU	28.6538	0.17198	0.631138	0.272491	0.785244	0.841052	16.3043	-0.327597	0.773841	-0.423338	0.672049	NA	14.9135	0.0313047	0.763761	0.0409876	0.967306	NA	NA	NA	NA	NA	NA	NA	NA	NA	NA	NA	NA	NA
novelncTU_198	chrII	3974403	3975265	863	+	novel_nc-TU	2.1704	0.817351	2.34622	0.348369	0.727563	NA	6.73277	-1.6597	0.996244	-1.66596	0.0957217	NA	6.13446	-1.40113	1.04777	-1.33725	0.181142	NA	NA	NA	NA	NA	NA	NA	NA	NA	NA	NA	NA	NA
novelncTU_199	chrII	4087519	4087742	224	+	novel_nc-TU	40.9845	-0.844967	0.546245	-1.54686	0.121896	0.184715	3.79681	-1.52228	1.28626	-1.1835	0.236612	NA	3.58888	-1.32185	1.36168	-0.97075	0.331673	NA	NA	NA	NA	NA	NA	NA	NA	NA	NA	NA	NA	NA
novelncTU_2	chrI	103026	103278	253	+	novel_nc-TU	94.876	-1.45599	0.352539	-4.13001	3.62745e-05	0.000105019	4.75135	-1.18872	1.16446	-1.02084	0.307333	NA	4.69371	-0.918068	1.22942	-0.746746	0.455217	NA	370.25	2.3561	0.508373	4.63458	3.57661e-06	4.68119e-06	513.5	2.2441	0.304621	7.36686	1.74687e-13	3.93061e-13
novelncTU_20	chrI	1482234	1482628	395	+	novel_nc-TU	NA	NA	NA	NA	NA	NA	NA	NA	NA	NA	NA	NA	NA	NA	NA	NA	NA	NA	1125	0.214555	0.279829	0.766737	0.443238	0.453326	1294.5	0.0468127	0.270046	0.173351	0.862376	0.871207
novelncTU_200	chrII	4089911	4090185	275	+	novel_nc-TU	4.61088	0.416838	1.43116	0.291258	0.770854	NA	2.84614	-0.977672	1.43475	-0.681424	0.495603	NA	2.76575	-0.656303	1.51549	-0.433064	0.664968	NA	NA	NA	NA	NA	NA	NA	NA	NA	NA	NA	NA	NA
novelncTU_201	chrII	4158078	4159331	1254	+	novel_nc-TU	328.769	-0.68667	0.211362	-3.24879	0.00115895	0.00266103	92.7835	-2.51788	0.492118	-5.11641	3.11402e-07	7.7137e-05	87.787	-2.16928	0.98353	-2.2056	0.0274117	0.0907871	NA	NA	NA	NA	NA	NA	NA	NA	NA	NA	NA	NA
novelncTU_202	chrII	4240576	4240855	280	+	novel_nc-TU	7.0469	-0.0962986	1.16313	-0.082793	0.934016	0.953707	3.989	-1.63144	1.32935	-1.22724	0.219731	NA	3.99253	-1.41795	1.39487	-1.01654	0.309371	NA	NA	NA	NA	NA	NA	NA	NA	NA	NA	NA	NA	NA
novelncTU_203	chrII	4342101	4342528	428	+	novel_nc-TU	17.8509	-0.651392	0.745203	-0.874114	0.382056	0.482726	13.6418	-1.08718	0.723287	-1.50311	0.13281	NA	12.9603	-0.826682	0.753771	-1.09673	0.27276	NA	NA	NA	NA	NA	NA	NA	NA	NA	NA	NA	NA	NA
novelncTU_204	chrII	4383007	4383243	237	+	novel_nc-TU	10.7848	1.0994	1.14191	0.962777	0.33566	0.435244	3.99865	0.412429	1.28925	0.319899	0.749045	NA	3.59405	0.676147	1.35915	0.497479	0.618852	NA	NA	NA	NA	NA	NA	NA	NA	NA	NA	NA	NA	NA
novelncTU_205	chrII	4386549	4386904	356	+	novel_nc-TU	18.1664	-0.859558	0.736189	-1.16758	0.242977	0.332356	9.46916	0.394129	0.839469	0.469498	0.638714	NA	9.03634	0.638301	0.856926	0.744872	0.456349	NA	NA	NA	NA	NA	NA	NA	NA	NA	NA	NA	NA	NA
novelncTU_206	chrII	4392858	4393134	277	+	novel_nc-TU	14.1146	0.0161726	0.859257	0.0188216	0.984983	0.990643	50.2909	-0.993596	0.48286	-2.05773	0.0396159	0.107936	46.4803	-0.705185	0.451277	-1.56264	0.118136	0.227583	NA	NA	NA	NA	NA	NA	NA	NA	NA	NA	NA	NA
novelncTU_208	chrIII	139752	140032	281	+	novel_nc-TU	NA	NA	NA	NA	NA	NA	NA	NA	NA	NA	NA	NA	NA	NA	NA	NA	NA	NA	714.75	1.24578	0.309303	4.02769	5.63273e-05	6.94748e-05	940.75	1.26629	0.222134	5.70059	1.19396e-08	2.10878e-08
novelncTU_209	chrIII	187515	187836	322	+	novel_nc-TU	NA	NA	NA	NA	NA	NA	NA	NA	NA	NA	NA	NA	NA	NA	NA	NA	NA	NA	1567.25	0.520612	0.22805	2.28289	0.0224369	0.0243809	1870	0.450317	0.251265	1.7922	0.0731013	0.0816597
novelncTU_21	chrI	1534754	1535141	388	+	novel_nc-TU	41.8735	-2.55308	0.591813	-4.314	1.60327e-05	4.86093e-05	12.9766	-1.04484	0.74079	-1.41044	0.15841	NA	12.2854	-0.825119	0.768107	-1.07422	0.282722	NA	1666.25	1.84534	0.323887	5.69749	1.21587e-08	1.81792e-08	1732	1.65694	0.309455	5.35439	8.58453e-08	1.4451e-07
novelncTU_210	chrIII	239882	243710	3829	+	novel_nc-TU	74.2953	-2.6231	0.423985	-6.18678	6.14045e-10	3.13786e-09	56.7369	-2.63302	0.488431	-5.39077	7.01568e-08	2.08541e-05	52.3626	-2.35648	0.49852	-4.72695	2.27922e-06	0.000211107	11361.5	1.12259	0.139793	8.03036	9.71864e-16	2.24901e-15	950.75	0.233433	0.216464	1.07839	0.280859	0.298503
novelncTU_211	chrIII	275963	276250	288	+	novel_nc-TU	23.619	-1.60387	0.664752	-2.41274	0.0158331	0.0298265	1.42731	-0.871083	2.01861	-0.431527	0.666086	NA	1.36447	-0.813484	2.13965	-0.380195	0.703801	NA	533	3.41282	0.380614	8.96661	3.05788e-19	9.06013e-19	729.75	3.3604	0.238028	14.1177	2.95468e-45	1.09533e-43
novelncTU_212	chrIII	276659	277038	380	+	novel_nc-TU	48.3668	-0.793419	0.479701	-1.65399	0.09813	0.152883	NA	NA	NA	NA	NA	NA	NA	NA	NA	NA	NA	NA	1299.75	1.93633	0.262903	7.36517	1.76918e-13	3.53472e-13	1366.25	2.30646	0.25687	8.97908	2.73033e-19	8.43085e-19
novelncTU_213	chrIII	283409	284407	999	+	novel_nc-TU	33.4063	-0.834936	0.606582	-1.37646	0.168679	0.24376	24.0158	-1.50908	0.608886	-2.47842	0.0131966	0.0603367	21.895	-1.32771	0.594336	-2.23394	0.025487	0.0873761	1985	3.0189	0.212972	14.1751	1.30669e-45	2.71129e-44	790.25	2.60584	0.227967	11.4308	2.93507e-30	1.98125e-29
novelncTU_214	chrIII	325283	325932	650	+	novel_nc-TU	NA	NA	NA	NA	NA	NA	NA	NA	NA	NA	NA	NA	NA	NA	NA	NA	NA	NA	841.25	2.1579	0.29109	7.41319	1.23298e-13	2.49056e-13	460.5	2.07155	0.226403	9.14986	5.70058e-20	1.82247e-19
novelncTU_215	chrIII	361866	362327	462	+	novel_nc-TU	NA	NA	NA	NA	NA	NA	NA	NA	NA	NA	NA	NA	NA	NA	NA	NA	NA	NA	2393	0.311691	0.250889	1.24235	0.214108	0.222537	2034	0.675998	0.262412	2.5761	0.00999228	0.0119534
novelncTU_216	chrIII	426437	426987	551	+	novel_nc-TU	13.1479	-0.732588	0.862331	-0.849544	0.395579	0.496634	2.63663	-1.5531	1.54991	-1.00206	0.316315	NA	2.41243	-1.47906	1.65628	-0.893001	0.371856	NA	3469	0.903425	0.202129	4.46953	7.83899e-06	1.00715e-05	2043	0.507245	0.285045	1.77953	0.0751533	0.0838552
novelncTU_217	chrIII	429234	429447	214	+	novel_nc-TU	NA	NA	NA	NA	NA	NA	NA	NA	NA	NA	NA	NA	NA	NA	NA	NA	NA	NA	312	1.67898	0.499342	3.36239	0.000772713	0.000905971	588.25	1.81762	0.270663	6.71544	1.87502e-11	3.82792e-11
novelncTU_218	chrIII	526084	526731	648	+	novel_nc-TU	79.4881	-0.462014	0.360358	-1.2821	0.199808	0.28125	34.7487	-0.316237	0.518401	-0.610024	0.541846	0.617339	32.8789	-0.0798132	0.496938	-0.16061	0.872401	0.90751	2647.75	1.16978	0.192292	6.08333	1.17712e-09	1.86563e-09	1172.5	1.50646	0.237654	6.33886	2.31473e-10	4.47638e-10
novelncTU_219	chrIII	725147	725684	538	+	novel_nc-TU	NA	NA	NA	NA	NA	NA	NA	NA	NA	NA	NA	NA	NA	NA	NA	NA	NA	NA	1112.5	3.09928	0.284188	10.9057	1.08221e-27	5.77265e-27	633.25	3.14042	0.276542	11.356	6.92113e-30	4.52341e-29
novelncTU_22	chrI	1535416	1535928	513	+	novel_nc-TU	48.867	-2.11802	0.487017	-4.34896	1.36783e-05	4.17836e-05	18.3829	-1.80605	0.667615	-2.70523	0.00682573	NA	16.8427	-1.6061	0.675202	-2.37869	0.0173744	NA	2224.75	1.5029	0.217332	6.91522	4.67128e-12	8.55686e-12	2335.25	1.23588	0.260214	4.74947	2.03949e-06	3.16583e-06
novelncTU_220	chrIII	973634	973842	209	+	novel_nc-TU	NA	NA	NA	NA	NA	NA	NA	NA	NA	NA	NA	NA	NA	NA	NA	NA	NA	NA	625.25	1.95429	0.516997	3.78008	0.00015678	0.00018965	1040.25	1.78075	0.830898	2.14316	0.0321003	0.0369162
novelncTU_221	chrIII	1385614	1386417	804	+	novel_nc-TU	NA	NA	NA	NA	NA	NA	NA	NA	NA	NA	NA	NA	NA	NA	NA	NA	NA	NA	2117	1.54346	0.221727	6.96108	3.37665e-12	6.24607e-12	1022.75	1.02334	0.240106	4.26204	2.02573e-05	2.95729e-05
novelncTU_222	chrIII	1393280	1393688	409	+	novel_nc-TU	31.6341	-0.352646	0.578655	-0.609423	0.542244	0.636753	10.5334	-3.06759	0.931781	-3.29218	0.000994133	NA	9.78977	-2.78717	0.973692	-2.86248	0.00420346	NA	1150.5	2.55808	0.287862	8.88648	6.30765e-19	1.81807e-18	1118	2.81031	0.27632	10.1705	2.68585e-24	1.15248e-23
novelncTU_223	chrIII	1394752	1395293	542	+	novel_nc-TU	5.59234	-0.318088	1.31668	-0.241584	0.809103	NA	64.3363	-2.31871	0.473348	-4.89853	9.65541e-07	0.000173944	59.7413	-2.11564	0.467478	-4.52565	6.02089e-06	0.000453091	1880.75	0.581128	0.224633	2.58702	0.00968109	0.0107155	1335.25	0.548363	0.246542	2.22422	0.0261339	0.0302672
novelncTU_224	chrIII	1396642	1397503	862	+	novel_nc-TU	3.97097	0.45254	1.58636	0.285269	0.775438	NA	1.74874	-1.2899	2.02381	-0.637359	0.523891	NA	1.72786	-1.30441	2.1315	-0.611971	0.540557	NA	2253	1.44082	0.209504	6.87729	6.10005e-12	1.10577e-11	431.5	0.16736	0.248328	0.673947	0.500345	0.518457
novelncTU_225	chrIII	1405949	1406403	455	+	novel_nc-TU	NA	NA	NA	NA	NA	NA	NA	NA	NA	NA	NA	NA	NA	NA	NA	NA	NA	NA	1932.5	0.543862	0.220833	2.46278	0.0137865	0.0151362	1803.25	0.839355	0.236613	3.54737	0.000389098	0.000521051
novelncTU_226	chrIII	1554922	1555235	314	+	novel_nc-TU	NA	NA	NA	NA	NA	NA	NA	NA	NA	NA	NA	NA	NA	NA	NA	NA	NA	NA	1366.75	1.37143	0.247095	5.55022	2.85303e-08	4.17825e-08	1516	1.41242	0.230147	6.13704	8.40747e-10	1.5817e-09
novelncTU_227	chrIII	1595345	1596215	871	+	novel_nc-TU	88.4529	-0.802274	0.345267	-2.32363	0.0201452	0.0372034	20.4766	-0.125038	0.61651	-0.202815	0.83928	NA	19.5268	0.0983167	0.614116	0.160095	0.872806	NA	2081.25	1.32921	0.212658	6.25049	4.09162e-10	6.65588e-10	1230.75	1.37924	0.222855	6.18897	6.05577e-10	1.15012e-09
novelncTU_228	chrIII	1596822	1597060	239	+	novel_nc-TU	41.8369	-0.612122	0.519706	-1.17782	0.238867	0.328133	7.20545	-0.101329	0.956694	-0.105916	0.915649	NA	6.59772	0.057641	0.985841	0.0584688	0.953375	NA	684.75	0.943479	0.398059	2.3702	0.0177784	0.0194121	979	0.74247	0.263661	2.816	0.00486255	0.00597276
novelncTU_229	chrIII	1597166	1598879	1714	+	novel_nc-TU	328.669	-0.421203	0.187499	-2.24642	0.0246768	0.044756	45.97	-0.664356	0.514957	-1.29012	0.197009	0.288976	43.471	-0.512084	0.491284	-1.04234	0.297255	0.424905	4924.5	1.30725	0.160862	8.12652	4.41799e-16	1.04483e-15	842.75	1.30758	0.254996	5.12785	2.93074e-07	4.78511e-07
novelncTU_23	chrI	1592599	1592913	315	+	novel_nc-TU	NA	NA	NA	NA	NA	NA	NA	NA	NA	NA	NA	NA	NA	NA	NA	NA	NA	NA	674.75	0.975215	0.363282	2.68446	0.00726476	0.00810048	798.25	1.20715	0.248636	4.85509	1.20332e-06	1.89492e-06
novelncTU_230	chrIII	1628116	1628441	326	+	novel_nc-TU	6.69027	-0.260044	1.17904	-0.220556	0.825438	0.871616	NA	NA	NA	NA	NA	NA	NA	NA	NA	NA	NA	NA	510.75	2.98576	0.376651	7.92712	2.2429e-15	5.06761e-15	580.5	2.93813	0.234116	12.5499	3.98038e-36	4.87417e-35
novelncTU_231	chrIII	1657050	1659921	2872	+	novel_nc-TU	NA	NA	NA	NA	NA	NA	NA	NA	NA	NA	NA	NA	NA	NA	NA	NA	NA	NA	8107.5	0.895725	0.145254	6.1666	6.97718e-10	1.12314e-09	1838.5	0.410805	0.302649	1.35737	0.174665	0.189165
novelncTU_232	chrIII	1667968	1668707	740	+	novel_nc-TU	2.71827	0.212572	1.77629	0.119672	0.904743	NA	1.5037	-1.82423	2.06262	-0.884424	0.376467	NA	1.47635	-1.70175	2.16273	-0.78685	0.43137	NA	1314.5	3.5485	0.250954	14.1401	2.15121e-45	4.35701e-44	579.25	3.3343	0.237748	14.0245	1.10381e-44	3.85991e-43
novelncTU_233	chrIII	1670202	1671910	1709	+	novel_nc-TU	268.636	-0.823501	0.212858	-3.86879	0.000109377	0.000294308	56.2828	-0.913703	0.469352	-1.94673	0.0515668	0.124823	52.3125	-0.721894	0.427969	-1.68679	0.0916436	0.192628	7983.75	0.921217	0.14926	6.17188	6.74813e-10	1.08755e-09	1818.25	1.57889	0.232284	6.79723	1.06649e-11	2.19444e-11
novelncTU_234	chrIII	1676697	1676908	212	+	novel_nc-TU	NA	NA	NA	NA	NA	NA	NA	NA	NA	NA	NA	NA	NA	NA	NA	NA	NA	NA	636.75	2.18939	0.378827	5.77941	7.49644e-09	1.13206e-08	1097.25	1.99959	0.281995	7.09087	1.33269e-12	2.87838e-12
novelncTU_235	chrIII	1735533	1735781	249	+	novel_nc-TU	NA	NA	NA	NA	NA	NA	NA	NA	NA	NA	NA	NA	NA	NA	NA	NA	NA	NA	987.25	0.70258	0.286363	2.45346	0.0141491	0.0155292	1436	0.563645	0.228101	2.47103	0.0134723	0.0159366
novelncTU_236	chrIII	1811065	1811356	292	+	novel_nc-TU	29.0423	-0.788367	0.599027	-1.31608	0.188147	0.267724	5.98891	-0.22909	1.01687	-0.22529	0.821754	NA	5.60873	0.0355284	1.0617	0.0334636	0.973305	NA	463.5	3.2897	0.390079	8.43341	3.35732e-17	8.6155e-17	550.5	3.07906	0.237431	12.9682	1.85215e-38	3.04975e-37
novelncTU_237	chrIII	1820410	1820701	292	+	novel_nc-TU	2.13864	-0.0819973	1.97839	-0.0414465	0.96694	NA	6.30934	-1.59061	1.05451	-1.50838	0.131457	NA	6.05171	-1.18992	1.11888	-1.06349	0.287559	NA	384.75	3.12772	0.450217	6.94713	3.72802e-12	6.87727e-12	490	3.18636	0.278455	11.443	2.54963e-30	1.7314e-29
novelncTU_238	chrIII	1874778	1875692	915	+	novel_nc-TU	NA	NA	NA	NA	NA	NA	NA	NA	NA	NA	NA	NA	NA	NA	NA	NA	NA	NA	1522.5	2.15449	0.256069	8.4137	3.97279e-17	1.0107e-16	502	2.47007	0.225746	10.9418	7.27321e-28	4.05103e-27
novelncTU_239	chrIII	2067570	2067874	305	+	novel_nc-TU	NA	NA	NA	NA	NA	NA	3.06539	-1.50612	1.47409	-1.02173	0.306908	NA	3.10441	-1.20501	1.5432	-0.780853	0.434889	NA	903.5	-0.00798346	0.314242	-0.0254055	0.979732	0.980309	997.5	0.0347135	0.258973	0.134043	0.893369	0.901072
novelncTU_24	chrI	1599775	1599981	207	+	novel_nc-TU	NA	NA	NA	NA	NA	NA	NA	NA	NA	NA	NA	NA	NA	NA	NA	NA	NA	NA	289.25	2.51772	0.493146	5.10541	3.30074e-07	4.52983e-07	502.75	2.38571	0.244712	9.74906	1.86185e-22	6.99768e-22
novelncTU_240	chrIII	2068980	2069379	400	+	novel_nc-TU	NA	NA	NA	NA	NA	NA	NA	NA	NA	NA	NA	NA	NA	NA	NA	NA	NA	NA	1442.25	0.915286	0.253117	3.61606	0.000299121	0.000357187	1673.25	0.918307	0.236483	3.88318	0.000103098	0.000143411
novelncTU_241	chrIII	2081470	2082322	853	+	novel_nc-TU	NA	NA	NA	NA	NA	NA	NA	NA	NA	NA	NA	NA	NA	NA	NA	NA	NA	NA	4785.25	0.953218	0.194038	4.91254	8.9902e-07	1.20909e-06	2221.75	1.21012	0.282796	4.27913	1.87627e-05	2.74619e-05
novelncTU_242	chrIII	2095496	2095970	475	+	novel_nc-TU	86.4015	-1.2449	0.353417	-3.52248	0.000427535	0.00105392	43.956	-2.2626	0.506737	-4.46504	8.00531e-06	0.000793193	40.5707	-1.99747	0.51263	-3.89652	9.75847e-05	0.00329626	3206.25	1.608	0.212733	7.5588	4.06811e-14	8.5113e-14	1688	2.25875	0.24722	9.13662	6.44363e-20	2.05518e-19
novelncTU_243	chrIII	2149395	2151829	2435	+	novel_nc-TU	NA	NA	NA	NA	NA	NA	NA	NA	NA	NA	NA	NA	NA	NA	NA	NA	NA	NA	4122.25	2.08166	0.185843	11.2012	4.02461e-29	2.3704e-28	717.75	1.43282	0.297125	4.82229	1.41917e-06	2.22451e-06
novelncTU_244	chrIII	2181040	2181536	497	+	novel_nc-TU	NA	NA	NA	NA	NA	NA	NA	NA	NA	NA	NA	NA	NA	NA	NA	NA	NA	NA	1231.5	1.69241	0.258376	6.55018	5.74691e-11	9.84169e-11	1323.25	1.52917	0.230537	6.63307	3.28768e-11	6.62812e-11
novelncTU_245	chrIII	2181630	2182233	604	+	novel_nc-TU	NA	NA	NA	NA	NA	NA	NA	NA	NA	NA	NA	NA	NA	NA	NA	NA	NA	NA	917.25	1.50073	0.281208	5.33671	9.46478e-08	1.34377e-07	628.75	1.54169	0.220659	6.98674	2.81341e-12	5.97564e-12
novelncTU_246	chrIII	2182322	2182768	447	+	novel_nc-TU	NA	NA	NA	NA	NA	NA	NA	NA	NA	NA	NA	NA	NA	NA	NA	NA	NA	NA	532.75	2.53272	0.354671	7.14105	9.26197e-13	1.76921e-12	421.25	2.01611	0.22335	9.02666	1.76996e-19	5.52319e-19
novelncTU_247	chrIII	2349804	2350012	209	+	novel_nc-TU	NA	NA	NA	NA	NA	NA	NA	NA	NA	NA	NA	NA	NA	NA	NA	NA	NA	NA	1016.75	0.682916	0.270673	2.52303	0.0116349	0.012832	1930.5	0.871535	0.274735	3.17228	0.00151248	0.00194036
novelncTU_248	chrIII	2351873	2352124	252	+	novel_nc-TU	17.9302	-0.224565	0.755177	-0.297367	0.766186	0.826603	7.11301	-0.59231	0.997981	-0.593508	0.552841	NA	6.2646	-0.472164	1.02849	-0.459085	0.646173	NA	812	2.87346	0.301067	9.54426	1.37083e-21	4.78452e-21	1220.75	2.86877	0.228288	12.5664	3.22935e-36	4.05702e-35
novelncTU_249	chrIII	2428980	2429699	720	+	novel_nc-TU	NA	NA	NA	NA	NA	NA	NA	NA	NA	NA	NA	NA	NA	NA	NA	NA	NA	NA	2260	1.13602	0.235069	4.83269	1.34698e-06	1.79695e-06	1055.25	0.118326	0.249547	0.474162	0.635385	0.65142
novelncTU_25	chrI	1605881	1606260	380	+	novel_nc-TU	4.57659	1.86507	1.87091	0.996878	0.318824	NA	2.44093	-2.01729	1.6301	-1.23752	0.215894	NA	2.3378	-1.75348	1.71703	-1.02123	0.307146	NA	994.25	3.24693	0.294641	11.0199	3.06243e-28	1.70456e-27	972.5	3.29802	0.233533	14.1223	2.76831e-45	1.03758e-43
novelncTU_250	chrIII	2429849	2430193	345	+	novel_nc-TU	NA	NA	NA	NA	NA	NA	NA	NA	NA	NA	NA	NA	NA	NA	NA	NA	NA	NA	947.5	2.89185	0.297409	9.72349	2.39437e-22	8.8678e-22	992.25	2.82111	0.224357	12.5742	2.92787e-36	3.69797e-35
novelncTU_251	chrI	122799	123726	928	-	novel_nc-TU	NA	NA	NA	NA	NA	NA	NA	NA	NA	NA	NA	NA	NA	NA	NA	NA	NA	NA	4081.75	0.784147	0.186926	4.19496	2.72916e-05	3.4127e-05	2029	1.72091	0.250617	6.86671	6.57017e-12	1.36724e-11
novelncTU_252	chrI	144082	144369	288	-	novel_nc-TU	NA	NA	NA	NA	NA	NA	NA	NA	NA	NA	NA	NA	NA	NA	NA	NA	NA	NA	1653	-0.0514987	0.278241	-0.185087	0.853161	0.857712	2054	0.112439	0.287744	0.39076	0.695975	0.710426
novelncTU_253	chrI	283422	283738	317	-	novel_nc-TU	8.96589	0.217372	1.12273	0.19361	0.846481	0.887388	NA	NA	NA	NA	NA	NA	NA	NA	NA	NA	NA	NA	581.5	2.68511	0.344935	7.78441	7.00386e-15	1.53741e-14	706	2.86906	0.230315	12.4571	1.27902e-35	1.47066e-34
novelncTU_254	chrI	288658	289087	430	-	novel_nc-TU	NA	NA	NA	NA	NA	NA	NA	NA	NA	NA	NA	NA	NA	NA	NA	NA	NA	NA	386	2.24482	0.411567	5.45432	4.91602e-08	7.0893e-08	409.25	2.31454	0.228412	10.1332	3.93619e-24	1.6805e-23
novelncTU_255	chrI	290938	291266	329	-	novel_nc-TU	7.89827	2.77607	1.46213	1.89865	0.0576102	0.0954099	4.65142	-0.451342	1.137	-0.396959	0.691398	NA	4.31781	-0.24104	1.19699	-0.201372	0.840408	NA	365	2.57347	0.443751	5.79935	6.65706e-09	1.00799e-08	423.75	2.70782	0.240235	11.2715	1.81386e-29	1.15542e-28
novelncTU_256	chrI	351240	352131	892	-	novel_nc-TU	NA	NA	NA	NA	NA	NA	NA	NA	NA	NA	NA	NA	NA	NA	NA	NA	NA	NA	3739	1.25645	0.191818	6.55023	5.74501e-11	9.84093e-11	1640.25	1.09811	0.235572	4.66145	3.13989e-06	4.81596e-06
novelncTU_257	chrI	389663	390161	499	-	novel_nc-TU	69.2887	0.520653	0.391277	1.33065	0.183304	0.261848	63.939	-0.646138	0.459366	-1.40659	0.15955	0.250933	59.1549	-0.441264	0.397633	-1.10973	0.267117	0.394446	2485	0.4026	0.211904	1.89992	0.057444	0.0611768	1749.25	0.728944	0.231948	3.1427	0.00167397	0.00214066
novelncTU_258	chrI	413451	413680	230	-	novel_nc-TU	8.71961	-0.600301	1.05553	-0.568719	0.569547	0.662162	2.83252	-0.969028	1.49844	-0.646691	0.517832	NA	2.49871	-0.608039	1.60985	-0.3777	0.705654	NA	242.25	2.51833	0.529121	4.75946	1.94116e-06	2.57192e-06	407.25	2.5974	0.262808	9.88327	4.92002e-23	1.92822e-22
novelncTU_259	chrI	444700	444908	209	-	novel_nc-TU	3.48518	-0.902584	1.63907	-0.550668	0.581861	NA	1.05673	0.576275	2.28293	0.252427	0.800711	NA	1.12957	0.952839	2.34306	0.406665	0.684254	NA	828	1.55032	0.297774	5.20637	1.92575e-07	2.6797e-07	1321	1.44698	0.231178	6.25918	3.87012e-10	7.40826e-10
novelncTU_26	chrI	1624750	1626150	1401	+	novel_nc-TU	8.32519	0.373396	1.06815	0.349574	0.726658	0.794367	NA	NA	NA	NA	NA	NA	NA	NA	NA	NA	NA	NA	3296.75	1.56505	0.181351	8.62995	6.13784e-18	1.65588e-17	1440.5	1.05063	0.218803	4.80171	1.57317e-06	2.46007e-06
novelncTU_260	chrI	552389	552905	517	-	novel_nc-TU	NA	NA	NA	NA	NA	NA	NA	NA	NA	NA	NA	NA	NA	NA	NA	NA	NA	NA	2597.5	1.15297	0.23285	4.95154	7.36286e-07	9.94367e-07	1887.75	1.01809	0.273782	3.71863	0.000200306	0.000273747
novelncTU_261	chrI	659168	660156	989	-	novel_nc-TU	NA	NA	NA	NA	NA	NA	NA	NA	NA	NA	NA	NA	NA	NA	NA	NA	NA	NA	1908.75	1.42484	0.214057	6.65637	2.80681e-11	4.88564e-11	483	2.19655	0.246986	8.89343	5.92511e-19	1.79446e-18
novelncTU_262	chrI	766932	767207	276	-	novel_nc-TU	NA	NA	NA	NA	NA	NA	NA	NA	NA	NA	NA	NA	NA	NA	NA	NA	NA	NA	452	2.10503	0.382188	5.50783	3.63276e-08	5.27575e-08	595.5	2.05127	0.223816	9.165	4.95479e-20	1.59154e-19
novelncTU_263	chrI	837438	837945	508	-	novel_nc-TU	44.1821	0.131096	0.479854	0.2732	0.784699	0.840702	11.6315	-0.676887	0.79323	-0.853331	0.393476	NA	10.6463	-0.534998	0.801366	-0.667607	0.504384	NA	2732	0.83815	0.297208	2.82007	0.00480125	0.00540957	1739.25	0.802714	0.292065	2.74841	0.0059885	0.00729371
novelncTU_264	chrI	840467	840734	268	-	novel_nc-TU	8.74955	0.243014	1.0413	0.233375	0.81547	0.863459	16.7496	-0.38128	0.686541	-0.555363	0.578646	NA	15.5085	-0.224391	0.676731	-0.331581	0.740206	NA	284	2.31584	0.488358	4.7421	2.11514e-06	2.79915e-06	386.75	2.45943	0.244807	10.0464	9.52872e-24	3.93684e-23
novelncTU_265	chrI	849531	849941	411	-	novel_nc-TU	44.0601	-0.876358	0.480889	-1.82237	0.0683987	0.111126	2.16369	-1.69837	1.78284	-0.952621	0.340782	NA	1.84742	-1.6913	1.95758	-0.863977	0.387601	NA	744.25	2.09706	0.305359	6.86754	6.53207e-12	1.18187e-11	680.5	2.24568	0.227839	9.85647	6.427e-23	2.49861e-22
novelncTU_266	chrI	871066	872672	1607	-	novel_nc-TU	NA	NA	NA	NA	NA	NA	NA	NA	NA	NA	NA	NA	NA	NA	NA	NA	NA	NA	1915.5	2.29364	0.232129	9.88091	5.0372e-23	1.95971e-22	558.25	2.72142	0.235539	11.5541	7.04189e-31	5.05526e-30
novelncTU_267	chrI	953763	953988	226	-	novel_nc-TU	1.35369	-2.27549	2.88594	-0.788472	0.430421	NA	5.33261	0.246148	1.06824	0.230424	0.817762	NA	5.214	0.555692	1.11545	0.498175	0.61836	NA	1057.5	0.795845	0.373401	2.13134	0.0330609	0.035623	1960	0.348372	0.314059	1.10925	0.26732	0.284649
novelncTU_268	chrI	958924	959567	644	-	novel_nc-TU	12.2694	-0.339925	0.906095	-0.375154	0.707546	0.780251	301978	-1.37077	0.755521	-1.81434	0.0696251	0.149161	297986	-1.1403	1.02572	-1.11171	0.266265	0.393473	1064	1.01477	0.283329	3.5816	0.000341499	0.00040629	706.75	1.95388	0.229506	8.51338	1.68934e-17	4.64363e-17
novelncTU_269	chrI	987662	987948	287	-	novel_nc-TU	7796.49	-0.218625	0.111624	-1.95858	0.0501623	0.0844186	344.856	-0.666548	0.400293	-1.66515	0.0958827	0.180581	319.162	-0.518349	0.297247	-1.74383	0.0811887	0.178898	703	2.30965	0.396861	5.81979	5.8921e-09	8.93761e-09	1097.25	1.78526	0.278026	6.42121	1.35197e-10	2.65003e-10
novelncTU_27	chrI	1640340	1640819	480	+	novel_nc-TU	NA	NA	NA	NA	NA	NA	NA	NA	NA	NA	NA	NA	NA	NA	NA	NA	NA	NA	2118.75	1.58111	0.262223	6.02963	1.64332e-09	2.5816e-09	1554.25	1.85554	0.739941	2.50769	0.0121524	0.0144229
novelncTU_270	chrI	997173	997618	446	-	novel_nc-TU	NA	NA	NA	NA	NA	NA	NA	NA	NA	NA	NA	NA	NA	NA	NA	NA	NA	NA	1499	0.745699	0.243921	3.05713	0.00223466	0.00256117	1496.5	0.575329	0.249661	2.30444	0.0211978	0.0247132
novelncTU_271	chrI	1001309	1001550	242	-	novel_nc-TU	4.05393	-2.36573	1.65692	-1.42779	0.153352	NA	3.47664	-2.63233	1.45341	-1.81114	0.0701193	NA	3.24763	-2.36486	1.52968	-1.54598	0.12211	NA	349.5	1.78753	0.482654	3.70354	0.000212612	0.000255639	554.25	1.83258	0.25618	7.15346	8.46146e-13	1.84219e-12
novelncTU_272	chrI	1053982	1054187	206	-	novel_nc-TU	NA	NA	NA	NA	NA	NA	NA	NA	NA	NA	NA	NA	NA	NA	NA	NA	NA	NA	223.25	3.0201	0.550192	5.48918	4.03804e-08	5.84306e-08	426	2.80735	0.26455	10.6118	2.62646e-26	1.30332e-25
novelncTU_273	chrI	1073055	1073313	259	-	novel_nc-TU	31.0747	-1.81807	0.614733	-2.95749	0.00310151	0.00664572	51.611	-1.76959	0.484893	-3.64944	0.000262817	0.00793121	48.3622	-1.55272	0.485141	-3.20055	0.00137163	0.0166077	471	4.35114	0.406142	10.7133	8.81217e-27	4.45202e-26	637.5	4.14975	0.268231	15.4708	5.46217e-54	1.19059e-51
novelncTU_274	chrI	1121895	1122629	735	-	novel_nc-TU	NA	NA	NA	NA	NA	NA	NA	NA	NA	NA	NA	NA	NA	NA	NA	NA	NA	NA	705	3.59887	0.35454	10.1508	3.28529e-24	1.38797e-23	325	3.14543	0.263697	11.9282	8.4387e-33	7.29276e-32
novelncTU_275	chrI	1130113	1130508	396	-	novel_nc-TU	50.6003	-0.322993	0.447732	-0.721399	0.470664	0.571611	3.80402	-0.575442	1.32532	-0.434192	0.664149	NA	3.52991	-0.574718	1.39846	-0.410965	0.681098	NA	498.5	3.72714	0.383456	9.71986	2.48117e-22	9.16925e-22	487.25	3.75966	0.260653	14.424	3.65344e-47	1.78309e-45
novelncTU_276	chrI	1148257	1150589	2333	-	novel_nc-TU	NA	NA	NA	NA	NA	NA	NA	NA	NA	NA	NA	NA	NA	NA	NA	NA	NA	NA	5545.75	1.58592	0.179989	8.8112	1.23817e-18	3.483e-18	2554.5	0.981614	0.35934	2.73171	0.00630066	0.00765467
novelncTU_277	chrI	1296707	1296972	266	-	novel_nc-TU	19.9807	0.195741	0.760397	0.25742	0.796855	0.849824	3.73503	0.718231	1.30555	0.550136	0.582226	NA	3.37073	0.878961	1.37384	0.639782	0.522314	NA	1386.75	0.689579	0.263955	2.61249	0.00898852	0.00997173	1985.5	0.574223	0.274666	2.09062	0.0365618	0.0418413
novelncTU_278	chrI	1307016	1307322	307	-	novel_nc-TU	10.1463	-0.833021	1.0148	-0.82087	0.41172	0.512852	2.69462	-1.23145	1.47892	-0.83267	0.405031	NA	2.56414	-0.948528	1.56701	-0.605311	0.544973	NA	480.75	2.92312	0.387965	7.53447	4.90306e-14	1.02016e-13	549.75	2.9177	0.259487	11.2441	2.47567e-29	1.55222e-28
novelncTU_279	chrI	1307469	1307707	239	-	novel_nc-TU	10.2241	-0.342381	0.985157	-0.347539	0.728186	0.794976	2.13312	-1.87799	1.85347	-1.01323	0.310951	NA	1.94773	-1.27334	1.98087	-0.642816	0.520344	NA	339.25	3.31376	0.445608	7.43649	1.03397e-13	2.09982e-13	545	3.20707	0.237067	13.5281	1.06676e-41	2.4285e-40
novelncTU_28	chrI	1665856	1666237	382	+	novel_nc-TU	NA	NA	NA	NA	NA	NA	NA	NA	NA	NA	NA	NA	NA	NA	NA	NA	NA	NA	782.25	2.97988	0.364147	8.18318	2.76459e-16	6.62115e-16	726.5	2.73716	0.28939	9.45836	3.12821e-21	1.07889e-20
novelncTU_280	chrI	1375124	1375570	447	-	novel_nc-TU	NA	NA	NA	NA	NA	NA	NA	NA	NA	NA	NA	NA	NA	NA	NA	NA	NA	NA	790.25	3.98311	0.330458	12.0533	1.86321e-33	1.44976e-32	659.5	3.81499	0.259066	14.7259	4.39456e-49	3.24051e-47
novelncTU_281	chrI	1445139	1445487	349	-	novel_nc-TU	5.90248	0.969191	1.30682	0.741641	0.458305	NA	1.56539	-0.0235609	1.90423	-0.0123729	0.990128	NA	1.60441	0.448654	1.98385	0.226153	0.821083	NA	561.75	2.50779	0.351746	7.12957	1.00683e-12	1.91837e-12	639	2.66079	0.231593	11.4891	1.49724e-30	1.03964e-29
novelncTU_282	chrI	1478825	1479049	225	-	novel_nc-TU	28.8484	-1.06743	0.598415	-1.78376	0.0744626	0.119665	4.98773	-1.28301	1.11664	-1.14899	0.25056	NA	4.67667	-1.01161	1.18098	-0.856581	0.391676	NA	459	0.678583	0.391512	1.73324	0.0830538	0.08794	770.5	0.91102	0.232212	3.92322	8.7372e-05	0.000121911
novelncTU_283	chrI	1609438	1609752	315	-	novel_nc-TU	2.33335	-0.322369	1.89119	-0.170458	0.86465	NA	4.42965	1.30079	1.21896	1.06713	0.285915	NA	4.22858	1.45616	1.26467	1.15141	0.249563	NA	1393.75	1.10654	0.238067	4.648	3.35176e-06	4.39028e-06	1682.75	1.06577	0.232799	4.57808	4.69261e-06	7.10913e-06
novelncTU_284	chrI	1677421	1677869	449	-	novel_nc-TU	NA	NA	NA	NA	NA	NA	NA	NA	NA	NA	NA	NA	NA	NA	NA	NA	NA	NA	1367.75	1.76315	0.262448	6.71808	1.84128e-11	3.2416e-11	960	1.77138	0.247852	7.14692	8.87496e-13	1.92973e-12
novelncTU_285	chrI	1726733	1727021	289	-	novel_nc-TU	16.4757	-1.05128	0.775384	-1.35582	0.175157	0.251611	4.97556	-1.82565	1.19429	-1.52864	0.126354	NA	4.73714	-1.39655	1.26641	-1.10276	0.270132	NA	1168	1.12173	0.251485	4.46041	8.18045e-06	1.04943e-05	1515.25	0.913374	0.224277	4.07252	4.65073e-05	6.62131e-05
novelncTU_286	chrI	1727218	1727474	257	-	novel_nc-TU	25.5967	-0.684901	0.637293	-1.0747	0.282508	0.378166	3.18723	-4.21473	1.94942	-2.16204	0.0306153	NA	3.11145	-4.03813	1.98088	-2.03856	0.0414944	NA	925.25	-0.122474	0.348442	-0.35149	0.725221	0.732344	1451.75	-0.149695	0.282389	-0.530103	0.59604	0.613401
novelncTU_287	chrI	1860359	1860675	317	-	novel_nc-TU	NA	NA	NA	NA	NA	NA	NA	NA	NA	NA	NA	NA	NA	NA	NA	NA	NA	NA	873.25	1.96565	0.31383	6.26344	3.76569e-10	6.13892e-10	1029.75	2.07969	0.264441	7.86448	3.70638e-15	9.07075e-15
novelncTU_288	chrI	1908370	1908579	210	-	novel_nc-TU	NA	NA	NA	NA	NA	NA	NA	NA	NA	NA	NA	NA	NA	NA	NA	NA	NA	NA	211	2.72325	0.559316	4.8689	1.1222e-06	1.50181e-06	356.75	2.72037	0.249002	10.9251	8.74445e-28	4.83869e-27
novelncTU_289	chrI	1955077	1955825	749	-	novel_nc-TU	352.633	-0.701834	0.18326	-3.82971	0.000128294	0.000341865	42.2291	-0.855086	0.570744	-1.4982	0.134083	0.222597	38.5749	-0.770041	0.511982	-1.50404	0.132572	0.245909	2593	1.39388	0.215457	6.46941	9.83847e-11	1.65865e-10	1328.5	0.687079	0.251164	2.73558	0.00622711	0.00756938
novelncTU_29	chrI	1700549	1700784	236	+	novel_nc-TU	5.12624	1.321	1.40054	0.943212	0.345572	NA	4.54942	-0.498533	1.20429	-0.413964	0.6789	NA	4.30473	-0.0596182	1.26938	-0.0469663	0.96254	NA	314.5	1.63121	0.467371	3.49018	0.000482698	0.000570278	595.75	1.71632	0.295129	5.81549	6.04571e-09	1.08532e-08
novelncTU_290	chrI	2322378	2322974	597	-	novel_nc-TU	NA	NA	NA	NA	NA	NA	NA	NA	NA	NA	NA	NA	NA	NA	NA	NA	NA	NA	752.5	1.91464	0.330515	5.79291	6.91755e-09	1.04627e-08	502.75	1.83191	0.238138	7.69265	1.44123e-14	3.42582e-14
novelncTU_291	chrI	2667807	2668018	212	-	novel_nc-TU	2.03996	-0.66124	2.0554	-0.321709	0.747673	NA	2.71798	-2.87166	1.67478	-1.71465	0.0864096	NA	2.52279	-2.68429	1.7661	-1.51989	0.128538	NA	NA	NA	NA	NA	NA	NA	NA	NA	NA	NA	NA	NA
novelncTU_298	chrI	2794960	2795344	385	-	novel_nc-TU	32.9577	-1.00092	0.573443	-1.74546	0.080905	0.128916	10.0666	-1.9129	0.854913	-2.23753	0.0252516	NA	9.44904	-1.68939	0.896841	-1.88371	0.0596044	NA	NA	NA	NA	NA	NA	NA	NA	NA	NA	NA	NA	NA
novelncTU_299	chrI	2821857	2822057	201	-	novel_nc-TU	8.1895	-0.180291	1.09234	-0.16505	0.868905	0.904439	2.16757	-0.353678	1.61109	-0.219527	0.826239	NA	2.12914	0.0128811	1.69678	0.00759152	0.993943	NA	NA	NA	NA	NA	NA	NA	NA	NA	NA	NA	NA	NA
novelncTU_3	chrI	127284	127544	261	+	novel_nc-TU	28.3396	0.859837	0.629133	1.3667	0.171719	0.247364	4.45175	1.30912	1.22921	1.065	0.286874	NA	4.16509	1.43039	1.27622	1.1208	0.262373	NA	861.5	1.6977	0.300838	5.64325	1.66873e-08	2.48025e-08	1258.5	1.61184	0.253115	6.368	1.91503e-10	3.71932e-10
novelncTU_30	chrI	1771417	1771866	450	+	novel_nc-TU	NA	NA	NA	NA	NA	NA	NA	NA	NA	NA	NA	NA	NA	NA	NA	NA	NA	NA	1234.25	1.84845	0.283696	6.51558	7.24083e-11	1.23161e-10	1040.25	1.58542	0.225696	7.02461	2.14668e-12	4.59113e-12
novelncTU_303	chrI	3077844	3078624	781	-	novel_nc-TU	18.1462	-0.667703	0.796083	-0.838736	0.401618	0.502577	7.85976	-2.85595	1.05413	-2.7093	0.00674251	NA	7.44537	-2.53122	1.10821	-2.28406	0.022368	NA	NA	NA	NA	NA	NA	NA	NA	NA	NA	NA	NA	NA
novelncTU_304	chrI	3294067	3294403	337	-	novel_nc-TU	48.8064	0.482942	0.452304	1.06774	0.285639	0.381761	11.8451	-0.293908	0.756798	-0.388357	0.697752	NA	11.5868	-0.013367	0.789689	-0.0169269	0.986495	NA	NA	NA	NA	NA	NA	NA	NA	NA	NA	NA	NA	NA
novelncTU_305	chrI	3295033	3295865	833	-	novel_nc-TU	112.394	0.473291	0.366597	1.29104	0.19669	0.27781	32.5183	0.0394781	0.534833	0.0738138	0.941159	0.954159	30.8149	0.274043	0.504853	0.542818	0.587255	0.689149	NA	NA	NA	NA	NA	NA	NA	NA	NA	NA	NA	NA
novelncTU_306	chrI	3296058	3296453	396	-	novel_nc-TU	44.7517	0.494316	0.509212	0.970748	0.331674	0.431576	12.9136	-0.170865	0.742932	-0.229988	0.818101	NA	12.0451	0.0281926	0.746655	0.0377586	0.96988	NA	NA	NA	NA	NA	NA	NA	NA	NA	NA	NA	NA	NA
novelncTU_308	chrI	3411510	3411719	210	-	novel_nc-TU	29.5982	-0.844399	0.594838	-1.41954	0.15574	0.227712	1.74396	-0.323475	1.82266	-0.177475	0.859136	NA	1.74102	0.163832	1.91213	0.0856804	0.93172	NA	NA	NA	NA	NA	NA	NA	NA	NA	NA	NA	NA	NA
novelncTU_309	chrI	3431544	3431809	266	-	novel_nc-TU	3.6183	0.838056	1.57007	0.533769	0.593502	NA	NA	NA	NA	NA	NA	NA	NA	NA	NA	NA	NA	NA	NA	NA	NA	NA	NA	NA	NA	NA	NA	NA	NA	NA
novelncTU_31	chrI	1827002	1827282	281	+	novel_nc-TU	NA	NA	NA	NA	NA	NA	NA	NA	NA	NA	NA	NA	NA	NA	NA	NA	NA	NA	1720	0.921745	0.250573	3.67855	0.000234565	0.000281387	2153.5	0.919588	0.258268	3.56059	0.000370019	0.000496579
novelncTU_310	chrI	3482463	3482957	495	-	novel_nc-TU	3.04213	1.34576	1.7523	0.767999	0.442488	NA	2.69462	-1.23145	1.47892	-0.83267	0.405031	NA	2.56414	-0.948528	1.56701	-0.605311	0.544973	NA	NA	NA	NA	NA	NA	NA	NA	NA	NA	NA	NA	NA
novelncTU_311	chrI	3572796	3573114	319	-	novel_nc-TU	82.6687	0.531614	0.506949	1.04865	0.294337	0.390876	227.671	-0.381434	0.401121	-0.950919	0.341645	0.431044	212.903	-0.221586	0.314544	-0.704468	0.481141	0.598611	NA	NA	NA	NA	NA	NA	NA	NA	NA	NA	NA	NA
novelncTU_312	chrI	3573369	3574044	676	-	novel_nc-TU	154.61	0.997491	0.476246	2.09448	0.0362168	0.0632583	100.037	-0.48102	0.401411	-1.19832	0.230791	0.323358	95.1773	-0.20604	0.37285	-0.552609	0.580531	0.683147	NA	NA	NA	NA	NA	NA	NA	NA	NA	NA	NA	NA
novelncTU_313	chrI	3586560	3586817	258	-	novel_nc-TU	3.97941	0.38517	1.49261	0.258052	0.796367	NA	2.49396	-1.10945	1.55598	-0.71302	0.475833	NA	2.49102	-0.739166	1.63358	-0.452482	0.650922	NA	NA	NA	NA	NA	NA	NA	NA	NA	NA	NA	NA	NA
novelncTU_314	chrI	3667585	3667916	332	-	novel_nc-TU	2.86189	-3.70644	2.30302	-1.60938	0.107534	NA	3.63681	-1.8577	1.35389	-1.37211	0.170028	NA	3.42408	-1.45843	1.43407	-1.01699	0.309159	NA	NA	NA	NA	NA	NA	NA	NA	NA	NA	NA	NA	NA
novelncTU_318	chrI	3969044	3969270	227	-	novel_nc-TU	31.2159	-1.39343	0.617469	-2.25668	0.0240278	0.0436823	2.67253	-1.25789	1.51217	-0.831846	0.405496	NA	2.62763	-0.873405	1.59307	-0.548252	0.583519	NA	NA	NA	NA	NA	NA	NA	NA	NA	NA	NA	NA	NA
novelncTU_32	chrI	1907424	1907639	216	+	novel_nc-TU	NA	NA	NA	NA	NA	NA	NA	NA	NA	NA	NA	NA	NA	NA	NA	NA	NA	NA	252	2.53874	0.518041	4.90065	9.55178e-07	1.28233e-06	443	2.40764	0.233173	10.3255	5.40156e-25	2.42516e-24
novelncTU_322	chrI	3994177	3994384	208	-	novel_nc-TU	1.95931	1.97419	2.4465	0.806946	0.419697	NA	3.24766	-0.93481	1.35933	-0.687701	0.491641	NA	3.21737	-0.60463	1.43229	-0.422142	0.672921	NA	NA	NA	NA	NA	NA	NA	NA	NA	NA	NA	NA	NA
novelncTU_324	chrI	4227150	4229476	2327	-	novel_nc-TU	81.1172	-0.855726	0.368003	-2.32532	0.0200546	0.0370539	25.3708	-1.25288	0.589464	-2.12545	0.0335487	0.0986873	24.0284	-1.04479	0.601749	-1.73626	0.082518	0.180531	NA	NA	NA	NA	NA	NA	NA	NA	NA	NA	NA	NA
novelncTU_325	chrI	4229626	4229837	212	-	novel_nc-TU	4.94449	-0.208389	1.49683	-0.13922	0.889276	NA	1.45328	1.02903	2.11226	0.487171	0.626137	NA	1.58269	1.24544	2.1553	0.577851	0.563365	NA	NA	NA	NA	NA	NA	NA	NA	NA	NA	NA	NA	NA
novelncTU_328	chrI	4312319	4312545	227	-	novel_nc-TU	11.2601	-0.887581	0.991516	-0.895176	0.370693	0.470944	2.33748	-0.915124	1.57369	-0.581515	0.560893	NA	2.29092	-0.667217	1.65778	-0.402477	0.687333	NA	NA	NA	NA	NA	NA	NA	NA	NA	NA	NA	NA	NA
novelncTU_33	chrI	2034354	2035052	699	+	novel_nc-TU	NA	NA	NA	NA	NA	NA	NA	NA	NA	NA	NA	NA	NA	NA	NA	NA	NA	NA	2886.25	0.711629	0.253555	2.8066	0.00500671	0.00563545	1387.25	0.230845	0.296472	0.77864	0.436192	0.454761
novelncTU_330	chrI	4596413	4596706	294	-	novel_nc-TU	21.325	0.181181	0.679132	0.266783	0.789636	0.844113	11.0792	-0.48023	0.787658	-0.609694	0.542065	NA	10.9209	-0.145015	0.829588	-0.174803	0.861234	NA	NA	NA	NA	NA	NA	NA	NA	NA	NA	NA	NA	NA
novelncTU_338	chrI	4795754	4796187	434	-	novel_nc-TU	12.0655	0.797477	0.914439	0.872094	0.383157	0.483799	1.48016	-0.222612	2.09241	-0.10639	0.915273	NA	1.21232	-0.219252	2.33112	-0.0940545	0.925066	NA	NA	NA	NA	NA	NA	NA	NA	NA	NA	NA	NA	NA
novelncTU_339	chrI	4830898	4831105	208	-	novel_nc-TU	12.0643	2.79384	1.01634	2.74893	0.00597907	0.0121619	NA	NA	NA	NA	NA	NA	NA	NA	NA	NA	NA	NA	NA	NA	NA	NA	NA	NA	NA	NA	NA	NA	NA	NA
novelncTU_34	chrI	2039681	2040011	331	+	novel_nc-TU	NA	NA	NA	NA	NA	NA	NA	NA	NA	NA	NA	NA	NA	NA	NA	NA	NA	NA	1551	0.633187	0.298868	2.11862	0.0341229	0.0367323	1733.75	0.85778	0.26551	3.23069	0.00123491	0.00159665
novelncTU_340	chrI	4833262	4834638	1377	-	novel_nc-TU	130.621	-0.253538	0.282513	-0.897436	0.369486	0.469928	47.9317	-0.185361	0.500205	-0.370569	0.710958	0.764312	44.4672	0.041715	0.437444	0.0953608	0.924028	0.944848	NA	NA	NA	NA	NA	NA	NA	NA	NA	NA	NA	NA
novelncTU_341	chrI	4901982	4902893	912	-	novel_nc-TU	65.6422	-1.23808	0.4056	-3.05246	0.00226976	0.00496292	17.5248	-2.33206	0.708115	-3.29333	0.000990066	NA	16.4428	-2.0784	0.74097	-2.80497	0.00503214	NA	NA	NA	NA	NA	NA	NA	NA	NA	NA	NA	NA	NA
novelncTU_342	chrI	4935392	4936077	686	-	novel_nc-TU	25.0396	0.820745	0.655328	1.25242	0.210417	0.293502	63.449	-0.709175	0.440259	-1.61081	0.107221	0.193101	60.8574	-0.444311	0.440629	-1.00836	0.313283	0.441343	NA	NA	NA	NA	NA	NA	NA	NA	NA	NA	NA	NA
novelncTU_343	chrI	4936173	4936450	278	-	novel_nc-TU	17.4873	1.12179	0.762213	1.47175	0.141089	0.209458	86.1373	-0.784151	0.430091	-1.82322	0.0682704	0.147267	80.0557	-0.586628	0.371211	-1.58031	0.114036	0.22235	NA	NA	NA	NA	NA	NA	NA	NA	NA	NA	NA	NA
novelncTU_344	chrI	4964874	4966324	1451	-	novel_nc-TU	78.886	0.555713	0.361473	1.53735	0.124206	0.187625	26.6171	-0.530944	0.561667	-0.945299	0.344506	0.434101	25.1335	-0.282662	0.554218	-0.51002	0.610037	0.70875	NA	NA	NA	NA	NA	NA	NA	NA	NA	NA	NA	NA
novelncTU_345	chrI	4966520	4966864	345	-	novel_nc-TU	21.9561	0.369833	0.686228	0.538937	0.58993	0.679691	18.2286	-0.808203	0.681423	-1.18605	0.235602	NA	16.4951	-0.657646	0.660104	-0.996277	0.319116	NA	NA	NA	NA	NA	NA	NA	NA	NA	NA	NA	NA	NA
novelncTU_346	chrI	4971864	4972102	239	-	novel_nc-TU	5.42593	-0.17179	1.37219	-0.125194	0.90037	NA	64.6715	-0.715106	0.48216	-1.48313	0.13804	0.227452	58.7687	-0.505091	0.398586	-1.26721	0.205081	0.327919	NA	NA	NA	NA	NA	NA	NA	NA	NA	NA	NA	NA
novelncTU_348	chrI	5006272	5006641	370	-	novel_nc-TU	5.79637	0.0819419	1.28957	0.0635421	0.949335	NA	17.9815	0.202644	0.646266	0.313561	0.753854	NA	17.319	0.434709	0.647383	0.671486	0.501911	NA	NA	NA	NA	NA	NA	NA	NA	NA	NA	NA	NA	NA
novelncTU_349	chrI	5012597	5013013	417	-	novel_nc-TU	3.85243	0.021585	1.56806	0.0137654	0.989017	NA	4.54681	-1.856	1.22418	-1.51611	0.129491	NA	4.33888	-1.68507	1.29189	-1.30435	0.192115	NA	NA	NA	NA	NA	NA	NA	NA	NA	NA	NA	NA	NA
novelncTU_35	chrI	2079269	2079563	295	+	novel_nc-TU	8.16121	-0.215424	1.1326	-0.190203	0.84915	0.889701	5.00749	0.0756788	1.09658	0.0690137	0.944979	NA	4.87426	0.388252	1.14812	0.338162	0.735241	NA	809	1.43657	0.320899	4.47669	7.58079e-06	9.74529e-06	962.25	1.40132	0.249936	5.60673	2.06188e-08	3.59768e-08
novelncTU_351	chrI	5031694	5032377	684	-	novel_nc-TU	28.2814	0.348341	0.616891	0.564671	0.572297	0.664445	9.22781	-2.04008	0.904681	-2.25502	0.0241318	NA	8.63597	-1.87139	0.946817	-1.9765	0.0480977	NA	NA	NA	NA	NA	NA	NA	NA	NA	NA	NA	NA	NA
novelncTU_352	chrI	5057901	5058748	848	-	novel_nc-TU	22.5114	1.0286	0.679733	1.51324	0.130218	0.195365	25.0904	-0.287522	0.575439	-0.499656	0.617317	0.683163	24.603	-0.0168085	0.595855	-0.0282091	0.977495	0.98395	NA	NA	NA	NA	NA	NA	NA	NA	NA	NA	NA	NA
novelncTU_355	chrI	5086228	5086502	275	-	novel_nc-TU	31.8037	-0.817754	0.561281	-1.45694	0.145132	0.214194	3.16631	-0.227012	1.34747	-0.168473	0.866211	NA	3.107	0.0272492	1.41797	0.019217	0.984668	NA	NA	NA	NA	NA	NA	NA	NA	NA	NA	NA	NA	NA
novelncTU_356	chrI	5144284	5145012	729	-	novel_nc-TU	62.7938	-0.805398	0.409272	-1.96788	0.0490822	0.0827457	163.983	-0.852366	0.374303	-2.27721	0.0227739	0.079567	156.061	-0.556316	0.365239	-1.52316	0.127719	0.239524	NA	NA	NA	NA	NA	NA	NA	NA	NA	NA	NA	NA
novelncTU_357	chrI	5145098	5145402	305	-	novel_nc-TU	26.7859	-0.313701	0.608618	-0.515431	0.606252	0.694754	15.4769	-0.566218	0.695861	-0.813694	0.41582	NA	14.7186	-0.230127	0.714091	-0.322266	0.747251	NA	NA	NA	NA	NA	NA	NA	NA	NA	NA	NA	NA	NA
novelncTU_358	chrI	5148924	5149645	722	-	novel_nc-TU	17.5192	-0.184727	0.777821	-0.237493	0.812274	0.861325	9.53959	-0.358971	0.827062	-0.434031	0.664266	NA	9.22932	-0.0571573	0.862551	-0.0662654	0.947167	NA	NA	NA	NA	NA	NA	NA	NA	NA	NA	NA	NA	NA
novelncTU_359	chrI	5150502	5151067	566	-	novel_nc-TU	14.3384	-0.0919798	0.828446	-0.111027	0.911595	0.936996	5.13059	-1.32793	1.11258	-1.19356	0.232651	NA	4.90345	-1.09512	1.17538	-0.931721	0.351481	NA	NA	NA	NA	NA	NA	NA	NA	NA	NA	NA	NA	NA
novelncTU_36	chrI	2283938	2284193	256	+	novel_nc-TU	33.9214	-1.00542	0.591104	-1.70092	0.0889584	0.140297	15.3791	-0.114563	0.700043	-0.163651	0.870006	NA	14.2736	0.0915701	0.691113	0.132497	0.894592	NA	909	0.714156	0.323417	2.20816	0.0272332	0.0294794	1377.75	0.574499	0.245165	2.34332	0.0191132	0.022379
novelncTU_360	chrI	5160533	5160819	287	-	novel_nc-TU	NA	NA	NA	NA	NA	NA	3.18723	-4.21473	1.94942	-2.16204	0.0306153	NA	3.11145	-4.03813	1.98088	-2.03856	0.0414944	NA	NA	NA	NA	NA	NA	NA	NA	NA	NA	NA	NA	NA
novelncTU_361	chrI	5211830	5212058	229	-	novel_nc-TU	3.19216	1.36819	1.8425	0.742574	0.45774	NA	3.55177	-1.76815	1.33774	-1.32174	0.186255	NA	3.33737	-1.49855	1.41719	-1.0574	0.290327	NA	NA	NA	NA	NA	NA	NA	NA	NA	NA	NA	NA	NA
novelncTU_362	chrI	5215624	5215941	318	-	novel_nc-TU	4.03817	1.14929	1.54038	0.746107	0.455603	NA	2.68723	-3.95725	2.0059	-1.97281	0.0485175	NA	2.61145	-3.76124	2.04742	-1.83707	0.0662002	NA	NA	NA	NA	NA	NA	NA	NA	NA	NA	NA	NA	NA
novelncTU_369	chrII	214432	214825	394	-	novel_nc-TU	NA	NA	NA	NA	NA	NA	NA	NA	NA	NA	NA	NA	NA	NA	NA	NA	NA	NA	1252.5	0.830825	0.277518	2.99378	0.00275549	0.00314377	1240.75	0.721019	0.228285	3.15842	0.00158628	0.00203159
novelncTU_37	chrI	2351509	2351782	274	+	novel_nc-TU	15.5624	-0.973881	0.856621	-1.13689	0.255586	0.34677	11.2058	-1.01534	0.780377	-1.30109	0.193226	NA	10.621	-0.736666	0.814934	-0.903958	0.366018	NA	318	2.82821	0.468573	6.03579	1.58186e-09	2.48678e-09	448.75	2.83232	0.24591	11.5177	1.07433e-30	7.56829e-30
novelncTU_370	chrII	216063	216438	376	-	novel_nc-TU	NA	NA	NA	NA	NA	NA	NA	NA	NA	NA	NA	NA	NA	NA	NA	NA	NA	NA	740.25	3.29956	0.324537	10.167	2.78411e-24	1.18064e-23	638.5	3.3369	0.279257	11.9492	6.55338e-33	5.69976e-32
novelncTU_371	chrII	317721	318130	410	-	novel_nc-TU	NA	NA	NA	NA	NA	NA	NA	NA	NA	NA	NA	NA	NA	NA	NA	NA	NA	NA	814.5	2.61568	0.331352	7.89395	2.92766e-15	6.57319e-15	902.5	2.43922	0.222601	10.9578	6.09585e-28	3.41771e-27
novelncTU_372	chrII	467233	467611	379	-	novel_nc-TU	146.567	-0.0286089	0.286479	-0.099864	0.920452	0.943736	34401	-0.606493	0.441019	-1.37521	0.169067	0.261202	30926.5	-0.353154	0.293136	-1.20475	0.228302	0.354282	532.5	1.30726	0.362036	3.61087	0.000305174	0.000364159	573.25	1.05509	0.226798	4.65212	3.28543e-06	5.02896e-06
novelncTU_373	chrII	477871	478140	270	-	novel_nc-TU	NA	NA	NA	NA	NA	NA	NA	NA	NA	NA	NA	NA	NA	NA	NA	NA	NA	NA	288.25	1.60002	0.465943	3.43394	0.000594886	0.000700593	402.25	1.62954	0.220466	7.39135	1.45348e-13	3.29229e-13
novelncTU_374	chrII	509904	511114	1211	-	novel_nc-TU	NA	NA	NA	NA	NA	NA	NA	NA	NA	NA	NA	NA	NA	NA	NA	NA	NA	NA	2084.75	2.23144	0.212163	10.5176	7.16817e-26	3.37985e-25	918.25	1.70751	0.220578	7.74108	9.85793e-15	2.36395e-14
novelncTU_375	chrII	564578	564793	216	-	novel_nc-TU	NA	NA	NA	NA	NA	NA	NA	NA	NA	NA	NA	NA	NA	NA	NA	NA	NA	NA	1250.25	0.0617449	0.295501	0.208949	0.834488	0.839436	1731.25	0.0654277	0.282258	0.231801	0.816692	0.827549
novelncTU_376	chrII	568072	568395	324	-	novel_nc-TU	NA	NA	NA	NA	NA	NA	NA	NA	NA	NA	NA	NA	NA	NA	NA	NA	NA	NA	1099	1.1234	0.363511	3.09042	0.00199875	0.00229662	1205.5	1.1991	0.346617	3.45944	0.000541296	0.000718059
novelncTU_377	chrII	571741	572131	391	-	novel_nc-TU	4.04892	-0.171619	1.69881	-0.101023	0.919532	NA	2.55916	0.421093	1.50563	0.27968	0.779723	NA	2.58377	0.655268	1.57141	0.416994	0.676683	NA	1106.5	1.25953	0.258145	4.87915	1.06542e-06	1.42693e-06	870.75	1.42112	0.221975	6.40215	1.53205e-10	2.99523e-10
novelncTU_378	chrII	661737	662273	537	-	novel_nc-TU	43.3902	-1.07702	0.492428	-2.18717	0.0287301	0.0515014	7.28211	-1.8165	0.97089	-1.87097	0.0613495	NA	6.81134	-1.54036	1.02415	-1.50403	0.132573	NA	998	1.96948	0.294055	6.69765	2.11798e-11	3.72196e-11	657	1.91438	0.222517	8.60327	7.74778e-18	2.18822e-17
novelncTU_379	chrII	673167	673661	495	-	novel_nc-TU	NA	NA	NA	NA	NA	NA	NA	NA	NA	NA	NA	NA	NA	NA	NA	NA	NA	NA	595	2.20991	0.339348	6.51224	7.4037e-11	1.25837e-10	443.25	2.88033	0.231379	12.4485	1.42443e-35	1.63232e-34
novelncTU_38	chrI	2352658	2352961	304	+	novel_nc-TU	13.8	-0.334616	0.87218	-0.383655	0.701234	0.776008	4.7858	-0.571823	1.11959	-0.510744	0.60953	NA	4.58141	-0.260186	1.18022	-0.220456	0.825516	NA	1942.25	0.297049	0.219856	1.35111	0.176661	0.184407	2294.75	0.294302	0.260004	1.13192	0.25767	0.274675
novelncTU_380	chrII	688470	688812	343	-	novel_nc-TU	NA	NA	NA	NA	NA	NA	2.41865	-2.62909	1.77762	-1.479	0.139141	NA	2.09592	-2.58535	1.93848	-1.3337	0.182303	NA	489	2.30079	0.369716	6.22312	4.87364e-10	7.90336e-10	525	2.11435	0.229384	9.21751	3.04073e-20	9.89367e-20
novelncTU_381	chrII	718133	718648	516	-	novel_nc-TU	NA	NA	NA	NA	NA	NA	NA	NA	NA	NA	NA	NA	NA	NA	NA	NA	NA	NA	1190.75	2.15774	0.258834	8.33638	7.65969e-17	1.91351e-16	729.75	2.10032	0.221066	9.50087	2.08145e-21	7.27864e-21
novelncTU_382	chrII	729128	731006	1879	-	novel_nc-TU	70.9031	-1.27054	0.389118	-3.26518	0.00109395	0.00252609	21.2589	-1.35649	0.630264	-2.15225	0.0313776	NA	20.4021	-1.0978	0.661862	-1.65865	0.0971864	NA	4284.75	1.95146	0.185799	10.5031	8.36078e-26	3.92309e-25	777.5	2.45041	0.286036	8.56678	1.06417e-17	2.96846e-17
novelncTU_383	chrII	748418	748955	538	-	novel_nc-TU	NA	NA	NA	NA	NA	NA	NA	NA	NA	NA	NA	NA	NA	NA	NA	NA	NA	NA	2193	1.88594	0.253779	7.43142	1.07438e-13	2.18058e-13	1298.5	1.43406	0.220954	6.49033	8.56471e-11	1.69185e-10
novelncTU_384	chrII	818219	819098	880	-	novel_nc-TU	NA	NA	NA	NA	NA	NA	NA	NA	NA	NA	NA	NA	NA	NA	NA	NA	NA	NA	1605.25	1.85709	0.257343	7.21637	5.33933e-13	1.03774e-12	464.25	2.67771	0.257626	10.3938	2.64652e-25	1.22136e-24
novelncTU_385	chrII	825323	825583	261	-	novel_nc-TU	NA	NA	NA	NA	NA	NA	NA	NA	NA	NA	NA	NA	NA	NA	NA	NA	NA	NA	720.25	2.42219	0.350468	6.91129	4.80283e-12	8.78361e-12	988.75	2.31712	0.263298	8.80036	1.36375e-18	4.03828e-18
novelncTU_386	chrII	950218	950456	239	-	novel_nc-TU	NA	NA	NA	NA	NA	NA	NA	NA	NA	NA	NA	NA	NA	NA	NA	NA	NA	NA	823.25	1.72447	0.312597	5.51658	3.45669e-08	5.03081e-08	1247.25	1.31404	0.219302	5.99193	2.07363e-09	3.81233e-09
novelncTU_387	chrII	1082535	1082752	218	-	novel_nc-TU	10.0971	-0.490902	0.981528	-0.500141	0.616976	0.703276	2.83378	-2.26277	1.61282	-1.40299	0.16062	NA	2.81457	-2.07369	1.6822	-1.23273	0.217676	NA	222.75	3.926	0.565196	6.94626	3.75107e-12	6.91792e-12	381	3.56154	0.253201	14.066	6.14222e-45	2.22828e-43
novelncTU_388	chrII	1107067	1107493	427	-	novel_nc-TU	67.9367	-1.08539	0.416298	-2.60724	0.00912747	0.0180418	4.97538	-2.02135	1.18648	-1.70366	0.0884455	NA	4.72549	-1.84761	1.25151	-1.47631	0.13986	NA	604	4.10143	0.359484	11.4092	3.76022e-30	2.37995e-29	532.25	4.05268	0.249627	16.2349	2.85627e-59	1.61474e-56
novelncTU_389	chrII	1163775	1164100	326	-	novel_nc-TU	NA	NA	NA	NA	NA	NA	NA	NA	NA	NA	NA	NA	NA	NA	NA	NA	NA	NA	1967.25	0.982709	0.256875	3.82562	0.000130441	0.000158269	2363.5	0.854934	0.266782	3.20462	0.00135241	0.00174325
novelncTU_39	chrI	2366528	2366742	215	+	novel_nc-TU	NA	NA	NA	NA	NA	NA	NA	NA	NA	NA	NA	NA	NA	NA	NA	NA	NA	NA	393.75	1.71365	0.409691	4.18278	2.87965e-05	3.59692e-05	705.5	1.46606	0.222445	6.59068	4.37806e-11	8.76905e-11
novelncTU_390	chrII	1270182	1270701	520	-	novel_nc-TU	27.6338	-1.23854	0.612567	-2.02189	0.0431876	0.0739413	10.1516	-1.94486	0.851632	-2.28368	0.0223903	NA	9.53575	-1.67198	0.89654	-1.86492	0.0621924	NA	559	1.67587	0.38476	4.35562	1.32689e-05	1.68595e-05	491.5	2.14761	0.238756	8.995	2.36223e-19	7.32087e-19
novelncTU_391	chrII	1307731	1308141	411	-	novel_nc-TU	11.8315	-1.02312	0.909487	-1.12494	0.260616	0.352848	72.8845	-1.7303	0.433571	-3.99081	6.58489e-05	0.00352677	67.2679	-1.48805	0.413083	-3.6023	0.000315408	0.00737699	1025.75	3.33046	0.321667	10.3538	4.02407e-25	1.80817e-24	913.75	2.79611	0.300658	9.29996	1.40496e-20	4.6699e-20
novelncTU_392	chrII	1518891	1519352	462	-	novel_nc-TU	20.5724	0.156081	0.700474	0.222821	0.823675	0.869873	20.4864	-0.783543	0.623896	-1.25589	0.209157	NA	19.3085	-0.583287	0.627715	-0.929221	0.352774	NA	2349.25	0.526215	0.216876	2.42634	0.0152522	0.0167047	1769.25	0.721222	0.229727	3.13948	0.00169247	0.0021631
novelncTU_393	chrII	1522753	1523663	911	-	novel_nc-TU	NA	NA	NA	NA	NA	NA	NA	NA	NA	NA	NA	NA	NA	NA	NA	NA	NA	NA	3118.5	1.54362	0.2068	7.46434	8.37213e-14	1.71099e-13	1608	2.94114	0.23944	12.2834	1.11246e-34	1.17554e-33
novelncTU_394	chrII	1533741	1534106	366	-	novel_nc-TU	24.9071	-1.40397	0.644603	-2.17804	0.0294032	0.0525125	28.5321	-0.294116	0.553564	-0.531313	0.595202	0.663382	26.9684	-0.0299107	0.537145	-0.0556847	0.955593	0.967967	466	1.48753	0.379659	3.91807	8.92623e-05	0.000109145	521	1.35407	0.227879	5.94203	2.81522e-09	5.13262e-09
novelncTU_395	chrII	1596075	1596391	317	-	novel_nc-TU	3.65107	0.200848	1.56774	0.128113	0.89806	NA	2.53075	-3.81563	2.05145	-1.85997	0.0628902	NA	2.41135	-3.76922	2.11797	-1.77964	0.0751356	NA	659.25	0.760064	0.324705	2.34078	0.0192435	0.0209713	726.25	0.687117	0.226049	3.03968	0.00236831	0.00299582
novelncTU_396	chrII	1683927	1684129	203	-	novel_nc-TU	4.72199	-0.048584	1.38313	-0.0351261	0.971979	NA	4.81286	-0.781965	1.12162	-0.697173	0.485694	NA	4.51641	-0.484799	1.184	-0.409457	0.682204	NA	730.25	0.228662	0.336042	0.680457	0.496215	0.506289	1297	0.25651	0.260268	0.985562	0.324348	0.342738
novelncTU_397	chrII	1688354	1689469	1116	-	novel_nc-TU	411.285	-0.679822	0.202292	-3.36059	0.000777765	0.00183785	61.5439	-2.27056	0.492171	-4.61335	3.96236e-06	0.000471125	58.0565	-1.98062	0.517341	-3.82846	0.00012895	0.0040777	3402.5	2.22953	0.214865	10.3764	3.1757e-25	1.43552e-24	1119.5	1.52459	0.266549	5.71975	1.0668e-08	1.88861e-08
novelncTU_398	chrII	1708300	1708581	282	-	novel_nc-TU	14.5476	-0.963657	0.837761	-1.15028	0.25003	0.340311	6.85714	0.266557	0.955102	0.279087	0.780178	NA	6.60471	0.509915	0.990747	0.514678	0.606778	NA	391	3.29075	0.426857	7.70925	1.26557e-14	2.73121e-14	524.5	3.36171	0.256693	13.0962	3.46067e-39	6.14585e-38
novelncTU_399	chrII	1823957	1824196	240	-	novel_nc-TU	23.9038	-0.911571	0.654591	-1.39258	0.163746	0.237927	2.71302	-2.15096	1.5809	-1.36059	0.173642	NA	2.5243	-2.04546	1.67992	-1.21759	0.22338	NA	399.5	1.45083	0.423697	3.42421	0.0006166	0.000725695	631	1.62178	0.23761	6.8254	8.76833e-12	1.81364e-11
novelncTU_4	chrI	141772	142171	400	+	novel_nc-TU	NA	NA	NA	NA	NA	NA	NA	NA	NA	NA	NA	NA	NA	NA	NA	NA	NA	NA	795.5	2.36257	0.309258	7.63947	2.18117e-14	4.62188e-14	870.25	2.29278	0.233314	9.82702	8.61336e-23	3.32573e-22
novelncTU_40	chrI	2394487	2394720	234	+	novel_nc-TU	NA	NA	NA	NA	NA	NA	NA	NA	NA	NA	NA	NA	NA	NA	NA	NA	NA	NA	300.25	2.25521	0.463705	4.86345	1.15354e-06	1.54223e-06	505.25	2.4156	0.246766	9.78904	1.25479e-22	4.77963e-22
novelncTU_400	chrII	1840445	1840672	228	-	novel_nc-TU	4.65825	-0.256205	1.46151	-0.175302	0.860843	NA	1.62446	-2.11072	2.08307	-1.01327	0.31093	NA	1.4729	-1.53905	2.22248	-0.692493	0.488628	NA	566.5	0.810107	0.345153	2.3471	0.0189202	0.0206322	957	0.66107	0.215771	3.06375	0.0021858	0.0027696
novelncTU_401	chrII	1971130	1971480	351	-	novel_nc-TU	4.27115	-1.22946	1.47668	-0.832585	0.405079	NA	5.59118	-1.95545	1.18493	-1.65027	0.0988878	NA	5.51726	-1.79901	1.2434	-1.44685	0.147938	NA	1070.5	1.65132	0.285333	5.78733	7.15161e-09	1.08095e-08	1029.75	1.65063	0.253068	6.52245	6.91683e-11	1.37204e-10
novelncTU_402	chrII	1981640	1982526	887	-	novel_nc-TU	NA	NA	NA	NA	NA	NA	NA	NA	NA	NA	NA	NA	NA	NA	NA	NA	NA	NA	4872.75	0.591566	0.18028	3.28137	0.00103304	0.00120226	1534.5	1.46762	0.241365	6.08048	1.1982e-09	2.23497e-09
novelncTU_403	chrII	2053508	2053894	387	-	novel_nc-TU	7.70805	2.38493	1.29084	1.84757	0.0646642	0.105751	5.28066	-0.735438	1.09299	-0.672865	0.501033	NA	4.77754	-0.568815	1.14801	-0.495477	0.620263	NA	1213.75	2.19954	0.27426	8.01989	1.05842e-15	2.44513e-15	1291.75	2.58757	0.242996	10.6486	1.76995e-26	8.90755e-26
novelncTU_404	chrII	2201388	2202233	846	-	novel_nc-TU	247.035	-0.893546	0.221145	-4.04055	5.33269e-05	0.00015076	85.9984	-2.51138	0.448041	-5.60525	2.07956e-08	8.83069e-06	79.9278	-2.2254	0.462098	-4.81586	1.46564e-06	0.000158423	2653.5	1.64466	0.234948	7.00012	2.55742e-12	4.76575e-12	674.5	2.72247	0.236587	11.5072	1.21304e-30	8.51012e-30
novelncTU_405	chrII	2324488	2324885	398	-	novel_nc-TU	NA	NA	NA	NA	NA	NA	NA	NA	NA	NA	NA	NA	NA	NA	NA	NA	NA	NA	802.75	0.934442	0.293039	3.1888	0.00142864	0.00165049	813.25	0.836007	0.222547	3.75654	0.000172275	0.000236391
novelncTU_406	chrII	2338239	2338506	268	-	novel_nc-TU	NA	NA	NA	NA	NA	NA	NA	NA	NA	NA	NA	NA	NA	NA	NA	NA	NA	NA	280	2.99277	0.49862	6.0021	1.94777e-09	3.04578e-09	383.75	2.83222	0.260674	10.865	1.69237e-27	9.17014e-27
novelncTU_407	chrII	2378098	2378540	443	-	novel_nc-TU	17.3819	1.43139	0.8159	1.75438	0.0793662	0.126647	14.9277	0.294687	0.691959	0.425874	0.6702	NA	14.8445	0.580983	0.71483	0.812757	0.416357	NA	1434.75	1.24244	0.28271	4.39476	1.10897e-05	1.41408e-05	1115.25	1.57678	0.337678	4.66949	3.0195e-06	4.63866e-06
novelncTU_408	chrII	2554123	2554814	692	-	novel_nc-TU	9.68785	-0.454365	1.00082	-0.453992	0.649835	0.732598	1.39655	-1.76739	2.22168	-0.795521	0.426311	NA	1.15941	-1.35755	2.45266	-0.553502	0.579919	NA	NA	NA	NA	NA	NA	NA	NA	NA	NA	NA	NA	NA
novelncTU_41	chrI	2420976	2421347	372	+	novel_nc-TU	NA	NA	NA	NA	NA	NA	NA	NA	NA	NA	NA	NA	NA	NA	NA	NA	NA	NA	572	3.68557	0.371941	9.90902	3.80356e-23	1.49347e-22	578.25	3.76969	0.245705	15.3424	3.98368e-53	6.14211e-51
novelncTU_410	chrII	2641195	2641572	378	-	novel_nc-TU	142.511	0.403568	0.279239	1.44524	0.14839	0.218176	1314.48	0.286411	0.40903	0.700222	0.483789	0.563946	1213.88	0.447809	0.250142	1.79022	0.0734184	0.167426	NA	NA	NA	NA	NA	NA	NA	NA	NA	NA	NA	NA
novelncTU_411	chrII	2696783	2697048	266	-	novel_nc-TU	3.05057	1.25445	1.79367	0.699377	0.484316	NA	1.58874	-2.03485	2.05688	-0.989289	0.322522	NA	1.56306	-1.60292	2.14956	-0.745695	0.455851	NA	NA	NA	NA	NA	NA	NA	NA	NA	NA	NA	NA	NA
novelncTU_412	chrII	2807654	2808882	1229	-	novel_nc-TU	581.249	-0.675978	0.163314	-4.13913	3.48626e-05	0.000101236	160.028	-2.35663	0.426759	-5.52216	3.34854e-08	1.32714e-05	150.445	-2.03453	0.820135	-2.48073	0.0131115	0.0608967	NA	NA	NA	NA	NA	NA	NA	NA	NA	NA	NA	NA
novelncTU_417	chrII	3316279	3316665	387	-	novel_nc-TU	13.8647	-0.407863	0.874479	-0.466406	0.640925	0.724716	3.64033	-1.40257	1.32458	-1.05888	0.289656	NA	3.38877	-1.29831	1.40469	-0.924267	0.355348	NA	NA	NA	NA	NA	NA	NA	NA	NA	NA	NA	NA	NA
novelncTU_423	chrII	3920620	3920908	289	-	novel_nc-TU	1.90055	0.262921	2.06974	0.127031	0.898916	NA	2.51479	0.0842908	1.49934	0.0562188	0.955168	NA	2.40539	0.360495	1.58421	0.227555	0.819992	NA	NA	NA	NA	NA	NA	NA	NA	NA	NA	NA	NA	NA
novelncTU_424	chrII	4064624	4064838	215	-	novel_nc-TU	9.02628	0.0457322	1.07071	0.042712	0.965931	0.978382	1.66017	-2.09842	2.04723	-1.02501	0.30536	NA	1.67645	-1.72034	2.12317	-0.810271	0.417785	NA	NA	NA	NA	NA	NA	NA	NA	NA	NA	NA	NA	NA
novelncTU_425	chrII	4064917	4065236	320	-	novel_nc-TU	14.8589	0.813136	0.868705	0.936032	0.349257	0.449653	5.51245	-0.368168	1.04863	-0.351094	0.725518	NA	5.37275	-0.0590079	1.10258	-0.0535178	0.957319	NA	NA	NA	NA	NA	NA	NA	NA	NA	NA	NA	NA	NA
novelncTU_429	chrII	4276385	4276835	451	-	novel_nc-TU	69.3707	-0.904504	0.458561	-1.97249	0.0485542	0.0819451	32.4111	-0.300864	0.55408	-0.542997	0.587132	0.657344	29.9889	-0.0561108	0.510937	-0.109819	0.912553	0.937144	NA	NA	NA	NA	NA	NA	NA	NA	NA	NA	NA	NA
novelncTU_431	chrIII	32661	33443	783	-	novel_nc-TU	NA	NA	NA	NA	NA	NA	NA	NA	NA	NA	NA	NA	NA	NA	NA	NA	NA	NA	1531.5	2.39786	0.238447	10.0562	8.62914e-24	3.52279e-23	878.5	2.67059	0.258978	10.312	6.21853e-25	2.78092e-24
novelncTU_432	chrIII	114683	115084	402	-	novel_nc-TU	78.9068	0.533728	0.366768	1.45522	0.145609	0.214651	2.65765	-0.0291323	1.48392	-0.0196319	0.984337	NA	2.63216	0.148079	1.55674	0.0951209	0.924219	NA	2686	1.22636	0.328234	3.73624	0.000186795	0.000225036	2752.5	1.35335	0.399883	3.38438	0.000713398	0.000937925
novelncTU_433	chrIII	126498	126864	367	-	novel_nc-TU	NA	NA	NA	NA	NA	NA	NA	NA	NA	NA	NA	NA	NA	NA	NA	NA	NA	NA	1365.25	0.517461	0.34448	1.50215	0.133058	0.139644	1680.5	0.766115	0.355013	2.15799	0.0309286	0.0356231
novelncTU_434	chrIII	168760	170712	1953	-	novel_nc-TU	NA	NA	NA	NA	NA	NA	NA	NA	NA	NA	NA	NA	NA	NA	NA	NA	NA	NA	6625.75	1.8319	0.152971	11.9755	4.77605e-33	3.62883e-32	1518	1.97694	0.240469	8.22121	2.01466e-16	5.27294e-16
novelncTU_435	chrIII	174308	175138	831	-	novel_nc-TU	31.7575	-0.333916	0.59448	-0.561693	0.574325	0.665996	8.91649	-2.20766	0.950977	-2.32147	0.0202618	NA	8.57494	-1.86922	1.00883	-1.85285	0.0639033	NA	1467.75	3.12969	0.242038	12.9306	3.02518e-38	3.4672e-37	642.5	3.52051	0.245585	14.3352	1.3185e-46	5.80825e-45
novelncTU_436	chrIII	191761	192122	362	-	novel_nc-TU	NA	NA	NA	NA	NA	NA	NA	NA	NA	NA	NA	NA	NA	NA	NA	NA	NA	NA	1569	0.876542	0.259356	3.37968	0.000725695	0.000851433	1637.5	0.877137	0.270448	3.24327	0.00118165	0.00152983
novelncTU_437	chrIII	212120	214005	1886	-	novel_nc-TU	70.5893	-1.92205	0.40661	-4.72701	2.27846e-06	7.64549e-06	32.2456	-2.69954	0.64651	-4.17556	2.97253e-05	0.00203123	30.9431	-2.38823	1.13271	-2.10842	0.0349946	0.105659	4506.75	3.01138	0.178746	16.8472	1.09911e-63	8.87796e-62	1031	2.35066	0.23406	10.043	9.86222e-24	4.06719e-23
novelncTU_438	chrIII	254644	257014	2371	-	novel_nc-TU	NA	NA	NA	NA	NA	NA	NA	NA	NA	NA	NA	NA	NA	NA	NA	NA	NA	NA	5168.25	1.99634	0.173969	11.4753	1.75616e-30	1.15237e-29	1157.25	0.790241	0.292495	2.70172	0.00689812	0.00834614
novelncTU_439	chrIII	390059	390477	419	-	novel_nc-TU	NA	NA	NA	NA	NA	NA	NA	NA	NA	NA	NA	NA	NA	NA	NA	NA	NA	NA	1896	0.780965	0.218149	3.57996	0.000343643	0.000408769	1828.5	1.13532	0.253174	4.48436	7.31326e-06	1.09449e-05
novelncTU_440	chrIII	533274	533853	580	-	novel_nc-TU	NA	NA	NA	NA	NA	NA	NA	NA	NA	NA	NA	NA	NA	NA	NA	NA	NA	NA	1031.25	1.75064	0.28807	6.07714	1.22341e-09	1.93628e-09	526.75	1.82414	0.22315	8.17449	2.97129e-16	7.69653e-16
novelncTU_441	chrIII	534035	536923	2889	-	novel_nc-TU	NA	NA	NA	NA	NA	NA	NA	NA	NA	NA	NA	NA	NA	NA	NA	NA	NA	NA	5549.25	1.72396	0.162842	10.5867	3.43588e-26	1.66518e-25	2294.25	0.688453	0.270721	2.54304	0.0109894	0.0130908
novelncTU_442	chrIII	567662	568045	384	-	novel_nc-TU	NA	NA	NA	NA	NA	NA	NA	NA	NA	NA	NA	NA	NA	NA	NA	NA	NA	NA	1631	0.565271	0.231314	2.44374	0.0145359	0.0159408	1635	0.659817	0.224459	2.93959	0.00328645	0.00410217
novelncTU_443	chrIII	661594	662096	503	-	novel_nc-TU	NA	NA	NA	NA	NA	NA	NA	NA	NA	NA	NA	NA	NA	NA	NA	NA	NA	NA	1018	2.35967	0.287097	8.21907	2.05095e-16	4.97522e-16	721.25	1.93828	0.249731	7.7615	8.39338e-15	2.01489e-14
novelncTU_444	chrIII	674369	674715	347	-	novel_nc-TU	NA	NA	NA	NA	NA	NA	1.60218	-3.08113	2.30717	-1.33546	0.181726	NA	1.52473	-3.05661	2.40712	-1.26982	0.204149	NA	386.25	3.32707	0.439894	7.56334	3.92851e-14	8.22683e-14	408.25	3.24305	0.253412	12.7975	1.69263e-37	2.49085e-36
novelncTU_445	chrIII	791846	792608	763	-	novel_nc-TU	148.812	-0.0468191	0.302681	-0.154682	0.877072	0.910792	41.1869	-0.274654	0.50536	-0.543482	0.586798	0.657289	38.4833	-0.0494981	0.460955	-0.107381	0.914486	0.938481	1324	2.10834	0.254345	8.28927	1.13948e-16	2.8104e-16	566	1.79673	0.232834	7.71678	1.19308e-14	2.84795e-14
novelncTU_446	chrIII	818591	819410	820	-	novel_nc-TU	62.652	1.09067	0.454323	2.40065	0.016366	0.0307176	18.1255	-0.61414	0.654366	-0.938526	0.347974	NA	16.7652	-0.368076	0.647356	-0.568583	0.569639	NA	1246.75	2.78206	0.284016	9.79545	1.17775e-22	4.46178e-22	614	2.73359	0.283583	9.63948	5.4461e-22	1.97892e-21
novelncTU_447	chrIII	828601	828992	392	-	novel_nc-TU	144.31	0.356319	0.284815	1.25106	0.210914	0.294088	14.6646	-0.0225897	0.7302	-0.0309364	0.97532	NA	13.4218	0.146415	0.714814	0.20483	0.837705	NA	1236.75	1.79445	0.314067	5.71359	1.10616e-08	1.65716e-08	1119.5	1.78529	0.279637	6.3843	1.72187e-10	3.35666e-10
novelncTU_448	chrIII	894113	894552	440	-	novel_nc-TU	NA	NA	NA	NA	NA	NA	NA	NA	NA	NA	NA	NA	NA	NA	NA	NA	NA	NA	2096	0.936702	0.206949	4.52624	6.00421e-06	7.76861e-06	1708	0.676014	0.263819	2.56241	0.0103948	0.012413
novelncTU_449	chrIII	926478	926725	248	-	novel_nc-TU	201.74	-0.00122057	0.250952	-0.00486378	0.996119	0.997959	1349.08	-0.500608	0.421725	-1.18705	0.235209	0.327015	1232.75	-0.388492	0.281365	-1.38074	0.167359	0.28517	1027.25	-0.00210624	0.280019	-0.0075218	0.993999	0.994145	1817.25	0.394219	0.297857	1.32352	0.185662	0.200659
novelncTU_45	chrI	2507245	2507605	361	+	novel_nc-TU	44.8239	-1.08799	0.502351	-2.1658	0.0303265	0.0539612	16.324	-1.30494	0.687855	-1.89712	0.0578124	NA	15.5733	-1.06916	0.718315	-1.48842	0.136639	NA	NA	NA	NA	NA	NA	NA	NA	NA	NA	NA	NA	NA
novelncTU_450	chrIII	939962	940278	317	-	novel_nc-TU	74.983	-1.05524	0.377647	-2.79426	0.0052019	0.0107313	30.0593	-2.96886	0.634517	-4.67893	2.88376e-06	0.000364765	28.243	-2.76241	0.654894	-4.2181	2.46368e-05	0.00131951	1313	2.26596	0.253307	8.9455	3.70284e-19	1.08808e-18	1515.25	2.31879	0.245467	9.44643	3.50595e-21	1.20672e-20
novelncTU_451	chrIII	950006	950237	232	-	novel_nc-TU	8.27144	-0.870947	1.06891	-0.814802	0.415186	0.516284	131.909	-0.66798	0.387832	-1.72234	0.0850073	0.168437	126.848	-0.413728	0.382954	-1.08036	0.279982	0.407564	976	1.19819	0.348673	3.43643	0.000589439	0.000694451	1773.75	1.6317	0.327838	4.97716	6.45238e-07	1.03458e-06
novelncTU_452	chrIII	964290	965956	1667	-	novel_nc-TU	NA	NA	NA	NA	NA	NA	NA	NA	NA	NA	NA	NA	NA	NA	NA	NA	NA	NA	6860.5	0.864675	0.147984	5.84304	5.12567e-09	7.80644e-09	1569.25	1.12209	0.244821	4.58331	4.57677e-06	6.94138e-06
novelncTU_453	chrIII	1245888	1246099	212	-	novel_nc-TU	NA	NA	NA	NA	NA	NA	NA	NA	NA	NA	NA	NA	NA	NA	NA	NA	NA	NA	445.75	2.8589	0.407286	7.01939	2.22833e-12	4.16644e-12	790.75	2.75136	0.227099	12.1152	8.7727e-34	8.3353e-33
novelncTU_454	chrIII	1290986	1291578	593	-	novel_nc-TU	NA	NA	NA	NA	NA	NA	NA	NA	NA	NA	NA	NA	NA	NA	NA	NA	NA	NA	2444.25	0.691419	0.223719	3.09057	0.00199773	0.00229583	1880.75	0.499312	0.275735	1.81084	0.0701653	0.0784729
novelncTU_455	chrIII	1309889	1310297	409	-	novel_nc-TU	10.2505	-1.45999	1.11387	-1.31074	0.189945	0.269784	23.5703	-2.12787	0.663139	-3.20879	0.00133296	0.0188229	22.5532	-1.93197	0.691296	-2.79471	0.00519464	0.0356606	1374.25	2.86366	0.255681	11.2001	4.07057e-29	2.39259e-28	1142.5	2.92721	0.242638	12.0641	1.63443e-33	1.51475e-32
novelncTU_456	chrIII	1337329	1337594	266	-	novel_nc-TU	39.3482	1.20391	0.574557	2.09537	0.0361378	0.0631634	15.9578	-0.685481	0.702016	-0.976447	0.328843	NA	14.6244	-0.529385	0.693995	-0.762808	0.445578	NA	1382.75	1.07899	0.295933	3.64605	0.0002663	0.000318612	1709.5	0.989885	0.270469	3.65988	0.000252334	0.00034182
novelncTU_457	chrIII	1362197	1362597	401	-	novel_nc-TU	1.95584	0.948041	2.10975	0.449361	0.653171	NA	NA	NA	NA	NA	NA	NA	NA	NA	NA	NA	NA	NA	1569.75	0.369166	0.227584	1.62211	0.10478	0.110393	1509.5	0.369004	0.220035	1.67703	0.0935371	0.103567
novelncTU_458	chrIII	1412574	1413059	486	-	novel_nc-TU	27.7262	-1.24612	0.615874	-2.02333	0.0430389	0.073785	50.5584	-1.02201	0.538527	-1.89778	0.0577254	0.133503	50.3541	-0.699125	0.999496	-0.699478	0.484254	0.601479	1397.25	2.76678	0.291303	9.49793	2.14107e-21	7.3667e-21	1079	2.79062	0.286125	9.75313	1.7886e-22	6.73947e-22
novelncTU_459	chrIII	1413141	1413349	209	-	novel_nc-TU	6.51462	0.0977817	1.26775	0.0771303	0.93852	0.957037	15.9297	-0.39202	0.682195	-0.574645	0.565531	NA	14.9726	-0.195234	0.684995	-0.285015	0.775633	NA	446.75	2.91652	0.39462	7.39071	1.46044e-13	2.93255e-13	827.5	2.66061	0.236139	11.2671	1.90685e-29	1.21238e-28
novelncTU_46	chrI	2581367	2581697	331	+	novel_nc-TU	11.0326	-0.64044	1.00237	-0.638924	0.522873	0.620247	7.85958	0.468171	0.906005	0.516742	0.605336	NA	7.55891	0.711377	0.932739	0.762675	0.445657	NA	NA	NA	NA	NA	NA	NA	NA	NA	NA	NA	NA	NA
novelncTU_460	chrIII	1494879	1496258	1380	-	novel_nc-TU	NA	NA	NA	NA	NA	NA	NA	NA	NA	NA	NA	NA	NA	NA	NA	NA	NA	NA	3982.25	1.17683	0.176723	6.65919	2.75332e-11	4.79376e-11	1445.5	0.671588	0.271946	2.46956	0.0135278	0.0159966
novelncTU_461	chrIII	1515329	1515604	276	-	novel_nc-TU	NA	NA	NA	NA	NA	NA	NA	NA	NA	NA	NA	NA	NA	NA	NA	NA	NA	NA	1275.75	1.94687	0.278969	6.9788	2.97704e-12	5.52646e-12	1586.25	1.87129	0.273966	6.83037	8.46968e-12	1.75338e-11
novelncTU_462	chrIII	1546927	1547396	470	-	novel_nc-TU	34.3198	1.06091	0.543864	1.95068	0.0510947	0.0858378	3.83748	-1.92384	1.30564	-1.47348	0.140621	NA	3.4972	-1.61187	1.38674	-1.16234	0.245096	NA	2246.25	-0.07227	0.23977	-0.301413	0.763099	0.770137	1941.5	-0.110773	0.266302	-0.415968	0.677433	0.692751
novelncTU_463	chrIII	1560489	1561081	593	-	novel_nc-TU	NA	NA	NA	NA	NA	NA	NA	NA	NA	NA	NA	NA	NA	NA	NA	NA	NA	NA	2400	0.627041	0.241168	2.60002	0.00932178	0.0103296	1984.5	0.467873	0.255583	1.83061	0.067159	0.0752695
novelncTU_464	chrIII	1602946	1604584	1639	-	novel_nc-TU	NA	NA	NA	NA	NA	NA	NA	NA	NA	NA	NA	NA	NA	NA	NA	NA	NA	NA	3739.25	0.747624	0.188043	3.97582	7.01365e-05	8.61315e-05	2161	0.962111	0.330683	2.90947	0.00362042	0.00450824
novelncTU_465	chrIII	1686957	1687474	518	-	novel_nc-TU	60.4258	-0.976183	0.422867	-2.30849	0.0209721	0.0385548	10.3143	-2.65131	0.940463	-2.81915	0.00481507	NA	9.75649	-2.26629	0.997027	-2.27305	0.0230231	NA	946.75	2.629	0.322112	8.16175	3.30212e-16	7.86688e-16	693	2.66739	0.265005	10.0654	7.85472e-24	3.27111e-23
novelncTU_466	chrIII	1687618	1687878	261	-	novel_nc-TU	47.9911	-1.56489	0.471467	-3.31919	0.000902786	0.00211382	3.56908	-1.12308	1.33076	-0.843933	0.398707	NA	3.58076	-0.8375	1.39938	-0.598478	0.549521	NA	537.25	3.38278	0.386507	8.75219	2.0925e-18	5.82109e-18	790.75	3.38683	0.254215	13.3227	1.70821e-40	3.54703e-39
novelncTU_467	chrIII	1688143	1688430	288	-	novel_nc-TU	38.844	-1.00346	0.515884	-1.94512	0.0517607	0.086824	5.92758	-0.386235	1.06323	-0.363264	0.716408	NA	6.09141	-0.107643	1.11969	-0.0961368	0.923412	NA	596.25	3.35755	0.346804	9.68142	3.61641e-22	1.31356e-21	800	3.35446	0.233208	14.384	6.52445e-47	3.05254e-45
novelncTU_468	chrIII	1717920	1718144	225	-	novel_nc-TU	520.234	0.0271863	0.185833	0.146294	0.883689	0.915058	3662.03	0.124448	0.457261	0.27216	0.785499	0.830038	3321.38	0.202244	0.30402	0.665232	0.505902	0.620377	1008.5	2.21228	0.320569	6.90111	5.15983e-12	9.41366e-12	1598.5	1.8989	0.273828	6.93464	4.07258e-12	8.56959e-12
novelncTU_469	chrIII	1744281	1744738	458	-	novel_nc-TU	NA	NA	NA	NA	NA	NA	NA	NA	NA	NA	NA	NA	NA	NA	NA	NA	NA	NA	1560.5	2.44406	0.293832	8.31786	8.95635e-17	2.22596e-16	1254.75	2.53168	0.265215	9.54576	1.3511e-21	4.76865e-21
novelncTU_47	chrI	2582309	2582621	313	+	novel_nc-TU	13.5397	-1.21458	0.871664	-1.3934	0.163498	0.237789	1.69093	-1.34919	1.8508	-0.728976	0.466016	NA	1.5878	-0.998145	1.96591	-0.507726	0.611645	NA	NA	NA	NA	NA	NA	NA	NA	NA	NA	NA	NA	NA
novelncTU_470	chrIII	1762522	1763012	491	-	novel_nc-TU	NA	NA	NA	NA	NA	NA	NA	NA	NA	NA	NA	NA	NA	NA	NA	NA	NA	NA	1022	2.02795	0.271772	7.46198	8.52323e-14	1.74082e-13	997	1.7519	0.224887	7.79015	6.6932e-15	1.6159e-14
novelncTU_471	chrIII	1835609	1836158	550	-	novel_nc-TU	7.47367	1.3338	1.14424	1.16567	0.24375	0.333058	7.69949	-1.10142	0.918704	-1.19889	0.230571	NA	7.17883	-0.884062	0.96104	-0.919901	0.357625	NA	739.5	3.03825	0.316081	9.61226	7.09711e-22	2.51588e-21	479.25	3.17579	0.244215	13.0041	1.15997e-38	1.92403e-37
novelncTU_472	chrIII	1848123	1848932	810	-	novel_nc-TU	212.272	-1.25209	0.237401	-5.27416	1.33367e-07	5.23476e-07	59.571	-1.37729	0.471838	-2.91899	0.00351171	0.0318484	54.1265	-1.17281	0.413469	-2.83651	0.00456089	0.0326681	4828	0.651832	0.181232	3.59667	0.000322313	0.000384137	2497.75	0.446253	0.268631	1.66122	0.0966702	0.106914
novelncTU_473	chrIII	1849048	1849250	203	-	novel_nc-TU	13.2292	-0.228406	0.867223	-0.263376	0.792261	0.846096	11.8852	-0.563646	0.782405	-0.720402	0.471278	NA	10.8727	-0.405923	0.787663	-0.515351	0.606308	NA	1108.75	0.777534	0.346775	2.24219	0.0249492	0.0270502	2091.25	0.740554	0.249019	2.97388	0.00294058	0.00368878
novelncTU_474	chrIII	1924813	1925597	785	-	novel_nc-TU	NA	NA	NA	NA	NA	NA	NA	NA	NA	NA	NA	NA	NA	NA	NA	NA	NA	NA	1490.5	2.35824	0.234775	10.0447	9.6972e-24	3.94221e-23	763	1.64612	0.228087	7.21707	5.31208e-13	1.16776e-12
novelncTU_475	chrIII	1967298	1967604	307	-	novel_nc-TU	NA	NA	NA	NA	NA	NA	NA	NA	NA	NA	NA	NA	NA	NA	NA	NA	NA	NA	1499	0.732348	0.27461	2.66686	0.00765632	0.00852307	1888.75	0.92361	0.27409	3.36974	0.000752401	0.000987481
novelncTU_476	chrIII	2011591	2012371	781	-	novel_nc-TU	78.8266	0.522049	0.376515	1.38653	0.165585	0.240145	40.917	-0.145744	0.527956	-0.276053	0.782507	0.827612	39.1205	0.0113373	0.507284	0.0223491	0.98217	0.986984	3615.25	1.55492	0.224035	6.94054	3.90594e-12	7.19767e-12	2235.25	1.12032	0.284601	3.93644	8.26982e-05	0.000115628
novelncTU_477	chrIII	2057304	2058262	959	-	novel_nc-TU	171.92	-0.551167	0.258938	-2.12857	0.0332902	0.0586788	28.5349	-1.78309	0.577147	-3.08949	0.00200501	0.0236174	26.9892	-1.4985	0.604599	-2.47851	0.0131933	0.0610858	3380.75	2.28449	0.23643	9.66241	4.35475e-22	1.56998e-21	1280.25	3	0.272321	11.0164	3.18473e-28	1.84345e-27
novelncTU_478	chrIII	2058814	2059052	239	-	novel_nc-TU	54.9615	-0.644363	0.433969	-1.48481	0.137594	0.204914	9.63303	-1.70038	0.855722	-1.98707	0.0469149	NA	8.77022	-1.44245	0.890471	-1.61987	0.10526	NA	899	2.85001	0.408324	6.97977	2.95668e-12	5.49017e-12	1363.75	2.795	0.282987	9.87679	5.24849e-23	2.05221e-22
novelncTU_479	chrIII	2067911	2068187	277	-	novel_nc-TU	NA	NA	NA	NA	NA	NA	NA	NA	NA	NA	NA	NA	NA	NA	NA	NA	NA	NA	1495	0.494034	0.239636	2.0616	0.0392457	0.0420999	1994	0.584511	0.271398	2.1537	0.0312634	0.0359843
novelncTU_480	chrIII	2102038	2102315	278	-	novel_nc-TU	NA	NA	NA	NA	NA	NA	NA	NA	NA	NA	NA	NA	NA	NA	NA	NA	NA	NA	1388.25	0.648252	0.266446	2.43295	0.0149762	0.016421	1893.25	0.737677	0.257872	2.86064	0.00422793	0.00522446
novelncTU_481	chrIII	2109480	2109718	239	-	novel_nc-TU	NA	NA	NA	NA	NA	NA	NA	NA	NA	NA	NA	NA	NA	NA	NA	NA	NA	NA	312.5	1.37404	0.45038	3.05085	0.00228195	0.00261361	495	1.36763	0.219572	6.22864	4.70505e-10	8.97611e-10
novelncTU_482	chrIII	2110218	2110682	465	-	novel_nc-TU	NA	NA	NA	NA	NA	NA	NA	NA	NA	NA	NA	NA	NA	NA	NA	NA	NA	NA	1037	2.69163	0.294458	9.14097	6.18924e-20	1.92192e-19	827.5	2.22575	0.275205	8.08758	6.086e-16	1.5545e-15
novelncTU_483	chrIII	2177930	2178204	275	-	novel_nc-TU	NA	NA	NA	NA	NA	NA	NA	NA	NA	NA	NA	NA	NA	NA	NA	NA	NA	NA	1540	0.534391	0.273957	1.95064	0.0510998	0.0545145	1885.25	0.267455	0.275051	0.972383	0.33086	0.349401
novelncTU_484	chrIII	2218041	2218526	486	-	novel_nc-TU	NA	NA	NA	NA	NA	NA	NA	NA	NA	NA	NA	NA	NA	NA	NA	NA	NA	NA	1767.75	1.64295	0.291844	5.62954	1.80686e-08	2.68202e-08	1468.25	1.31592	0.26568	4.95301	7.3076e-07	1.16729e-06
novelncTU_485	chrIII	2260691	2260952	262	-	novel_nc-TU	4.68922	0.427009	1.42885	0.298848	0.765056	NA	1.48034	0.282443	1.94265	0.14539	0.884403	NA	1.51769	0.523239	2.01808	0.259276	0.795423	NA	444.25	3.09656	0.399948	7.74241	9.75478e-15	2.12135e-14	611.25	3.14066	0.239719	13.1014	3.23071e-39	5.75253e-38
novelncTU_486	chrIII	2303631	2303905	275	-	novel_nc-TU	NA	NA	NA	NA	NA	NA	NA	NA	NA	NA	NA	NA	NA	NA	NA	NA	NA	NA	310.5	2.97663	0.493852	6.02736	1.66661e-09	2.61576e-09	427.5	3.00856	0.25447	11.8229	2.97372e-32	2.40736e-31
novelncTU_487	chrIII	2371010	2371218	209	-	novel_nc-TU	NA	NA	NA	NA	NA	NA	7.29176	-0.552265	0.940409	-0.58726	0.557029	NA	6.70658	-0.357441	0.975383	-0.366462	0.71402	NA	761	2.59605	0.313225	8.28813	1.15047e-16	2.83645e-16	1440.25	2.46388	0.239051	10.3069	6.55802e-25	2.92888e-24
novelncTU_49	chrI	2667776	2668060	285	+	novel_nc-TU	NA	NA	NA	NA	NA	NA	10.1317	-0.278578	0.814111	-0.342187	0.73221	NA	9.4517	-0.0579553	0.831969	-0.0696605	0.944464	NA	NA	NA	NA	NA	NA	NA	NA	NA	NA	NA	NA	NA
novelncTU_5	chrI	154841	155284	444	+	novel_nc-TU	NA	NA	NA	NA	NA	NA	NA	NA	NA	NA	NA	NA	NA	NA	NA	NA	NA	NA	596.25	2.78058	0.355858	7.81374	5.55158e-15	1.22456e-14	482	2.70736	0.246279	10.993	4.1277e-28	2.36306e-27
novelncTU_50	chrI	2714520	2717156	2637	+	novel_nc-TU	170.862	-1.27812	0.278533	-4.58876	4.45896e-06	1.44766e-05	69.6456	-1.53644	0.435745	-3.52601	0.000421876	0.0104209	64.5344	-1.29282	0.415543	-3.11117	0.00186348	0.0202788	NA	NA	NA	NA	NA	NA	NA	NA	NA	NA	NA	NA
novelncTU_54	chrI	2828799	2829230	432	+	novel_nc-TU	7.96485	-1.07388	1.1515	-0.932596	0.351029	0.451674	NA	NA	NA	NA	NA	NA	NA	NA	NA	NA	NA	NA	NA	NA	NA	NA	NA	NA	NA	NA	NA	NA	NA	NA
novelncTU_56	chrI	2935665	2935906	242	+	novel_nc-TU	3.16617	-0.327156	1.69481	-0.193034	0.846933	NA	3.19706	0.0219377	1.35254	0.0162196	0.987059	NA	3.01834	0.325062	1.42904	0.227468	0.82006	NA	NA	NA	NA	NA	NA	NA	NA	NA	NA	NA	NA	NA
novelncTU_57	chrI	3089700	3089924	225	+	novel_nc-TU	36.3176	-1.58836	0.577794	-2.749	0.0059777	0.0121619	6.7721	0.338508	0.969923	0.349005	0.727086	NA	6.51799	0.526707	1.00561	0.52377	0.600438	NA	NA	NA	NA	NA	NA	NA	NA	NA	NA	NA	NA	NA
novelncTU_58	chrI	3108444	3108658	215	+	novel_nc-TU	40.795	-0.79559	0.566481	-1.40444	0.160187	0.23346	8.01452	-0.763861	0.976538	-0.782213	0.434089	NA	6.9225	-0.569047	0.999708	-0.569213	0.569211	NA	NA	NA	NA	NA	NA	NA	NA	NA	NA	NA	NA	NA
novelncTU_59	chrI	3148594	3148987	394	+	novel_nc-TU	NA	NA	NA	NA	NA	NA	2.55673	-1.62556	1.58184	-1.02764	0.304122	NA	2.33586	-1.18497	1.68611	-0.702781	0.482192	NA	NA	NA	NA	NA	NA	NA	NA	NA	NA	NA	NA	NA
novelncTU_6	chrI	170275	170810	536	+	novel_nc-TU	NA	NA	NA	NA	NA	NA	NA	NA	NA	NA	NA	NA	NA	NA	NA	NA	NA	NA	2019	2.0283	0.237756	8.53104	1.45043e-17	3.80997e-17	1552	2.67592	0.276934	9.66269	4.34321e-22	1.58581e-21
novelncTU_61	chrI	3191497	3192676	1180	+	novel_nc-TU	250.429	0.245794	0.271807	0.904295	0.365839	0.466136	56.4306	-0.135387	0.472945	-0.286264	0.774676	0.820852	53.963	0.0488975	0.444584	0.109985	0.912421	0.937144	NA	NA	NA	NA	NA	NA	NA	NA	NA	NA	NA	NA
novelncTU_63	chrI	3247774	3248399	626	+	novel_nc-TU	20.4072	-0.62168	0.693457	-0.896493	0.36999	0.470413	5.48755	-1.66651	1.18768	-1.40316	0.160568	NA	4.57758	-1.44969	1.2563	-1.15394	0.248525	NA	NA	NA	NA	NA	NA	NA	NA	NA	NA	NA	NA	NA
novelncTU_64	chrI	3290511	3291072	562	+	novel_nc-TU	2.14313	-1.32181	2.03488	-0.649575	0.515967	NA	2.88663	-1.72323	1.50737	-1.14321	0.252953	NA	2.66243	-1.6612	1.60673	-1.0339	0.301184	NA	NA	NA	NA	NA	NA	NA	NA	NA	NA	NA	NA	NA
novelncTU_66	chrI	3415715	3415968	254	+	novel_nc-TU	31.1888	-1.15273	0.605077	-1.90509	0.0567683	0.0942183	4.06782	-0.591039	1.22884	-0.480973	0.630536	NA	4.05861	-0.356941	1.29267	-0.276127	0.782451	NA	NA	NA	NA	NA	NA	NA	NA	NA	NA	NA	NA	NA
novelncTU_69	chrI	3661707	3662017	311	+	novel_nc-TU	37.3346	-0.577448	0.543629	-1.06221	0.288141	0.384105	8.8906	-0.962998	0.893323	-1.078	0.281035	NA	8.27828	-0.581286	0.93291	-0.623089	0.533226	NA	NA	NA	NA	NA	NA	NA	NA	NA	NA	NA	NA	NA
novelncTU_7	chrI	441218	441502	285	+	novel_nc-TU	NA	NA	NA	NA	NA	NA	NA	NA	NA	NA	NA	NA	NA	NA	NA	NA	NA	NA	1004.25	0.322413	0.306264	1.05273	0.292465	0.30176	1354.25	0.478946	0.246527	1.94277	0.0520439	0.0587659
novelncTU_74	chrI	3809634	3809900	267	+	novel_nc-TU	44.2819	-1.04704	0.517592	-2.02291	0.0430824	0.0738268	5.25244	-2.42314	1.1973	-2.02384	0.042987	NA	4.91049	-2.29049	1.26224	-1.81462	0.069583	NA	NA	NA	NA	NA	NA	NA	NA	NA	NA	NA	NA	NA
novelncTU_77	chrI	3845194	3846094	901	+	novel_nc-TU	171.257	-1.08756	0.276843	-3.92841	8.55088e-05	0.00023451	31.6356	-0.962302	0.53949	-1.78372	0.0744684	0.155457	30.1053	-0.734465	0.546439	-1.34409	0.178918	0.298867	NA	NA	NA	NA	NA	NA	NA	NA	NA	NA	NA	NA
novelncTU_78	chrI	3872698	3873379	682	+	novel_nc-TU	60.1282	-1.46865	0.444596	-3.30335	0.000955383	0.00222749	20.0616	-2.96184	0.711022	-4.16561	3.10528e-05	NA	18.5694	-2.77176	0.731655	-3.78834	0.000151658	NA	NA	NA	NA	NA	NA	NA	NA	NA	NA	NA	NA	NA
novelncTU_8	chrI	476634	476991	358	+	novel_nc-TU	NA	NA	NA	NA	NA	NA	NA	NA	NA	NA	NA	NA	NA	NA	NA	NA	NA	NA	450	1.97013	0.400835	4.91506	8.87541e-07	1.19412e-06	466.5	1.91547	0.237382	8.06915	7.07868e-16	1.79924e-15
novelncTU_80	chrI	3888972	3889506	535	+	novel_nc-TU	76.1795	-0.517221	0.371386	-1.39268	0.163717	0.237927	12.8745	-2.24893	0.789543	-2.8484	0.00439401	NA	11.7633	-1.92996	0.823175	-2.34452	0.0190513	NA	NA	NA	NA	NA	NA	NA	NA	NA	NA	NA	NA	NA
novelncTU_81	chrI	3889930	3890444	515	+	novel_nc-TU	92.0737	-0.488768	0.339209	-1.4409	0.149612	0.219669	13.6318	-1.96322	0.765747	-2.5638	0.0103534	NA	12.7481	-1.78111	0.794821	-2.24089	0.0250332	NA	NA	NA	NA	NA	NA	NA	NA	NA	NA	NA	NA	NA
novelncTU_82	chrI	3902162	3902459	298	+	novel_nc-TU	11.759	-0.938416	0.949196	-0.988643	0.322838	0.421815	3.07035	-1.96816	1.5621	-1.25995	0.207689	NA	3.1029	-1.56325	1.63692	-0.954991	0.339582	NA	NA	NA	NA	NA	NA	NA	NA	NA	NA	NA	NA	NA
novelncTU_83	chrI	3903588	3903842	255	+	novel_nc-TU	7.34312	-1.4023	1.16839	-1.20019	0.230065	0.317742	1.18227	-1.39129	2.1882	-0.635815	0.524897	NA	1.11296	-1.17734	2.32495	-0.506394	0.61258	NA	NA	NA	NA	NA	NA	NA	NA	NA	NA	NA	NA	NA
novelncTU_84	chrI	3987471	3987958	488	+	novel_nc-TU	16.1924	-0.658549	0.774298	-0.850511	0.395041	0.49604	5.66387	-2.98736	1.21381	-2.46115	0.0138491	NA	5.06536	-2.63142	1.27416	-2.06522	0.0389022	NA	NA	NA	NA	NA	NA	NA	NA	NA	NA	NA	NA	NA
novelncTU_85	chrI	4014367	4014819	453	+	novel_nc-TU	100.151	0.0939329	0.332911	0.282156	0.777824	0.835895	23.2843	-0.972632	0.604854	-1.60805	0.107825	0.193779	21.3204	-0.76267	0.58552	-1.30255	0.192727	0.314598	NA	NA	NA	NA	NA	NA	NA	NA	NA	NA	NA	NA
novelncTU_86	chrI	4063832	4064299	468	+	novel_nc-TU	19.4131	-0.137095	0.71367	-0.192099	0.847665	0.888508	3.76109	-1.53091	1.29304	-1.18396	0.236428	NA	3.38532	-1.24491	1.37708	-0.904017	0.365986	NA	NA	NA	NA	NA	NA	NA	NA	NA	NA	NA	NA	NA
novelncTU_87	chrI	4101657	4103223	1567	+	novel_nc-TU	76.7083	-0.399325	0.363698	-1.09796	0.272223	0.366374	39.9612	-0.635025	0.521496	-1.2177	0.223338	0.315304	36.9871	-0.462438	0.477185	-0.969097	0.332497	0.460017	NA	NA	NA	NA	NA	NA	NA	NA	NA	NA	NA	NA
novelncTU_88	chrI	4137590	4138968	1379	+	novel_nc-TU	93.6523	-0.466397	0.336476	-1.38612	0.16571	0.240282	48.7323	-1.06617	0.474783	-2.24559	0.0247301	0.0824772	46.4001	-0.770138	0.485264	-1.58705	0.112501	0.220427	NA	NA	NA	NA	NA	NA	NA	NA	NA	NA	NA	NA
novelncTU_89	chrI	4141312	4141548	237	+	novel_nc-TU	44.8717	-0.970057	0.481512	-2.01461	0.0439459	0.0750393	20.4629	-0.112515	0.623167	-0.180554	0.856718	NA	19.5535	0.0855857	0.622208	0.137552	0.890595	NA	NA	NA	NA	NA	NA	NA	NA	NA	NA	NA	NA	NA
novelncTU_9	chrI	500748	501372	625	+	novel_nc-TU	NA	NA	NA	NA	NA	NA	32.5994	-0.169919	0.548392	-0.30985	0.756675	0.805305	31.6389	0.181808	0.548798	0.331283	0.74043	0.811851	2002	1.04264	0.208733	4.99508	5.88127e-07	7.98247e-07	1519.25	0.673367	0.237815	2.83148	0.00463331	0.00570151
novelncTU_90	chrI	4141685	4142284	600	+	novel_nc-TU	48.7683	-1.06305	0.464488	-2.28866	0.0220994	0.0404822	49.8393	-0.201124	0.478535	-0.42029	0.674274	0.732558	48.8369	0.0369165	0.485885	0.0759779	0.939437	0.955019	NA	NA	NA	NA	NA	NA	NA	NA	NA	NA	NA	NA
novelncTU_93	chrI	4256608	4256869	262	+	novel_nc-TU	52.6428	2.11449	0.600428	3.52164	0.000428884	0.00105691	4.5368	1.14332	1.20026	0.95256	0.340813	NA	4.25181	1.35452	1.24788	1.08546	0.277719	NA	NA	NA	NA	NA	NA	NA	NA	NA	NA	NA	NA	NA
novelncTU_94	chrI	4287041	4287268	228	+	novel_nc-TU	42.8706	-1.23175	0.499176	-2.46757	0.0136032	0.0259495	NA	NA	NA	NA	NA	NA	NA	NA	NA	NA	NA	NA	NA	NA	NA	NA	NA	NA	NA	NA	NA	NA	NA	NA
novelncTU_96	chrI	4370189	4370520	332	+	novel_nc-TU	6.26335	2.33618	1.3699	1.70536	0.0881269	NA	3.56043	-1.45387	1.32352	-1.09849	0.27199	NA	3.3122	-1.09273	1.40576	-0.77732	0.43697	NA	NA	NA	NA	NA	NA	NA	NA	NA	NA	NA	NA	NA
novelncTU_97	chrI	4428216	4428833	618	+	novel_nc-TU	3.75322	0.983697	1.56056	0.630351	0.528465	NA	20.5597	-0.278994	0.618926	-0.450771	0.652155	NA	20.2817	0.0379623	0.646375	0.058731	0.953166	NA	NA	NA	NA	NA	NA	NA	NA	NA	NA	NA	NA	NA
novelncTU_99	chrI	4468141	4468360	220	+	novel_nc-TU	18.9332	0.270072	0.75689	0.356818	0.721228	0.789614	7.00857	-1.3452	0.984173	-1.36684	0.171676	NA	6.59104	-1.19485	1.03235	-1.15741	0.247107	NA	NA	NA	NA	NA	NA	NA	NA	NA	NA	NA	NA	NA
SPAC1002.01	chrI	1798347	1799015	669	+	gene	182.68	0.0910751	0.260727	0.349313	0.726855	0.794367	99.9419	-0.335999	0.398959	-0.84219	0.399682	0.487007	95.908	-0.0647439	0.377333	-0.171583	0.863765	0.901508	1083.25	1.8362	0.26389	6.95819	3.4468e-12	6.37236e-12	974	1.68547	0.24275	6.94323	3.83245e-12	8.08244e-12
SPAC1002.02	chrI	1799061	1800053	993	+	gene	1414.03	0.731897	0.126156	5.80152	6.57145e-09	3.0213e-08	145.023	-0.0569412	0.403501	-0.141118	0.887777	0.912586	136.297	0.142835	0.317851	0.449378	0.653159	0.741744	1443	2.40635	0.254993	9.43691	3.83922e-21	1.3018e-20	387.75	2.5293	0.255128	9.91386	3.62374e-23	1.43763e-22
SPAC1002.03c	chrI	1799915	1803141	3227	-	gene	6114.4	-0.585277	0.0852476	-6.86562	6.62035e-12	4.13826e-11	557.913	-0.552673	0.40029	-1.38068	0.167376	0.259331	512.376	-0.399723	0.268608	-1.48813	0.136718	0.250796	14254.8	0.531138	0.150267	3.53463	0.000408346	0.000484206	526.5	2.15574	0.262814	8.20251	2.35422e-16	6.12855e-16
SPAC1002.04c	chrI	1803624	1804491	868	-	gene	605.837	-0.612375	0.147387	-4.15489	3.2545e-05	9.49351e-05	125.335	-0.94606	0.398932	-2.37148	0.0177169	0.0695933	117.202	-0.740719	0.351499	-2.10732	0.0350902	0.105733	2502	1.62133	0.225618	7.18615	6.66439e-13	1.28936e-12	1685	0.922342	0.300811	3.06619	0.00216806	0.00274816
SPAC1002.05c	chrI	1804548	1806797	2250	-	gene	369.075	-0.0380194	0.238877	-0.159159	0.873544	0.907972	123.335	-0.529442	0.405932	-1.30426	0.192144	0.284507	117.52	-0.331881	0.373758	-0.887958	0.374563	0.500175	5774.75	2.08293	0.159176	13.0857	3.97229e-39	4.91824e-38	796.75	3.2879	0.296275	11.0975	1.2905e-28	7.63271e-28
SPAC1002.06c	chrI	1807270	1807781	512	-	gene	18.5064	1.01574	0.753102	1.34874	0.177419	0.25448	60.2584	0.526539	0.455964	1.15478	0.24818	0.340589	58.019	0.765151	0.4073	1.87859	0.0603002	0.14692	753	1.58752	0.321981	4.93048	8.20298e-07	1.10519e-06	520.75	1.29874	0.281057	4.6209	3.82081e-06	5.83398e-06
SPAC1002.07c	chrI	1807996	1809433	1438	-	gene	1109.26	0.939043	0.121872	7.70515	1.30692e-14	1.08924e-13	268.329	0.741373	0.403918	1.83545	0.0664384	0.145105	254.584	0.898171	0.301252	2.98147	0.00286873	0.0253942	3385.25	2.26352	0.203554	11.12	1.00275e-28	5.75119e-28	1172	1.39423	0.232533	5.99585	2.02429e-09	3.72363e-09
SPAC1002.08c	chrI	1809480	1811361	1882	-	gene	919.901	0.0842121	0.136349	0.61762	0.536826	0.632125	155.069	-0.259049	0.427015	-0.606651	0.544083	0.619297	143.41	-0.10101	0.321003	-0.314669	0.753013	0.820503	3869.25	2.76907	0.18605	14.8834	4.22321e-50	1.24585e-48	583.5	3.27894	0.239602	13.6849	1.24933e-42	3.22262e-41
SPAC1002.09c	chrI	1811408	1813805	2398	-	gene	10528.5	-0.388137	0.0786984	-4.93196	8.14102e-07	2.89446e-06	788.671	-0.506828	0.386083	-1.31274	0.18927	0.281616	726.391	-0.334581	0.252735	-1.32384	0.185556	0.306314	5812.75	2.37813	0.158268	15.026	4.96273e-51	1.58085e-49	836.5	2.62767	0.257529	10.2034	1.91454e-24	8.28858e-24
SPAC1002.10c	chrI	1813740	1815796	2057	-	gene	740.42	-0.548501	0.148329	-3.69787	0.000217415	0.00055885	102.916	-0.469669	0.433031	-1.08461	0.278095	0.369199	96.1427	-0.3037	0.364427	-0.833363	0.40464	0.528363	3375	2.3335	0.189743	12.2982	9.26166e-35	8.03586e-34	873.25	1.53744	0.225766	6.80988	9.76814e-12	2.01358e-11
SPAC1002.11	chrI	1816490	1818558	2069	+	gene	1261.41	0.181808	0.124867	1.45601	0.145389	0.214491	131.607	-0.402596	0.409368	-0.983458	0.325382	0.415553	122.96	-0.214348	0.331547	-0.646508	0.517951	0.630728	5248.25	1.89764	0.164362	11.5455	7.77862e-31	5.18957e-30	671.5	2.01077	0.266274	7.5515	4.30278e-14	1.00137e-13
SPAC1002.12c	chrI	1818482	1820420	1939	-	gene	1426.78	-0.831042	0.118356	-7.02157	2.19392e-12	1.44652e-11	312.196	-1.08878	0.356825	-3.05129	0.00227862	0.0251791	292.659	-0.867333	0.31513	-2.7523	0.00591779	0.0381556	3941	1.99018	0.193514	10.2844	8.2845e-25	3.65002e-24	430	3.0702	0.241175	12.7302	4.01882e-37	5.62138e-36
SPAC1002.13c	chrI	1821401	1823413	2013	-	gene	22746.3	-0.400681	0.0917553	-4.36684	1.26058e-05	3.86917e-05	4169.77	-0.724021	0.389876	-1.85706	0.0633032	0.140687	3840.93	-0.585923	0.265117	-2.21006	0.0271013	0.0902238	5526	0.874873	0.196662	4.44861	8.64278e-06	1.10727e-05	1192.75	0.779867	0.742523	1.05029	0.293583	0.311636
SPAC1002.14	chrI	1824570	1826248	1679	+	gene	1080.83	-0.323009	0.122395	-2.63907	0.0083134	0.0165259	165.097	-0.879701	0.407821	-2.15708	0.0309997	0.094655	156.205	-0.70623	0.369655	-1.91051	0.0560675	0.141118	2335.5	1.83611	0.197648	9.28979	1.54586e-20	5.01849e-20	486	1.58101	0.229909	6.87665	6.1275e-12	1.27708e-11
SPAC1002.15c	chrI	1824486	1827260	2775	-	gene	523.991	-0.933232	0.161486	-5.77902	7.51376e-09	3.432e-08	151.763	-0.546829	0.382811	-1.42846	0.15316	0.244178	143.051	-0.32277	0.330103	-0.977785	0.32818	0.456489	6251.75	1.65876	0.161497	10.2711	9.51097e-25	4.17953e-24	2290	0.895855	0.257456	3.47964	0.00050209	0.000667485
SPAC1002.16c	chrI	1827612	1829708	2097	-	gene	632.379	1.02466	0.172547	5.93843	2.87772e-09	1.37392e-08	54.8525	0.576671	0.481361	1.198	0.230916	0.323392	52.0471	0.783929	0.41628	1.88318	0.0596765	0.145908	2727.75	2.02509	0.207925	9.73951	2.04542e-22	7.59738e-22	350	2.53509	0.232446	10.9061	1.0773e-27	5.93214e-27
SPAC1002.17c	chrI	1830609	1831951	1343	-	gene	1577.58	-1.27009	0.119151	-10.6595	1.57449e-26	4.61034e-25	266.166	-1.13266	0.392854	-2.88317	0.00393697	0.0334362	247.223	-0.970266	0.320883	-3.02374	0.00249674	0.0234487	4372.25	1.6076	0.175567	9.1566	5.35578e-20	1.67153e-19	1991.5	0.806359	0.304145	2.65124	0.0080198	0.00966536
SPAC1002.18	chrI	1832317	1833811	1495	+	gene	2045.15	-1.34888	0.106384	-12.6793	7.69922e-37	6.37545e-35	195.451	-1.29222	0.433847	-2.97852	0.00289642	0.0289406	179.278	-1.16988	0.341339	-3.42733	0.000609549	0.0105958	3494.75	3.23045	0.190756	16.935	2.48378e-64	2.16057e-62	1234.5	2.56225	0.237006	10.8109	3.05565e-27	1.62968e-26
SPAC1002.19	chrI	1835270	1837060	1791	+	gene	1204.58	-0.564006	0.129767	-4.34629	1.38462e-05	4.22631e-05	433.909	-2.72231	0.435525	-6.25064	4.08786e-10	4.0986e-07	395.208	-2.62564	0.340204	-7.71783	1.18329e-14	1.00495e-11	2869.25	2.81383	0.212628	13.2336	5.61628e-40	7.32817e-39	700.75	2.70818	0.246026	11.0077	3.50961e-28	2.02287e-27
SPAC1002.20	chrI	1823882	1824630	749	+	gene	23.204	0.881226	0.656903	1.34148	0.179763	0.257411	4.13429	-0.429121	1.20686	-0.355568	0.722164	NA	3.87979	-0.100929	1.27403	-0.0792206	0.936857	NA	1150.75	1.60973	0.258387	6.22989	4.66755e-10	7.57458e-10	687.5	1.43627	0.241038	5.95867	2.543e-09	4.65131e-09
SPAC1006.01	chrI	5067494	5069371	1878	+	gene	5279.98	0.785754	0.114871	6.84032	7.90155e-12	4.90725e-11	1040.88	-0.0764839	0.394294	-0.193977	0.846194	0.88005	970.496	0.0613135	0.277379	0.221046	0.825057	0.872304	NA	NA	NA	NA	NA	NA	NA	NA	NA	NA	NA	NA
SPAC1006.02	chrI	5069559	5070998	1440	+	gene	706.991	-1.14897	0.14564	-7.88908	3.04434e-15	2.69476e-14	186.554	-0.281204	0.370449	-0.75909	0.447799	0.530299	177.603	-0.0477575	0.32135	-0.148615	0.881857	0.915106	NA	NA	NA	NA	NA	NA	NA	NA	NA	NA	NA	NA
SPAC1006.03c	chrI	5070931	5074055	3125	-	gene	1415.23	-0.656552	0.115187	-5.69988	1.1989e-08	5.31837e-08	355.244	-0.866013	0.367514	-2.35641	0.0184526	0.0712806	330.606	-0.670151	0.288963	-2.31916	0.0203866	0.0778407	NA	NA	NA	NA	NA	NA	NA	NA	NA	NA	NA	NA
SPAC1006.04c	chrI	5074102	5078206	4105	-	gene	221.595	1.31626	0.270331	4.86908	1.12121e-06	3.91406e-06	64.957	0.111447	0.466785	0.238754	0.811296	0.851245	60.8395	0.301982	0.394222	0.76602	0.443664	0.563948	NA	NA	NA	NA	NA	NA	NA	NA	NA	NA	NA	NA
SPAC1006.05c	chrI	5078289	5080499	2211	-	gene	1576.25	-0.259042	0.109663	-2.36215	0.0181692	0.0338464	467.53	-0.919893	0.360138	-2.55428	0.0106409	0.0539761	437.365	-0.724384	0.295694	-2.44978	0.0142945	0.063656	NA	NA	NA	NA	NA	NA	NA	NA	NA	NA	NA	NA
SPAC1006.06	chrI	5080718	5085055	4338	+	gene	4613.15	-0.196096	0.120161	-1.63194	0.102692	0.159217	587.944	-0.79862	0.371495	-2.14974	0.0315756	0.0955301	541.832	-0.60343	0.257337	-2.34491	0.0190318	0.074193	NA	NA	NA	NA	NA	NA	NA	NA	NA	NA	NA	NA
SPAC1006.07	chrI	5085486	5087031	1546	+	gene	38290.2	-0.482773	0.0853268	-5.65793	1.53211e-08	6.73447e-08	5451.15	-0.731594	0.384023	-1.90508	0.0567698	0.132248	5004.36	-0.576726	0.248125	-2.32434	0.0201073	0.077171	NA	NA	NA	NA	NA	NA	NA	NA	NA	NA	NA	NA
SPAC1006.08	chrI	5087986	5089638	1653	+	gene	778.717	-0.163608	0.136194	-1.20129	0.229638	0.317323	79.1222	-0.843841	0.448672	-1.88075	0.0600056	0.136523	73.217	-0.670218	0.385332	-1.73932	0.0819776	0.179999	NA	NA	NA	NA	NA	NA	NA	NA	NA	NA	NA	NA
SPAC1006.09	chrI	5089815	5094848	5034	+	gene	5767.55	0.532336	0.123796	4.30011	1.70715e-05	5.15559e-05	886.301	-0.64824	0.350527	-1.84933	0.0644102	0.142349	829.646	-0.444551	0.268645	-1.65479	0.0979664	0.201805	NA	NA	NA	NA	NA	NA	NA	NA	NA	NA	NA	NA
SPAC1039.01	chrI	5444360	5447537	3178	+	gene	746.533	-1.31242	0.14542	-9.02501	1.79683e-19	2.48873e-18	130.532	-1.39255	0.416206	-3.34582	0.000820383	0.0151937	120.183	-1.22092	0.349926	-3.48908	0.00048468	0.00941958	NA	NA	NA	NA	NA	NA	NA	NA	NA	NA	NA	NA
SPAC1039.02	chrI	5448735	5451642	2908	+	gene	3680.73	-0.42928	0.0895183	-4.79545	1.62312e-06	5.53328e-06	411.046	-0.963405	0.417348	-2.3084	0.0209769	0.0764138	374.504	-0.83093	0.289761	-2.86764	0.00413552	0.0310121	NA	NA	NA	NA	NA	NA	NA	NA	NA	NA	NA	NA
SPAC1039.03	chrI	5452105	5453867	1763	+	gene	779.098	-0.477103	0.133881	-3.56365	0.000365736	0.000909146	173.272	-0.545302	0.39949	-1.365	0.172254	0.264408	167.162	-0.341304	0.383998	-0.888819	0.374101	0.499781	NA	NA	NA	NA	NA	NA	NA	NA	NA	NA	NA	NA
SPAC1039.04	chrI	5454583	5456656	2074	+	gene	743.03	-0.54822	0.140476	-3.90259	9.51678e-05	0.000258879	112.967	-0.290775	0.44707	-0.650401	0.515433	0.593387	104.986	-0.151074	0.362013	-0.417317	0.676447	0.761211	NA	NA	NA	NA	NA	NA	NA	NA	NA	NA	NA	NA
SPAC1039.05c	chrI	5456674	5459789	3116	-	gene	475.544	-1.34266	0.164573	-8.15845	3.39348e-16	3.31639e-15	141.503	-0.583888	0.37827	-1.54357	0.122692	0.209719	135.563	-0.321033	0.364169	-0.881547	0.378022	0.503211	NA	NA	NA	NA	NA	NA	NA	NA	NA	NA	NA	NA
SPAC1039.06	chrI	5460198	5462354	2157	+	gene	859.731	-0.800601	0.130291	-6.14473	8.00981e-10	4.02333e-09	99.5574	-0.942118	0.453383	-2.07798	0.0377116	0.105059	90.9014	-0.790267	0.362074	-2.18261	0.0290647	0.0941748	NA	NA	NA	NA	NA	NA	NA	NA	NA	NA	NA	NA
SPAC1039.07c	chrI	5462118	5463989	1872	-	gene	450.655	-0.849451	0.168247	-5.04885	4.44489e-07	1.62613e-06	92.1342	-0.798671	0.425841	-1.87552	0.0607218	0.137416	87.5044	-0.599997	0.402861	-1.48934	0.136397	0.250462	NA	NA	NA	NA	NA	NA	NA	NA	NA	NA	NA	NA
SPAC1039.08	chrI	5463863	5465172	1310	+	gene	111.443	-0.673135	0.335964	-2.00359	0.0451141	0.0768806	47.3336	-0.561442	0.479784	-1.1702	0.241921	0.334525	44.698	-0.350365	0.454645	-0.770634	0.440924	0.561906	NA	NA	NA	NA	NA	NA	NA	NA	NA	NA	NA	NA
SPAC1039.09	chrI	5465377	5468649	3273	+	gene	454.885	2.2033	0.567721	3.88096	0.000104044	0.00028104	97.8323	-0.02943	0.448102	-0.065677	0.947635	0.959579	93.1809	0.121169	0.39904	0.303653	0.761393	0.826	NA	NA	NA	NA	NA	NA	NA	NA	NA	NA	NA	NA
SPAC1039.10	chrI	5470432	5471520	1089	+	gene	44.2685	0.476103	0.478017	0.995997	0.319252	0.418193	21.0985	-0.910863	0.61575	-1.47927	0.139067	NA	19.5365	-0.671871	0.610047	-1.10134	0.270748	NA	NA	NA	NA	NA	NA	NA	NA	NA	NA	NA	NA	NA
SPAC1039.11c	chrI	5471270	5474941	3672	-	gene	1233.82	0.527088	0.13963	3.7749	0.000160071	0.00042072	249.329	-0.694647	0.383869	-1.80959	0.0703589	0.150138	236.166	-0.510846	0.338571	-1.50883	0.131343	0.244239	NA	NA	NA	NA	NA	NA	NA	NA	NA	NA	NA	NA
SPAC105.01c	chrI	1740313	1743699	3387	-	gene	1222.71	-0.904078	0.118073	-7.65697	1.90375e-14	1.55469e-13	342.013	-0.983891	0.364596	-2.69858	0.00696358	0.044041	319.055	-0.784584	0.29969	-2.61799	0.00884503	0.048779	9023.25	1.70744	0.14747	11.5782	5.31363e-31	3.6018e-30	790.75	1.70611	0.228682	7.46064	8.61043e-14	1.9781e-13
SPAC105.02c	chrI	1744019	1745658	1640	-	gene	2895.91	0.41029	0.109798	3.73678	0.000186391	0.000485096	510.602	-0.44231	0.388421	-1.13874	0.254813	0.347525	472.106	-0.273648	0.265898	-1.02915	0.30341	0.431731	6164.75	1.66109	0.17054	9.74017	2.03221e-22	7.55538e-22	1380.25	0.393872	0.314422	1.25268	0.210321	0.226012
SPAC105.03c	chrI	1746468	1749242	2775	-	gene	1856.04	-0.931599	0.10575	-8.80947	1.25738e-18	1.6005e-17	269.563	-0.909108	0.398429	-2.28173	0.0225054	0.07938	248.642	-0.749101	0.30092	-2.48937	0.012797	0.0599119	5964	1.61479	0.160613	10.0539	8.82696e-24	3.59705e-23	422	2.92001	0.233968	12.4804	9.55223e-36	1.11153e-34
SPAC1071.01c	chrI	3855385	3857994	2610	-	gene	3642.94	-0.775892	0.0887144	-8.74596	2.21136e-18	2.75115e-17	416.646	-1.06704	0.366628	-2.91042	0.00360943	0.0321653	386.049	-0.875725	0.285708	-3.0651	0.00217595	0.0218514	NA	NA	NA	NA	NA	NA	NA	NA	NA	NA	NA	NA
SPAC1071.02	chrI	3858241	3861822	3582	+	gene	3931.59	0.37743	0.123493	3.05628	0.00224103	0.00490288	283.611	0.0654989	0.409331	0.160015	0.87287	0.901234	263.729	0.222162	0.2886	0.76979	0.441424	0.562307	NA	NA	NA	NA	NA	NA	NA	NA	NA	NA	NA	NA
SPAC1071.03c	chrI	3860907	3862735	1829	-	gene	2784.24	-0.028266	0.113693	-0.248616	0.803658	0.854476	314.88	-0.219209	0.417237	-0.525383	0.599317	0.667083	290.114	-0.0754311	0.289897	-0.2602	0.79471	0.850504	NA	NA	NA	NA	NA	NA	NA	NA	NA	NA	NA	NA
SPAC1071.04c	chrI	3863001	3863504	504	-	gene	488.59	-0.00653345	0.163188	-0.0400363	0.968064	0.979769	60.5262	0.144216	0.514454	0.280329	0.779225	0.824728	55.5698	0.272963	0.424922	0.642385	0.520623	0.63285	NA	NA	NA	NA	NA	NA	NA	NA	NA	NA	NA	NA
SPAC1071.05	chrI	3864467	3866158	1692	+	gene	2249.96	-1.0897	0.103309	-10.548	5.19106e-26	1.42265e-24	250.164	-1.02578	0.389589	-2.63298	0.00846383	0.0481806	230.082	-0.843536	0.293375	-2.87529	0.00403662	0.030648	NA	NA	NA	NA	NA	NA	NA	NA	NA	NA	NA	NA
SPAC1071.06	chrI	3866536	3868410	1875	+	gene	2492.74	-0.430968	0.096798	-4.45224	8.49783e-06	2.66892e-05	316.677	-0.248573	0.385979	-0.644007	0.519571	0.59711	294.501	-0.0427993	0.270702	-0.158105	0.874374	0.909311	NA	NA	NA	NA	NA	NA	NA	NA	NA	NA	NA	NA
SPAC1071.07c	chrI	3868310	3869076	767	-	gene	12725	-0.573647	0.112229	-5.11142	3.19755e-07	1.19131e-06	998.467	-1.05833	0.384528	-2.75229	0.00591801	0.0408552	907.682	-0.876052	0.244928	-3.57677	0.000347859	0.00766636	NA	NA	NA	NA	NA	NA	NA	NA	NA	NA	NA	NA
SPAC1071.08	chrI	3869082	3869610	529	+	gene	5120.23	-0.765296	0.101595	-7.53285	4.96461e-14	3.88147e-13	490.051	-1.16579	0.419911	-2.77629	0.00549838	0.0395737	443.46	-1.03301	0.282781	-3.65304	0.000259151	0.00672775	NA	NA	NA	NA	NA	NA	NA	NA	NA	NA	NA	NA
SPAC1071.09c	chrI	3869017	3871602	2586	-	gene	1008.78	-0.39021	0.125803	-3.10175	0.00192379	0.00425721	408.428	-0.64249	0.370798	-1.73272	0.0831453	0.166095	378.125	-0.409002	0.26788	-1.52681	0.126809	0.238644	NA	NA	NA	NA	NA	NA	NA	NA	NA	NA	NA	NA
SPAC1071.10c	chrI	3871642	3876176	4535	-	gene	80792	-0.622963	0.122822	-5.07207	3.93522e-07	1.44862e-06	16786.3	-0.80292	0.417779	-1.92188	0.0546214	0.128757	15120.8	-0.65574	0.250445	-2.61829	0.00883706	0.048779	NA	NA	NA	NA	NA	NA	NA	NA	NA	NA	NA	NA
SPAC1071.11	chrI	3882010	3884256	2247	+	gene	587.755	-1.21334	0.177705	-6.82782	8.62128e-12	5.34131e-11	238.305	-1.05258	0.375595	-2.80242	0.00507206	0.0378147	222.808	-0.856138	0.322475	-2.65489	0.00793336	0.0455492	NA	NA	NA	NA	NA	NA	NA	NA	NA	NA	NA	NA
SPAC1071.12c	chrI	3883445	3884346	902	-	gene	666.397	-1.6094	0.155688	-10.3373	4.77907e-25	1.15011e-23	77.2269	-1.17287	0.456276	-2.57052	0.0101546	0.0526783	70.8671	-1.00597	0.390674	-2.57495	0.0100254	0.0523737	NA	NA	NA	NA	NA	NA	NA	NA	NA	NA	NA	NA
SPAC1071.13	chrI	3878007	3881812	3806	+	gene	429.222	-0.0802005	0.235215	-0.340967	0.733128	0.799465	330.452	-0.745112	0.353582	-2.10733	0.0350893	0.101011	311.59	-0.519449	0.305978	-1.69767	0.0895705	0.189838	NA	NA	NA	NA	NA	NA	NA	NA	NA	NA	NA	NA
SPAC1093.01	chrI	4606299	4611737	5439	+	gene	4888.01	-0.326692	0.131039	-2.49308	0.0126639	0.0243021	1606.79	-0.881211	0.341079	-2.58359	0.00977766	0.051405	1506.05	-0.672282	0.277678	-2.42109	0.0154742	0.0663259	NA	NA	NA	NA	NA	NA	NA	NA	NA	NA	NA	NA
SPAC1093.02	chrI	4612099	4613297	1199	+	gene	2207.83	-0.415955	0.0971213	-4.28284	1.84522e-05	5.54937e-05	665.035	-1.02446	0.343141	-2.98554	0.00283081	0.0284851	619.201	-0.796968	0.277697	-2.86992	0.00410577	0.0308581	NA	NA	NA	NA	NA	NA	NA	NA	NA	NA	NA	NA
SPAC1093.03	chrI	4613443	4617157	3715	+	gene	1706.13	-0.502492	0.119289	-4.21239	2.52682e-05	7.47561e-05	251.23	-0.3952	0.387339	-1.0203	0.307588	0.398828	234.682	-0.213649	0.295903	-0.722025	0.470279	0.589466	NA	NA	NA	NA	NA	NA	NA	NA	NA	NA	NA	NA
SPAC1093.04c	chrI	4613715	4618620	4906	-	gene	782.192	-1.14887	0.13522	-8.49631	1.95715e-17	2.17176e-16	138.132	-0.796169	0.400645	-1.98722	0.0468984	0.118463	129.147	-0.604913	0.342156	-1.76794	0.0770707	0.172185	NA	NA	NA	NA	NA	NA	NA	NA	NA	NA	NA	NA
SPAC1093.05	chrI	4619603	4622351	2749	+	gene	3009.5	-1.35132	0.0937893	-14.408	4.60674e-47	9.36846e-45	343.236	-1.07618	0.390999	-2.75239	0.00591619	0.0408552	313.856	-0.901303	0.277405	-3.24905	0.00115792	0.0149158	NA	NA	NA	NA	NA	NA	NA	NA	NA	NA	NA	NA
SPAC1093.06c	chrI	4622166	4635111	12946	-	gene	4228.94	-0.10374	0.119098	-0.871046	0.383729	0.484204	477.259	-0.565153	0.366464	-1.54218	0.12303	0.210176	446.164	-0.375926	0.278679	-1.34896	0.177351	0.297	NA	NA	NA	NA	NA	NA	NA	NA	NA	NA	NA	NA
SPAC1093.07	chrI	4604880	4606871	1992	-	gene	108.22	0.168882	0.308194	0.547974	0.58371	0.674846	141.578	-1.02632	0.393663	-2.6071	0.00913128	0.0498119	134.575	-0.803159	0.38007	-2.11319	0.0345849	0.105062	NA	NA	NA	NA	NA	NA	NA	NA	NA	NA	NA	NA
SPAC10F6.01c	chrI	1200916	1206090	5175	-	gene	28409.6	-0.222408	0.119202	-1.86581	0.0620684	0.10201	4203.71	-0.625094	0.381216	-1.63974	0.10106	0.185777	3866.34	-0.462952	0.244375	-1.89443	0.0581674	0.143906	11531	1.16274	0.135901	8.55575	1.17108e-17	3.09777e-17	822.25	1.38204	0.257672	5.36354	8.16055e-08	1.37577e-07
SPAC10F6.02c	chrI	1206812	1210630	3819	-	gene	3521.5	0.0671933	0.100833	0.666381	0.505167	0.603802	305.099	-0.281582	0.38757	-0.72653	0.467514	0.549609	283.768	-0.0918418	0.275782	-0.333024	0.739116	0.811009	9586.25	1.67057	0.17363	9.6214	6.49425e-22	2.30941e-21	535.75	3.37836	0.240856	14.0265	1.07371e-44	3.77411e-43
SPAC10F6.03c	chrI	1211195	1213553	2359	-	gene	12599.8	-0.732194	0.0788368	-9.28747	1.58005e-20	2.45322e-19	2570.23	-0.643327	0.389871	-1.6501	0.0989225	0.183665	2360.98	-0.49482	0.254209	-1.9465	0.0515943	0.134059	6655.25	1.29337	0.162237	7.97211	1.55985e-15	3.5623e-15	1039	1.58311	0.21637	7.31668	2.5419e-13	5.67245e-13
SPAC10F6.04	chrI	1213255	1216120	2866	+	gene	459.872	-1.61382	0.17403	-9.27326	1.8055e-20	2.77528e-19	228.267	-0.919336	0.369744	-2.48641	0.0129039	0.0598241	214.663	-0.707464	0.326191	-2.16886	0.0300931	0.0963919	7229.25	1.87758	0.151641	12.3818	3.28025e-35	2.90935e-34	1099	1.63974	0.246821	6.64346	3.06399e-11	6.19002e-11
SPAC10F6.05c	chrI	1214788	1217067	2280	-	gene	587.595	-0.106763	0.151005	-0.707015	0.479557	0.580316	296.643	-0.292922	0.418145	-0.700525	0.483599	0.563946	272.163	-0.136523	0.284085	-0.480571	0.630822	0.724263	4755	2.16849	0.170443	12.7227	4.42494e-37	4.48777e-36	1582.5	1.086	0.308904	3.51565	0.000438682	0.0005856
SPAC10F6.06	chrI	1217077	1218228	1152	+	gene	10791.5	0.510023	0.0893664	5.7071	1.14916e-08	5.10952e-08	2718.61	-0.836479	0.333197	-2.51046	0.0120572	0.0577659	2539.35	-0.599	0.261525	-2.29041	0.0219973	0.0809529	3096.25	2.81282	0.182159	15.4416	8.59325e-54	3.42972e-52	1540.5	2.05536	0.25744	7.98387	1.41821e-15	3.55943e-15
SPAC10F6.07c	chrI	1218321	1218887	567	-	gene	315.931	-0.778296	0.199409	-3.90302	9.4999e-05	0.000258511	58.0544	-0.616764	0.492262	-1.25292	0.210235	0.302187	52.9144	-0.431255	0.412024	-1.04667	0.29525	0.423056	742.5	3.22472	0.321816	10.0204	1.23989e-23	5.01052e-23	507.5	3.13861	0.250583	12.5252	5.43422e-36	6.54809e-35
SPAC10F6.08c	chrI	1219667	1220847	1181	-	gene	770.836	-0.841431	0.139029	-6.05222	1.42861e-09	7.01642e-09	196.36	-0.870902	0.375054	-2.32207	0.0202289	0.0750363	183.704	-0.65774	0.319255	-2.06024	0.039376	0.113913	1517	2.77395	0.238418	11.6348	2.74211e-31	1.87931e-30	622.5	2.66073	0.256005	10.3933	2.66058e-25	1.22702e-24
SPAC10F6.09c	chrI	1220969	1224862	3894	-	gene	4102.72	0.492902	0.109339	4.50803	6.54333e-06	2.07709e-05	512.049	-0.400147	0.363945	-1.09947	0.271563	0.363531	478.931	-0.198307	0.266257	-0.744795	0.456396	0.577047	8691.25	1.53564	0.143202	10.7236	7.88935e-27	3.99472e-26	859	0.866581	0.257364	3.36714	0.000759526	0.000996639
SPAC10F6.10	chrI	1225464	1227365	1902	+	gene	1033.94	-1.73295	0.13957	-12.4164	2.13062e-35	1.47819e-33	144	-1.20861	0.416692	-2.9005	0.00372571	0.0324295	131.909	-1.03822	0.33056	-3.14077	0.00168502	0.0190809	4198	1.34419	0.185612	7.24196	4.42249e-13	8.63997e-13	442.25	1.35175	0.251776	5.36884	7.92434e-08	1.33728e-07
SPAC10F6.11c	chrI	1226090	1228894	2805	-	gene	1513.5	0.372307	0.113653	3.27581	0.0010536	0.00243878	246.45	-0.794481	0.382587	-2.0766	0.0378383	0.105289	228.865	-0.605918	0.298571	-2.02939	0.0424186	0.119064	7082.5	1.44817	0.152036	9.52516	1.6479e-21	5.71626e-21	419.25	2.58195	0.229394	11.2555	2.17518e-29	1.37141e-28
SPAC10F6.12c	chrI	1229095	1230361	1267	-	gene	697.576	-1.05879	0.160182	-6.60996	3.84416e-11	2.23257e-10	109.306	-0.481544	0.442931	-1.08717	0.27696	0.368433	100.688	-0.321816	0.348039	-0.924654	0.355146	0.481712	3686.75	0.990179	0.206587	4.79303	1.64278e-06	2.18511e-06	904	1.1375	0.251171	4.52881	5.93175e-06	8.93648e-06
SPAC10F6.13c	chrI	1230640	1232155	1516	-	gene	6384.34	-0.272076	0.0803795	-3.38489	0.000712065	0.00169509	1081.87	-0.693552	0.352384	-1.96817	0.0490486	0.121843	1004.29	-0.466746	0.250912	-1.8602	0.0628576	0.150985	4178.5	1.88092	0.192321	9.78012	1.37046e-22	5.15156e-22	1770.75	0.563946	0.243724	2.31387	0.0206746	0.0241364
SPAC10F6.14c	chrI	1232262	1234076	1815	-	gene	1626.75	-1.07177	0.112351	-9.53943	1.43623e-21	2.447e-20	153.943	-1.03219	0.405353	-2.54641	0.0108837	0.0547054	140.878	-0.828405	0.312454	-2.65129	0.0080186	0.0459254	4030.5	1.73317	0.205922	8.41662	3.875e-17	9.86561e-17	337.5	2.64572	0.247122	10.7061	9.52656e-27	4.89608e-26
SPAC10F6.15	chrI	1235601	1237035	1435	+	gene	85.0312	2.34561	0.447809	5.23797	1.62353e-07	6.27649e-07	13.9606	0.0632775	0.723691	0.0874371	0.930324	NA	13.1894	0.33732	0.725369	0.465032	0.641909	NA	1946.25	2.60037	0.212275	12.25	1.67921e-34	1.43494e-33	570.75	2.75816	0.236502	11.6623	1.98636e-31	1.50061e-30
SPAC10F6.16	chrI	1238896	1240185	1290	+	gene	3622.58	0.368087	0.0946889	3.88733	0.000101355	0.00027416	663.442	-0.0184229	0.413504	-0.0445532	0.964463	0.972644	612.103	0.113768	0.276417	0.41158	0.680647	0.76478	1991.75	2.59407	0.211375	12.2724	1.27491e-34	1.09915e-33	970	2.43085	0.222658	10.9174	9.52112e-28	5.26416e-27
SPAC10F6.17c	chrI	1239971	1241970	2000	-	gene	1228.97	-1.78939	0.124222	-14.4047	4.83091e-47	9.5392e-45	201.524	-1.0966	0.381472	-2.87466	0.00404463	0.033819	185.274	-0.86757	0.300683	-2.88533	0.00391003	0.0300864	2394.25	2.90937	0.200962	14.4772	1.68866e-47	4.07741e-46	443.75	2.74071	0.233137	11.7558	6.59464e-32	5.14822e-31
SPAC110.01	chrI	1905755	1911747	5993	+	gene	3205.1	-0.360645	0.173473	-2.07897	0.0376199	0.0654565	897.717	-1.06002	0.358022	-2.96076	0.00306885	0.0297624	830.751	-0.869614	0.267677	-3.24875	0.00115915	0.0149158	6863.5	2.57554	0.152701	16.8666	7.92861e-64	6.64143e-62	460.75	2.53	0.249755	10.13	4.06792e-24	1.73456e-23
SPAC110.02	chrI	1911836	1915897	4062	+	gene	2492.08	0.290476	0.115084	2.52404	0.0116013	0.0224139	376.281	-0.125639	0.385937	-0.325543	0.74477	0.794912	350.679	0.0974828	0.266322	0.366033	0.714341	0.791124	4838.5	2.38437	0.168991	14.1095	3.32095e-45	6.56929e-44	482.75	1.96845	0.263458	7.4716	7.92278e-14	1.82259e-13
SPAC110.03	chrI	1916054	1917656	1603	+	gene	4713.59	0.200951	0.0921127	2.18158	0.0291406	0.0521524	946.382	-0.59238	0.391901	-1.51155	0.130648	0.219097	875.979	-0.451157	0.277833	-1.62384	0.10441	0.210127	2752.75	2.40872	0.191539	12.5756	2.87519e-36	2.73019e-35	397.75	3.00715	0.237755	12.6481	1.14563e-36	1.51797e-35
SPAC110.04c	chrI	1917767	1920867	3101	-	gene	38973.2	-0.104044	0.0904132	-1.15077	0.249828	0.340157	4406.21	-0.479822	0.383024	-1.25272	0.210308	0.302219	4070.92	-0.327275	0.252603	-1.29561	0.195111	0.31692	5956	1.9501	0.157255	12.4009	2.58339e-35	2.31549e-34	715	1.07866	0.217703	4.95476	7.24205e-07	1.15709e-06
SPAC110.05	chrI	1904196	1906153	1958	-	gene	132.825	0.421173	0.286897	1.46803	0.142097	0.210561	57.4259	-0.54286	0.45807	-1.1851	0.235978	0.327777	53.9698	-0.328506	0.420188	-0.781808	0.434328	0.556605	2353.5	2.5898	0.200733	12.9017	4.40167e-38	4.95279e-37	493.5	2.64555	0.25106	10.5375	5.79995e-26	2.81653e-25
SPAC1142.01	chrI	3625312	3627664	2353	+	gene	2143.53	-0.741653	0.0986658	-7.51682	5.6125e-14	4.35704e-13	387.563	-0.882832	0.363867	-2.42625	0.0152559	0.0643206	360.16	-0.680722	0.282444	-2.41011	0.0159475	0.067431	NA	NA	NA	NA	NA	NA	NA	NA	NA	NA	NA	NA
SPAC1142.02c	chrI	3627675	3629022	1348	-	gene	2092.25	-1.00894	0.11514	-8.76276	1.90523e-18	2.37798e-17	614.447	-0.537171	0.395852	-1.357	0.174782	0.266767	566.453	-0.386962	0.271579	-1.42486	0.154197	0.270974	NA	NA	NA	NA	NA	NA	NA	NA	NA	NA	NA	NA
SPAC1142.03c	chrI	3629015	3631504	2490	-	gene	947.759	-1.538	0.13032	-11.8017	3.82359e-32	1.95003e-30	154.634	-0.957887	0.412896	-2.31992	0.0203451	0.0753122	142.222	-0.786195	0.323152	-2.4329	0.0149786	0.0650459	NA	NA	NA	NA	NA	NA	NA	NA	NA	NA	NA	NA
SPAC1142.04	chrI	3631499	3633874	2376	+	gene	4997.93	-1.00717	0.0893151	-11.2766	1.71162e-29	6.79443e-28	361.066	-1.07438	0.38604	-2.78308	0.00538448	0.03899	330.86	-0.896603	0.276795	-3.23923	0.00119851	0.0151922	NA	NA	NA	NA	NA	NA	NA	NA	NA	NA	NA	NA
SPAC1142.05	chrI	3635293	3636572	1280	+	gene	2470.94	-2.40972	0.164584	-14.6413	1.53149e-48	4.21216e-46	565.811	-0.999422	0.391619	-2.55202	0.0107099	0.0541311	525.038	-0.856018	0.302783	-2.82717	0.00469616	0.0333315	NA	NA	NA	NA	NA	NA	NA	NA	NA	NA	NA	NA
SPAC1142.06	chrI	3636685	3638390	1706	+	gene	5262.32	-0.125984	0.0840014	-1.49979	0.133669	0.19988	453.382	-0.321002	0.385387	-0.832936	0.404881	0.491228	421.15	-0.147141	0.268706	-0.547591	0.583973	0.686653	NA	NA	NA	NA	NA	NA	NA	NA	NA	NA	NA	NA
SPAC1142.07c	chrI	3638557	3639824	1268	-	gene	931.748	-0.385987	0.148018	-2.6077	0.00911517	0.0180267	108.053	-0.963987	0.420416	-2.29294	0.0218516	0.0779957	99.6648	-0.773421	0.348076	-2.22199	0.026284	0.0887326	NA	NA	NA	NA	NA	NA	NA	NA	NA	NA	NA	NA
SPAC1142.08	chrI	3639860	3642338	2479	+	gene	1564	0.220894	0.123912	1.78266	0.074641	0.119902	192.269	-0.786157	0.399573	-1.96749	0.0491265	0.121843	178.848	-0.616298	0.321896	-1.91458	0.0555455	0.14028	NA	NA	NA	NA	NA	NA	NA	NA	NA	NA	NA	NA
SPAC1142.09	chrI	3642498	3642845	348	+	gene	6.71727	-0.110483	1.1973	-0.0922768	0.926478	0.947935	40.8966	-0.107273	0.545603	-0.196613	0.84413	0.87841	37.3292	0.0626625	0.471072	0.133021	0.894177	0.924019	NA	NA	NA	NA	NA	NA	NA	NA	NA	NA	NA	NA
SPAC11D3.01c	chrI	108732	109195	464	-	gene	459.883	0.808756	0.165156	4.89692	9.73487e-07	3.42503e-06	38.1138	-0.991064	0.511686	-1.93686	0.0527624	0.126226	36.602	-0.73022	0.528054	-1.38285	0.16671	0.284715	1421.5	1.28554	0.242429	5.30273	1.14084e-07	1.61129e-07	1251.25	1.8839	0.216692	8.69391	3.50181e-18	1.00748e-17
SPAC11D3.02c	chrI	109829	110455	627	-	gene	2381.22	-1.29846	0.111395	-11.6564	2.12847e-31	1.01809e-29	128.552	-1.20141	0.41609	-2.88739	0.00388455	0.0333169	118.878	-1.02957	0.351567	-2.92852	0.00340577	0.0277083	2968.75	1.53151	0.186514	8.21127	2.18869e-16	5.30177e-16	2295.75	1.15413	0.258577	4.46339	8.06748e-06	1.20444e-05
SPAC11D3.03c	chrI	110904	112499	1596	-	gene	112.435	0.799983	0.307287	2.60337	0.00923115	0.0182233	56.4375	-0.49459	0.485913	-1.01786	0.308747	0.399978	52.5807	-0.335558	0.432275	-0.776261	0.437595	0.559238	5241	1.69421	0.16093	10.5276	6.44432e-26	3.04278e-25	1414.25	1.11716	0.220514	5.06614	4.05956e-07	6.57908e-07
SPAC11D3.04c	chrI	112514	114445	1932	-	gene	1495.28	-0.455422	0.108258	-4.20683	2.5898e-05	7.64726e-05	140.307	-0.658466	0.424731	-1.55031	0.121067	0.208319	128.639	-0.479148	0.31974	-1.49856	0.133989	0.247149	5511.75	1.78674	0.162303	11.0087	3.46964e-28	1.9249e-27	777.25	1.51466	0.252458	5.99966	1.97733e-09	3.64121e-09
SPAC11D3.05	chrI	113950	115962	2013	+	gene	585.181	-0.350591	0.149838	-2.33979	0.0192943	0.0357349	1325.17	-1.36187	0.336828	-4.04324	5.27185e-05	0.00307266	1237.33	-1.13883	0.296312	-3.84335	0.000121365	0.00390008	6183	1.58808	0.213787	7.42829	1.1001e-13	2.22982e-13	1196.5	1.79788	0.284548	6.31837	2.64341e-10	5.09312e-10
SPAC11D3.06	chrI	116331	118189	1859	+	gene	351.214	-1.17719	0.188105	-6.25811	3.89659e-10	2.0358e-09	54.8203	-1.32698	0.467551	-2.83816	0.00453744	0.0358288	51.5354	-1.10836	0.459727	-2.4109	0.0159131	0.0674295	3691.5	2.13456	0.203892	10.469	1.19848e-25	5.56964e-25	443.5	3.03416	0.235077	12.9071	4.10425e-38	6.49027e-37
SPAC11D3.07c	chrI	116054	120309	4256	-	gene	1387.19	-0.619005	0.114158	-5.42237	5.88126e-08	2.38754e-07	377.14	-0.614379	0.354335	-1.73389	0.0829371	0.165846	353.485	-0.376264	0.282791	-1.33054	0.183341	0.30378	13203.8	1.2567	0.145571	8.63292	5.98043e-18	1.61469e-17	1546.5	0.6783	0.310692	2.18319	0.0290218	0.0335236
SPAC11D3.08c	chrI	120321	123785	3465	-	gene	945.277	-0.735647	0.132525	-5.55101	2.84028e-08	1.20645e-07	258.085	-1.25239	0.389827	-3.21268	0.00131501	0.0187476	237.993	-1.08166	0.308213	-3.50947	0.000449005	0.00898767	10890.5	0.994738	0.165713	6.00279	1.9396e-09	3.0337e-09	1738	1.55852	0.23285	6.69324	2.18284e-11	4.43896e-11
SPAC11D3.09	chrI	122187	124116	1930	+	gene	160.701	0.378258	0.282651	1.33825	0.180814	0.258856	59.5665	-0.572481	0.45001	-1.27215	0.203319	0.294957	57.7821	-0.2764	0.460801	-0.599825	0.548623	0.655296	8680	0.536127	0.181054	2.96114	0.00306501	0.0034846	1754.25	0.730281	0.24026	3.03954	0.00236938	0.00299662
SPAC11D3.10	chrI	124907	126886	1980	+	gene	251.01	-0.280599	0.212117	-1.32285	0.185886	0.264995	67.4373	-0.13943	0.436386	-0.319511	0.749339	0.799215	64.76	0.0891489	0.411189	0.216808	0.828358	0.874924	3928.25	1.6166	0.243069	6.65079	2.91516e-11	5.07034e-11	608	2.92479	0.231533	12.6323	1.40179e-36	1.83586e-35
SPAC11D3.11c	chrI	126951	129316	2366	-	gene	995.609	0.301681	0.148537	2.03101	0.042254	0.0726493	181.784	-0.0622358	0.392317	-0.158637	0.873955	0.901712	172.506	0.123048	0.324987	0.378626	0.704966	0.784542	5214.75	2.08215	0.157874	13.1887	1.0197e-39	1.30541e-38	474.5	2.83712	0.237541	11.9437	7.00397e-33	6.07608e-32
SPAC11D3.13	chrI	130148	131268	1121	+	gene	1537.97	-0.0472551	0.106911	-0.442003	0.658487	0.740293	266.526	-0.868072	0.367218	-2.36391	0.018083	0.070494	252.237	-0.656513	0.332809	-1.97264	0.0485367	0.129048	1895.5	2.79306	0.227552	12.2744	1.24375e-34	1.07501e-33	790.25	2.6554	0.281359	9.4378	3.80703e-21	1.30769e-20
SPAC11D3.14c	chrI	131190	135736	4547	-	gene	700.951	-1.01883	0.147152	-6.92363	4.40211e-12	2.80867e-11	264.248	-0.948843	0.368846	-2.57247	0.0100977	0.0525205	247.812	-0.745352	0.317749	-2.34572	0.0189901	0.0741276	6887	2.4952	0.159245	15.669	2.46503e-55	1.1225e-53	869	2.58351	0.253479	10.1922	2.14858e-24	9.27222e-24
SPAC11D3.15	chrI	136139	140365	4227	+	gene	2093.1	-1.28375	0.108977	-11.78	4.95009e-32	2.49154e-30	376.053	-1.22961	0.36823	-3.33925	0.000840049	0.0152936	348.308	-1.03999	0.29566	-3.51751	0.000435615	0.00886894	17808.8	1.01351	0.137524	7.3697	1.7101e-13	3.42475e-13	1241.5	1.55337	0.219091	7.09008	1.34037e-12	2.89312e-12
SPAC11D3.16c	chrI	140381	141653	1273	-	gene	451.124	-1.44882	0.183853	-7.88031	3.26567e-15	2.88075e-14	103.236	-1.31769	0.424503	-3.10408	0.00190874	0.0232715	94.8327	-1.1326	0.359517	-3.15034	0.00163081	0.0185909	5350.25	1.61069	0.173259	9.29644	1.45221e-20	4.71673e-20	1602	2.41637	0.305915	7.89884	2.81503e-15	6.94441e-15
SPAC11D3.17	chrI	141199	144768	3570	+	gene	422.25	0.0648798	0.208832	0.310679	0.756044	0.818083	140.994	-0.629457	0.444837	-1.41503	0.157061	0.248265	128.537	-0.480493	0.330032	-1.4559	0.14542	0.261264	11471.8	1.38438	0.158284	8.74617	2.20708e-18	6.12475e-18	1334.75	1.95118	0.25498	7.65229	1.97432e-14	4.66359e-14
SPAC11D3.18c	chrI	144819	146935	2117	-	gene	209.569	-0.291637	0.231674	-1.25883	0.208093	0.290787	119.757	-0.878415	0.430528	-2.04032	0.0413184	0.110498	109.452	-0.698445	0.333701	-2.09302	0.036347	0.107996	3810.5	2.55536	0.172878	14.7813	1.93444e-49	5.33543e-48	368.75	3.03892	0.243203	12.4954	7.91204e-36	9.27034e-35
SPAC11D3.19	chrI	106893	108361	1469	+	gene	150.465	1.9995	0.434205	4.60498	4.12507e-06	1.3455e-05	54.3647	0.663732	0.505058	1.31417	0.188789	0.281184	52.3678	0.811445	0.466646	1.73889	0.0820546	0.18007	4507.5	1.3667	0.181163	7.54405	4.5558e-14	9.50819e-14	1114.75	1.29508	0.251046	5.15875	2.48598e-07	4.07561e-07
SPAC11D3.20	chrI	127230	127316	87	+	gene	5.36588	-0.599005	1.30779	-0.458027	0.646933	NA	2.08126	1.25843	1.70247	0.739178	0.459799	NA	2.02028	1.5053	1.78578	0.842934	0.399265	NA	423.25	1.84321	0.493259	3.7368	0.000186376	0.000224572	1312.25	1.46891	0.266173	5.51863	3.41658e-08	5.88575e-08
SPAC11E3.01c	chrI	5277395	5281420	4026	-	gene	3121.33	-0.691866	0.0905827	-7.63794	2.20718e-14	1.79109e-13	351.362	-1.01318	0.365394	-2.77285	0.00555683	0.0398497	326.783	-0.815047	0.294111	-2.77122	0.00558459	0.0370532	NA	NA	NA	NA	NA	NA	NA	NA	NA	NA	NA	NA
SPAC11E3.02c	chrI	5281778	5285905	4128	-	gene	2327.08	-0.537458	0.107529	-4.99827	5.7848e-07	2.08855e-06	352.955	-0.891319	0.374971	-2.37703	0.0174525	0.0691238	330.311	-0.712078	0.309327	-2.30202	0.0213338	0.0795669	NA	NA	NA	NA	NA	NA	NA	NA	NA	NA	NA	NA
SPAC11E3.03	chrI	5286053	5287290	1238	+	gene	127.825	-1.87135	0.324175	-5.77265	7.80367e-09	3.56231e-08	62.9687	-0.901398	0.460416	-1.95779	0.0502544	0.123311	57.9306	-0.692535	0.401176	-1.72626	0.0843005	0.182375	NA	NA	NA	NA	NA	NA	NA	NA	NA	NA	NA	NA
SPAC11E3.04c	chrI	5287180	5288137	958	-	gene	762.078	-1.26601	0.458729	-2.75981	0.00578346	0.0117983	237.972	-1.21661	0.386583	-3.14708	0.00164909	0.0215944	217.937	-1.02213	0.29248	-3.49469	0.000474609	0.00931205	NA	NA	NA	NA	NA	NA	NA	NA	NA	NA	NA	NA
SPAC11E3.05	chrI	5288245	5292558	4314	+	gene	1852.26	-0.731122	0.117046	-6.24643	4.19952e-10	2.18369e-09	352.667	-1.13348	0.354247	-3.19968	0.00137578	0.0192447	330.414	-0.912607	0.312845	-2.91712	0.00353274	0.0282647	NA	NA	NA	NA	NA	NA	NA	NA	NA	NA	NA	NA
SPAC11E3.06	chrI	5292648	5294751	2104	+	gene	257.873	1.66374	0.265495	6.26658	3.69055e-10	1.94e-09	44.903	0.713362	0.486279	1.46698	0.142381	0.232096	44.0211	0.985361	0.459639	2.14377	0.0320513	0.100074	NA	NA	NA	NA	NA	NA	NA	NA	NA	NA	NA	NA
SPAC11E3.07	chrI	5294961	5296384	1424	+	gene	3274.2	-0.502902	0.0962193	-5.22662	1.72636e-07	6.64736e-07	474.802	-0.45761	0.395185	-1.15796	0.246879	0.339195	438.085	-0.297109	0.270551	-1.09816	0.272134	0.39933	NA	NA	NA	NA	NA	NA	NA	NA	NA	NA	NA	NA
SPAC11E3.08c	chrI	5296049	5297794	1746	-	gene	381.131	-1.25382	0.179755	-6.97512	3.05601e-12	1.97602e-11	97.4874	-0.755853	0.402981	-1.87566	0.0607026	0.137416	93.0527	-0.499253	0.393543	-1.26861	0.20458	0.327383	NA	NA	NA	NA	NA	NA	NA	NA	NA	NA	NA	NA
SPAC11E3.09	chrI	5298656	5300189	1534	+	gene	489.778	-1.7477	0.182392	-9.58213	9.50667e-22	1.64889e-20	259.308	-1.41832	0.358313	-3.95832	7.54781e-05	0.00386825	242.228	-1.17918	0.331988	-3.55187	0.000382506	0.00803534	NA	NA	NA	NA	NA	NA	NA	NA	NA	NA	NA	NA
SPAC11E3.10	chrI	5300670	5301956	1287	+	gene	455.735	-1.23408	0.182967	-6.74479	1.5325e-11	9.28542e-11	212.523	-0.762705	0.380665	-2.00361	0.0451114	0.115912	197.903	-0.56187	0.305012	-1.84213	0.0654566	0.154917	NA	NA	NA	NA	NA	NA	NA	NA	NA	NA	NA	NA
SPAC11E3.11c	chrI	5302220	5305725	3506	-	gene	2321.19	-1.22351	0.113226	-10.8059	3.22783e-27	1.01459e-25	410.609	-1.21637	0.375649	-3.23805	0.00120351	0.0179125	379.413	-1.04108	0.292457	-3.55978	0.000371163	0.00793728	NA	NA	NA	NA	NA	NA	NA	NA	NA	NA	NA	NA
SPAC11E3.12	chrI	5305696	5308686	2991	+	gene	293.25	-1.15256	0.200425	-5.75059	8.89343e-09	4.01456e-08	142.179	-0.64755	0.390181	-1.65961	0.0969923	0.181615	133.134	-0.430439	0.32936	-1.30689	0.191249	0.313476	NA	NA	NA	NA	NA	NA	NA	NA	NA	NA	NA	NA
SPAC11E3.13c	chrI	5306742	5309063	2322	-	gene	3539.71	-0.337552	0.157949	-2.1371	0.0325902	0.05759	1211.44	-0.825968	0.362499	-2.27854	0.0226944	0.0794694	1119.31	-0.636049	0.251645	-2.52757	0.0114855	0.0563841	NA	NA	NA	NA	NA	NA	NA	NA	NA	NA	NA	NA
SPAC11E3.14	chrI	5311344	5314362	3019	+	gene	1955.2	0.448667	0.135459	3.31221	0.000925624	0.00216269	896.133	-1.14489	0.415547	-2.75514	0.00586672	0.0407449	855.264	-0.999973	0.682832	-1.46445	0.143071	0.258371	NA	NA	NA	NA	NA	NA	NA	NA	NA	NA	NA	NA
SPAC11E3.15	chrI	5314778	5315429	652	+	gene	11598.6	-0.50816	0.0919029	-5.52931	3.21486e-08	1.35584e-07	1807.91	-1.01374	0.37589	-2.6969	0.00699886	0.044142	1660.57	-0.850954	0.256288	-3.3203	0.000899206	0.0130269	NA	NA	NA	NA	NA	NA	NA	NA	NA	NA	NA	NA
SPAC11G7.01	chrI	3959727	3962914	3188	+	gene	2737.48	-0.104879	0.160368	-0.653988	0.513119	0.611314	916.372	-0.942249	0.374747	-2.51436	0.0119248	0.0574496	848.624	-0.78015	0.276656	-2.81993	0.00480343	0.0337546	NA	NA	NA	NA	NA	NA	NA	NA	NA	NA	NA	NA
SPAC11G7.02	chrI	3963058	3966172	3115	+	gene	5744.33	-0.169411	0.115958	-1.46098	0.144022	0.212841	868.504	-0.587212	0.388811	-1.51028	0.130973	0.219341	798.627	-0.424319	0.255827	-1.65862	0.0971922	0.200628	NA	NA	NA	NA	NA	NA	NA	NA	NA	NA	NA	NA
SPAC11G7.03	chrI	3966740	3968132	1393	+	gene	4985.68	0.877899	0.120306	7.2972	2.93819e-13	2.11665e-12	429.843	-0.0459052	0.390753	-0.117479	0.906481	0.926905	402.802	0.1106	0.286332	0.386265	0.6993	0.78014	NA	NA	NA	NA	NA	NA	NA	NA	NA	NA	NA	NA
SPAC11G7.04	chrI	3968932	3969558	627	+	gene	14164.5	-0.470606	0.0949341	-4.95718	7.15226e-07	2.55946e-06	1087.6	-0.786039	0.40532	-1.93931	0.052464	0.125713	986.6	-0.626158	0.251673	-2.48799	0.0128468	0.0599961	NA	NA	NA	NA	NA	NA	NA	NA	NA	NA	NA	NA
SPAC11G7.05c	chrI	3969366	3971294	1929	-	gene	674.302	0.13205	0.144313	0.915024	0.360179	0.460524	99.9937	-0.221337	0.434279	-0.509664	0.610287	0.677274	92.8145	-0.0174031	0.34385	-0.0506125	0.959634	0.970738	NA	NA	NA	NA	NA	NA	NA	NA	NA	NA	NA	NA
SPAC11G7.06c	chrI	3971564	3974699	3136	-	gene	373.657	-0.9243	0.180235	-5.12831	2.9236e-07	1.09606e-06	77.9049	-0.653626	0.436724	-1.49666	0.134482	0.22295	73.6194	-0.459409	0.403124	-1.13962	0.254443	0.3815	NA	NA	NA	NA	NA	NA	NA	NA	NA	NA	NA	NA
SPAC11H11.01	chrI	4775688	4777440	1753	+	gene	418.682	0.406949	0.191484	2.12523	0.0335674	0.0591268	123.752	0.421365	0.409811	1.02819	0.303859	0.395351	118.974	0.610784	0.35269	1.73179	0.083311	0.181165	NA	NA	NA	NA	NA	NA	NA	NA	NA	NA	NA	NA
SPAC11H11.02c	chrI	4775517	4778622	3106	-	gene	330.723	-0.211353	0.206461	-1.02369	0.30598	0.403732	92.5746	-0.398422	0.452204	-0.881068	0.378281	0.466573	85.0611	-0.221003	0.355672	-0.621369	0.534357	0.644502	NA	NA	NA	NA	NA	NA	NA	NA	NA	NA	NA	NA
SPAC11H11.03c	chrI	4779020	4780284	1265	-	gene	257.05	-1.40862	0.216429	-6.50844	7.59342e-11	4.28717e-10	57.9489	-0.639881	0.471658	-1.35666	0.174888	0.266797	53.524	-0.439596	0.410737	-1.07026	0.284502	0.412528	NA	NA	NA	NA	NA	NA	NA	NA	NA	NA	NA	NA
SPAC11H11.04	chrI	4780224	4781922	1699	+	gene	77.7763	-0.271901	0.370346	-0.734181	0.462838	0.563707	32.4369	-0.225763	0.544639	-0.41452	0.678494	0.736107	30.7829	-0.0455173	0.525107	-0.086682	0.930924	0.94945	NA	NA	NA	NA	NA	NA	NA	NA	NA	NA	NA	NA
SPAC11H11.05c	chrI	4782047	4782273	227	-	gene	54.4541	-1.78615	0.462033	-3.86585	0.000110704	0.000297568	16.1778	-0.604321	0.680109	-0.888565	0.374237	NA	15.8908	-0.306177	0.716567	-0.427283	0.669173	NA	NA	NA	NA	NA	NA	NA	NA	NA	NA	NA	NA	NA
SPAC11H11.06	chrI	4783007	4784765	1759	+	gene	6923.22	0.253434	0.0854284	2.96663	0.00301086	0.00646587	1406.74	-0.533574	0.36874	-1.44702	0.147891	0.238398	1315.65	-0.368371	0.274935	-1.33985	0.180295	0.300239	NA	NA	NA	NA	NA	NA	NA	NA	NA	NA	NA	NA
SPAC1250.01	chrI	5100148	5104194	4047	-	gene	4454.54	-0.257439	0.0870254	-2.95821	0.00309432	0.00663217	538.354	-0.619752	0.365815	-1.69417	0.0902329	0.173941	500.981	-0.426089	0.267865	-1.59068	0.111681	0.219267	NA	NA	NA	NA	NA	NA	NA	NA	NA	NA	NA	NA
SPAC1250.02	chrI	5099293	5100214	922	-	gene	42.7882	2.21764	0.550167	4.03085	5.55761e-05	0.000156716	46.7231	0.378273	0.5074	0.745512	0.455962	0.537943	44.7659	0.670799	0.461796	1.45259	0.146338	0.262437	NA	NA	NA	NA	NA	NA	NA	NA	NA	NA	NA	NA
SPAC1250.03	chrI	5097690	5098816	1127	-	gene	543.7	-1.24622	0.162292	-7.67889	1.6047e-14	1.31887e-13	171.118	-0.841979	0.399292	-2.10868	0.0349721	0.100927	157.803	-0.649219	0.309125	-2.10018	0.0357126	0.106721	NA	NA	NA	NA	NA	NA	NA	NA	NA	NA	NA	NA
SPAC1250.04c	chrI	5096773	5097662	890	+	gene	131.483	-2.49713	0.333837	-7.48008	7.42749e-14	5.67426e-13	27.5853	-0.917248	0.567479	-1.61636	0.106018	0.191515	26.5955	-0.670534	0.588537	-1.13932	0.254568	0.3815	NA	NA	NA	NA	NA	NA	NA	NA	NA	NA	NA	NA
SPAC1250.05	chrI	5095073	5095925	853	-	gene	1100.13	-0.701225	0.187956	-3.73079	0.000190882	0.000495445	281.428	-0.897725	0.391773	-2.29144	0.021938	0.078213	260.811	-0.733313	0.304255	-2.4102	0.0159439	0.067431	NA	NA	NA	NA	NA	NA	NA	NA	NA	NA	NA	NA
SPAC1296.01c	chrI	707948	710479	2532	-	gene	1761.92	-0.277895	0.133623	-2.07969	0.0375539	0.0653712	244.825	-0.890749	0.398741	-2.23391	0.0254893	0.0836742	227.82	-0.7332	0.321597	-2.27987	0.0226153	0.0820093	5282.75	2.04836	0.16812	12.1839	3.78574e-34	3.13629e-33	445.75	2.91286	0.233009	12.501	7.3682e-36	8.67811e-35
SPAC1296.02	chrI	711238	712354	1117	+	gene	1820.62	-1.11307	0.175515	-6.34173	2.27195e-10	1.21756e-09	193.775	-1.36484	0.383873	-3.55546	0.000377325	0.00995272	177.95	-1.15984	0.309962	-3.74187	0.000182658	0.00522069	1377.5	2.96123	0.252947	11.7069	1.17444e-31	8.24902e-31	414	3.09039	0.261626	11.8123	3.37404e-32	2.71202e-31
SPAC1296.03c	chrI	712217	714070	1854	-	gene	356.17	-0.0744277	0.194121	-0.383409	0.701416	0.776008	52.1707	-0.291669	0.476361	-0.612285	0.540349	0.615987	49.2971	-0.100192	0.438957	-0.22825	0.819452	0.86823	2502.25	3.08376	0.199278	15.4747	5.14488e-54	2.11564e-52	607.75	3.01273	0.246966	12.199	3.14742e-34	3.16797e-33
SPAC1296.04	chrI	715377	716978	1602	+	gene	429.187	-0.536553	0.173544	-3.09175	0.00198983	0.00438697	172.156	-1.04728	0.386573	-2.70914	0.00674577	0.0435145	162.024	-0.844681	0.351212	-2.40505	0.0161704	0.067706	6501	1.61112	0.165107	9.75803	1.70433e-22	6.36777e-22	1282.75	1.16039	0.249098	4.65837	3.1872e-06	4.88632e-06
SPAC1296.05c	chrI	716874	718168	1295	-	gene	401.842	-1.68514	0.2108	-7.99403	1.30593e-15	1.20732e-14	1689.04	-0.292749	0.42389	-0.690625	0.489801	0.569392	1531.14	-0.126904	0.256404	-0.494936	0.620645	0.717708	4315.5	1.48699	0.219438	6.77638	1.23224e-11	2.1904e-11	1068.75	1.76859	0.237246	7.45468	9.00859e-14	2.06816e-13
SPAC1296.06	chrI	719380	721549	2170	+	gene	655.352	-0.619645	0.161058	-3.84735	0.000119402	0.000319165	164.172	-0.647404	0.386211	-1.6763	0.09368	0.17816	153.862	-0.440882	0.323788	-1.36164	0.173313	0.292048	8320.75	0.778382	0.155355	5.01035	5.43308e-07	7.39191e-07	1951	0.721605	0.298824	2.41482	0.0157431	0.0185418
SPAC12B10.01c	chrI	4570305	4575656	5352	-	gene	6633.44	0.523872	0.135587	3.86373	0.000111668	0.000299949	869.847	-0.454218	0.35536	-1.27819	0.201182	0.292857	814.805	-0.254166	0.26194	-0.970323	0.331886	0.459706	NA	NA	NA	NA	NA	NA	NA	NA	NA	NA	NA	NA
SPAC12B10.02c	chrI	4576187	4577002	816	-	gene	1866.76	-0.273347	0.110305	-2.4781	0.0132082	0.0252963	209.533	-0.172614	0.467713	-0.36906	0.712083	0.765383	189.029	-0.0389206	0.321583	-0.121028	0.903669	0.930754	NA	NA	NA	NA	NA	NA	NA	NA	NA	NA	NA	NA
SPAC12B10.03	chrI	4578164	4580722	2559	+	gene	863.214	-0.905351	0.130233	-6.95178	3.60708e-12	2.32453e-11	173.192	-0.76848	0.397368	-1.93393	0.0531222	0.126578	161.261	-0.587788	0.323632	-1.81622	0.0693367	0.160871	NA	NA	NA	NA	NA	NA	NA	NA	NA	NA	NA	NA
SPAC12B10.04	chrI	4580656	4582281	1626	+	gene	854.408	-1.65243	0.133575	-12.3708	3.76036e-35	2.58558e-33	225.052	-0.890538	0.359011	-2.48053	0.0131187	0.0602247	211.744	-0.636617	0.323069	-1.97053	0.0487776	0.129389	NA	NA	NA	NA	NA	NA	NA	NA	NA	NA	NA	NA
SPAC12B10.05	chrI	4582299	4584511	2213	+	gene	430.805	-0.798149	0.16883	-4.72754	2.27257e-06	7.62908e-06	176.514	-0.451002	0.396383	-1.1378	0.255206	0.347895	164.411	-0.2579	0.307491	-0.838723	0.401625	0.525569	NA	NA	NA	NA	NA	NA	NA	NA	NA	NA	NA	NA
SPAC12B10.06c	chrI	4584473	4585226	754	-	gene	409.647	-1.90669	0.178837	-10.6616	1.53963e-26	4.52546e-25	59.1149	-1.15561	0.487789	-2.36908	0.0178325	0.0697919	53.6915	-0.985719	0.417399	-2.36157	0.0181976	0.0723704	NA	NA	NA	NA	NA	NA	NA	NA	NA	NA	NA	NA
SPAC12B10.07	chrI	4584465	4586536	2072	+	gene	1380.36	-0.301134	0.123781	-2.43279	0.0149829	0.0283636	308.96	-1.03212	0.366466	-2.81642	0.00485615	0.0371566	286.791	-0.827703	0.293837	-2.81688	0.00484923	0.0338763	NA	NA	NA	NA	NA	NA	NA	NA	NA	NA	NA	NA
SPAC12B10.08c	chrI	4586309	4588764	2456	-	gene	142.658	-1.12144	0.279389	-4.0139	5.97231e-05	0.000167551	80.5222	-0.327769	0.42233	-0.776098	0.437691	0.520727	76.7854	-0.105338	0.390983	-0.269417	0.787609	0.845034	NA	NA	NA	NA	NA	NA	NA	NA	NA	NA	NA	NA
SPAC12B10.09	chrI	4588250	4589793	1544	+	gene	277.391	-2.52781	0.228178	-11.0782	1.60008e-28	5.73126e-27	66.7572	-1.0482	0.499724	-2.09755	0.0359447	0.102786	60.921	-0.926769	0.424538	-2.18301	0.0290353	0.0941748	NA	NA	NA	NA	NA	NA	NA	NA	NA	NA	NA	NA
SPAC12B10.10	chrI	4590152	4591524	1373	+	gene	330.11	-1.57727	0.202059	-7.806	5.9032e-15	5.07939e-14	45.2813	-1.127	0.520915	-2.16349	0.0305032	0.0939594	41.5256	-0.981185	0.471565	-2.0807	0.0374612	0.110142	NA	NA	NA	NA	NA	NA	NA	NA	NA	NA	NA	NA
SPAC12B10.11	chrI	4591855	4593567	1713	+	gene	570.768	-1.22171	0.156947	-7.78423	7.01399e-15	5.98192e-14	68.6841	-0.793251	0.453833	-1.74789	0.0804826	0.162966	63.9064	-0.610086	0.402752	-1.51479	0.129825	0.24225	NA	NA	NA	NA	NA	NA	NA	NA	NA	NA	NA	NA
SPAC12B10.12c	chrI	4593600	4596120	2521	-	gene	1109.92	-0.357996	0.121791	-2.93942	0.00328824	0.00700684	189.673	-0.805638	0.380479	-2.11743	0.0342235	0.0997154	176.482	-0.59189	0.308794	-1.91678	0.0552662	0.139871	NA	NA	NA	NA	NA	NA	NA	NA	NA	NA	NA	NA
SPAC12B10.13	chrI	4596234	4597380	1147	+	gene	550.45	0.0909131	0.162886	0.558139	0.57675	0.668505	88.5371	-0.433757	0.436781	-0.993077	0.320672	0.41095	82.7906	-0.255621	0.372568	-0.686107	0.492646	0.609401	NA	NA	NA	NA	NA	NA	NA	NA	NA	NA	NA	NA
SPAC12B10.14c	chrI	4597466	4599622	2157	-	gene	1326.37	-0.237311	0.156923	-1.51228	0.130463	0.19558	304.308	-1.06974	0.370534	-2.88702	0.00388912	0.0333169	284.01	-0.876925	0.311036	-2.81937	0.00481176	0.0337732	NA	NA	NA	NA	NA	NA	NA	NA	NA	NA	NA	NA
SPAC12B10.15c	chrI	4600263	4600817	555	-	gene	130.476	-1.30307	0.29639	-4.39645	1.10037e-05	3.39637e-05	57.7368	-1.2389	0.454535	-2.72565	0.00641759	0.042581	54.4041	-0.994219	0.450434	-2.20724	0.027297	0.0906813	NA	NA	NA	NA	NA	NA	NA	NA	NA	NA	NA	NA
SPAC12B10.16c	chrI	4601278	4603478	2201	-	gene	1730.63	-0.306356	0.110533	-2.77161	0.00557793	0.0114183	159.548	-0.235203	0.439169	-0.535563	0.592261	0.66097	146.888	-0.0942089	0.326233	-0.288778	0.772751	0.834212	NA	NA	NA	NA	NA	NA	NA	NA	NA	NA	NA	NA
SPAC12G12.01c	chrI	346795	350151	3357	+	gene	2272.59	-1.36263	0.11127	-12.2462	1.76133e-34	1.11181e-32	246.602	-1.43689	0.381573	-3.76569	0.000166092	0.00624949	228.464	-1.25257	0.322175	-3.88785	0.000101136	0.00335895	8998.75	1.17226	0.167649	6.99231	2.70398e-12	5.03196e-12	965.5	0.0837016	0.276326	0.302909	0.761959	0.77475
SPAC12G12.02	chrI	345234	347735	2502	-	gene	978.691	-0.799599	0.12805	-6.24443	4.25349e-10	2.21027e-09	191.919	-1.08701	0.376882	-2.88422	0.00392381	0.0334198	178.235	-0.872922	0.316666	-2.7566	0.00584053	0.0379092	6542.5	0.910442	0.16384	5.5569	2.74611e-08	4.02949e-08	1613	0.54297	0.26542	2.0457	0.0407859	0.0464481
SPAC12G12.03	chrI	342090	345182	3093	-	gene	4988.67	-0.283255	0.106424	-2.66158	0.00777747	0.0155368	1273.75	-0.748819	0.378662	-1.97754	0.0479806	0.120356	1177.29	-0.590636	0.264597	-2.23221	0.025601	0.0875707	8075.5	1.82478	0.158987	11.4776	1.70987e-30	1.12309e-29	374.5	2.45545	0.227427	10.7967	3.56981e-27	1.89793e-26
SPAC12G12.04	chrI	339766	342080	2315	-	gene	31922.1	-0.0747325	0.0834657	-0.895367	0.370591	0.470944	2977.33	-0.428709	0.384944	-1.11369	0.265412	0.357542	2750.28	-0.275556	0.252281	-1.09226	0.27472	0.402169	6005.5	1.11628	0.164534	6.78449	1.165e-11	2.07468e-11	1310.5	1.42704	0.248915	5.73305	9.86422e-09	1.74951e-08
SPAC12G12.05c	chrI	338286	339763	1478	+	gene	1034.87	-1.62948	0.137769	-11.8276	2.81022e-32	1.48229e-30	136.852	-1.06204	0.454091	-2.33883	0.0193444	0.0732034	123.664	-0.922563	0.338864	-2.72252	0.00647859	0.0403853	2488	2.1772	0.197033	11.0499	2.1936e-28	1.23721e-27	406.25	2.11949	0.235147	9.01344	1.99696e-19	6.203e-19
SPAC12G12.06c	chrI	336308	338157	1850	+	gene	3381.61	-0.413324	0.120457	-3.43129	0.000600719	0.00144431	305.82	-0.409599	0.430701	-0.951006	0.341601	0.431044	278.654	-0.268269	0.291086	-0.921613	0.35673	0.48342	2388.25	2.12859	0.195337	10.897	1.19128e-27	6.32954e-27	374.25	1.99038	0.25222	7.89146	2.98666e-15	7.35177e-15
SPAC12G12.07c	chrI	334615	336131	1517	+	gene	5532.34	0.17917	0.0949634	1.88672	0.0591974	0.0977652	381.73	0.00309449	0.418485	0.00739452	0.9941	0.995527	351.1	0.160523	0.27474	0.584273	0.559037	0.663723	2129.75	2.22981	0.221549	10.0646	7.92026e-24	3.24903e-23	776	2.01691	0.23983	8.40975	4.10899e-17	1.10748e-16
SPAC12G12.08	chrI	333178	334621	1444	-	gene	993.124	-0.684082	0.134472	-5.08715	3.63476e-07	1.34444e-06	98.854	-0.63783	0.455239	-1.40109	0.161187	0.252838	90.1038	-0.468179	0.352272	-1.32903	0.183838	0.30418	5876.75	0.662832	0.175665	3.77328	0.000161117	0.000194759	1241.5	1.26946	0.303068	4.1887	2.80553e-05	4.05728e-05
SPAC12G12.09	chrI	329810	332816	3007	-	gene	1660.78	-0.489872	0.12062	-4.06128	4.88035e-05	0.000138787	184.795	-0.591129	0.410222	-1.441	0.149585	0.240347	171.362	-0.430465	0.31811	-1.3532	0.175993	0.295308	9329.5	1.48274	0.166208	8.92098	4.62179e-19	1.34703e-18	1766	1.15991	0.274555	4.22468	2.39278e-05	3.47222e-05
SPAC12G12.10	chrI	328196	329545	1350	-	gene	1468.67	-0.601081	0.118287	-5.08156	3.74353e-07	1.38202e-06	161.827	-0.741051	0.389155	-1.90426	0.0568767	0.132358	150.815	-0.534902	0.319532	-1.67402	0.0941273	0.196277	1754.75	2.78192	0.222414	12.5079	6.7617e-36	6.31061e-35	737	2.60562	0.250883	10.3858	2.87685e-25	1.31869e-24
SPAC12G12.11c	chrI	326440	328122	1683	+	gene	836.12	-0.787437	0.142114	-5.54089	3.00943e-08	1.27339e-07	99.1825	-0.426613	0.422658	-1.00936	0.312803	0.403847	92.4336	-0.221796	0.348867	-0.635762	0.524932	0.636362	6010.5	1.16417	0.15756	7.38873	1.48239e-13	2.97574e-13	624.25	1.72473	0.230117	7.49498	6.63082e-14	1.52901e-13
SPAC12G12.12	chrI	324042	325517	1476	-	gene	1263.38	0.494133	0.116299	4.24882	2.14901e-05	6.40709e-05	210.24	-0.244272	0.382819	-0.638087	0.523417	0.60024	197.847	-0.0445952	0.302696	-0.147327	0.882874	0.915598	1778	2.03242	0.229988	8.83706	9.82708e-19	2.78866e-18	462.5	2.06923	0.227134	9.11018	8.22481e-20	2.61345e-19
SPAC12G12.13c	chrI	321764	324129	2366	+	gene	3787.29	-0.478962	0.0871801	-5.49394	3.93059e-08	1.63973e-07	395.863	-0.855471	0.369438	-2.3156	0.0205802	0.0755744	368.598	-0.66848	0.289477	-2.30927	0.0209286	0.0787935	5674	1.53455	0.177456	8.64749	5.26441e-18	1.42876e-17	590.5	2.14321	0.223431	9.59225	8.6182e-22	3.08202e-21
SPAC12G12.14c	chrI	319815	321825	2011	+	gene	1082.24	-0.491571	0.124822	-3.93818	8.21007e-05	0.000225806	156.309	-0.494392	0.389093	-1.27063	0.203861	0.295455	148.147	-0.292554	0.342952	-0.853046	0.393634	0.518651	4857.5	1.80425	0.170983	10.5522	4.96108e-26	2.36549e-25	1781	1.39054	0.32282	4.30747	1.65136e-05	2.42118e-05
SPAC12G12.15	chrI	316996	319185	2190	-	gene	851.559	-1.17567	0.135904	-8.65074	5.11674e-18	6.12815e-17	399.467	-0.706348	0.344262	-2.05177	0.0401917	0.108856	377.481	-0.435194	0.304721	-1.42817	0.153242	0.270013	5876.5	1.38508	0.160583	8.62529	6.39304e-18	1.7213e-17	1657.75	0.159859	0.271571	0.588644	0.5561	0.573602
SPAC12G12.16c	chrI	315394	317585	2192	+	gene	482.099	-0.866685	0.174524	-4.96599	6.83507e-07	2.45279e-06	131.395	-0.781888	0.413935	-1.88892	0.0589032	0.135466	122.719	-0.609875	0.351925	-1.73297	0.0831009	0.180937	5348.25	1.75329	0.174243	10.0624	8.10354e-24	3.31841e-23	1586.5	1.00751	0.228624	4.40684	1.04888e-05	1.556e-05
SPAC12G12.17	chrI	332838	333578	741	+	gene	183.588	-0.717735	0.260684	-2.75327	0.00590028	0.0120143	33.1058	-0.526361	0.529465	-0.994136	0.320157	0.410466	31.2306	-0.314178	0.512375	-0.613181	0.539757	0.649234	3359.5	1.16578	0.186211	6.26051	3.83713e-10	6.25388e-10	1848.75	0.94157	0.311213	3.02548	0.00248236	0.00313542
SPAC1327.01c	chrI	2204823	2208418	3596	-	gene	1884.66	-0.184923	0.196629	-0.940467	0.346978	0.447284	648.568	-0.937539	0.350039	-2.67839	0.00739776	0.045379	605.252	-0.729749	0.280795	-2.59886	0.00935328	0.0501853	9308	2.16458	0.153491	14.1023	3.67334e-45	7.22424e-44	838	3.07763	0.251137	12.2548	1.58346e-34	1.64758e-33
SPAC139.01c	chrI	1016103	1019031	2929	-	gene	2797.59	-1.5526	0.10327	-15.0345	4.36425e-51	1.86717e-48	342.471	-1.18121	0.377889	-3.12581	0.00177318	0.0222865	314.107	-0.99054	0.278768	-3.55327	0.000380468	0.00803534	5943	1.66705	0.174323	9.56302	1.14369e-21	4.0103e-21	565.5	2.29002	0.235146	9.73872	2.06131e-22	7.73018e-22
SPAC139.02c	chrI	1019248	1020838	1591	-	gene	2649.33	-0.864468	0.124758	-6.92917	4.23325e-12	2.70991e-11	232.064	-0.0958175	0.472001	-0.203003	0.839133	0.874281	211.847	-0.0159952	0.348838	-0.0458528	0.963428	0.97325	2359.5	1.85406	0.216637	8.55838	1.14464e-17	3.03138e-17	975.25	1.31753	0.268096	4.91441	8.90523e-07	1.41615e-06
SPAC139.03	chrI	1021695	1024135	2441	+	gene	1640	0.858674	0.142973	6.00582	1.90362e-09	9.24908e-09	159.266	0.712363	0.434519	1.63943	0.101124	0.185837	149.025	0.881762	0.313278	2.81463	0.00488328	0.0339981	6966.5	1.01159	0.16038	6.30745	2.83675e-10	4.64912e-10	1539	0.831255	0.236506	3.51474	0.000440191	0.000587384
SPAC139.04c	chrI	1024002	1025903	1902	-	gene	839.509	-0.332933	0.131898	-2.52416	0.0115974	0.0224139	107.498	-0.476452	0.416683	-1.14344	0.252856	0.345446	100.992	-0.287993	0.358081	-0.804268	0.421242	0.544883	4072.5	1.33728	0.171413	7.8015	6.11741e-15	1.34718e-14	1559.75	0.979929	0.26123	3.75121	0.000175985	0.000241285
SPAC139.05	chrI	1027811	1029993	2183	+	gene	711.41	0.958855	0.174305	5.50102	3.77598e-08	1.58037e-07	204.091	-0.183353	0.361052	-0.507829	0.611573	0.678448	197.957	0.085158	0.344666	0.247074	0.804851	0.857037	6234.5	1.62301	0.185586	8.74531	2.22396e-18	6.16656e-18	624.25	2.98511	0.263487	11.3292	9.40118e-30	6.11482e-29
SPAC139.06	chrI	1030125	1031941	1817	+	gene	619.182	-1.82656	0.172055	-10.6161	2.50769e-26	7.12608e-25	240.707	-0.222958	0.393946	-0.565962	0.57142	0.64412	223.874	-0.005057	0.283121	-0.0178616	0.985749	0.989444	4952.75	1.05232	0.166142	6.33382	2.3917e-10	3.9359e-10	1483.25	1.14097	0.239573	4.76253	1.91183e-06	2.97337e-06
SPAC1399.01c	chrI	1851495	1854651	3157	+	gene	688.587	0.544733	0.194353	2.8028	0.00506612	0.010468	101.874	0.139617	0.428024	0.32619	0.744281	0.794675	97.1581	0.315533	0.373016	0.845896	0.397611	0.521832	7584.75	2.07788	0.147411	14.0958	4.02898e-45	7.87799e-44	393.25	2.73837	0.24076	11.3739	5.64339e-30	3.72058e-29
SPAC1399.02	chrI	1845648	1848341	2694	-	gene	1111.93	-1.0565	0.131205	-8.05231	8.12437e-16	7.62997e-15	225.664	-0.751399	0.397328	-1.89113	0.0586074	0.134942	207.536	-0.563682	0.290108	-1.94301	0.0520154	0.1348	9673.25	0.71329	0.147032	4.85127	1.22675e-06	1.63849e-06	1375	1.30325	0.232567	5.60376	2.09751e-08	3.65798e-08
SPAC1399.03	chrI	1841908	1843995	2088	-	gene	2166.83	-0.794313	0.109946	-7.22458	5.02661e-13	3.52871e-12	239.326	-0.753987	0.448524	-1.68104	0.092755	0.177024	217.139	-0.639392	0.319697	-1.99999	0.0455011	0.124621	5445.25	2.12809	0.19559	10.8804	1.43e-27	7.56831e-27	864	2.23069	0.305434	7.30335	2.80696e-13	6.25368e-13
SPAC1399.04c	chrI	1840621	1841283	663	+	gene	358.963	-1.18855	0.186589	-6.36988	1.89175e-10	1.0245e-09	65.627	-1.84262	0.449353	-4.1006	4.12084e-05	0.00252561	60.7311	-1.61749	0.434117	-3.72594	0.000194592	0.00550211	1205.75	1.15871	0.248199	4.66846	3.03472e-06	3.98116e-06	771.5	0.870738	0.223404	3.89759	9.71563e-05	0.000135424
SPAC1399.05c	chrI	1838515	1840293	1779	+	gene	525.973	-0.894792	0.170232	-5.25632	1.4697e-07	5.72049e-07	122.97	-0.878045	0.387735	-2.26455	0.0235404	0.0807082	116.198	-0.632189	0.36374	-1.73802	0.0822065	0.180206	5359	0.563234	0.182441	3.08722	0.00202039	0.00232069	605.5	2.45767	0.284516	8.63809	5.71586e-18	1.62516e-17
SPAC1399.06	chrI	1848338	1850881	2544	-	gene	273.569	0.378649	0.267872	1.41355	0.157495	0.229972	68.3501	-0.392189	0.431153	-0.909628	0.363019	0.452347	65.2334	-0.144016	0.408228	-0.352784	0.724251	0.79927	8562.5	0.991605	0.145092	6.83432	8.23971e-12	1.48372e-11	470.75	2.28817	0.236606	9.67081	4.01175e-22	1.46953e-21
SPAC13A11.01c	chrI	570753	574417	3665	-	gene	2833.96	-0.665622	0.095416	-6.976	3.03711e-12	1.96709e-11	512.228	-0.830713	0.370754	-2.24061	0.0250516	0.0828318	473.319	-0.641009	0.266631	-2.4041	0.0162121	0.067731	8753.25	1.77341	0.144717	12.2543	1.59302e-34	1.36645e-33	1021.75	1.52303	0.224139	6.795	1.08311e-11	2.22797e-11
SPAC13A11.02c	chrI	574652	577171	2520	-	gene	11187.5	0.127061	0.109592	1.15939	0.246295	0.335941	3066.22	-0.0256201	0.414275	-0.0618432	0.950688	0.961419	2811.32	0.108359	0.258146	0.419758	0.674662	0.75949	7205.25	1.72094	0.147269	11.6857	1.50793e-31	1.0526e-30	523.25	2.94876	0.263904	11.1736	5.49208e-29	3.36266e-28
SPAC13A11.03	chrI	578392	579948	1557	+	gene	1414.55	-0.0331	0.125437	-0.263878	0.791874	0.84582	420.577	-0.477881	0.410127	-1.1652	0.243937	0.336318	386.87	-0.337858	0.284869	-1.18601	0.235617	0.36111	3711.5	2.29159	0.177816	12.8874	5.30097e-38	5.93517e-37	791.25	1.83475	0.223344	8.21493	2.12289e-16	5.5455e-16
SPAC13A11.04c	chrI	579353	581553	2201	-	gene	525.734	-0.575018	0.155109	-3.70719	0.000209569	0.000540486	141.938	-0.522959	0.402885	-1.29803	0.194275	0.286877	132.067	-0.322145	0.320691	-1.00454	0.315121	0.443301	6158	1.77964	0.183148	9.71696	2.55288e-22	9.41888e-22	417.75	2.71393	0.229129	11.8446	2.29622e-32	1.8997e-31
SPAC13A11.05	chrI	582273	584402	2130	+	gene	5499.71	-0.303512	0.0992721	-3.05738	0.00223284	0.00488774	514.303	-0.118411	0.402608	-0.294109	0.768674	0.815593	476.052	0.0312793	0.272602	0.114743	0.908649	0.934426	9539.75	0.567278	0.141666	4.00432	6.21953e-05	7.65732e-05	774.5	1.9385	0.242027	8.00945	1.15224e-15	2.90371e-15
SPAC13A11.06	chrI	585355	587495	2141	+	gene	162.874	-0.533585	0.265263	-2.01153	0.0442697	0.075542	53.8485	-0.500289	0.465458	-1.07483	0.282449	0.373659	50.4376	-0.253554	0.424471	-0.597341	0.55028	0.656551	3078.25	2.39588	0.182367	13.1377	2.00311e-39	2.53565e-38	473.75	1.346	0.242742	5.54496	2.94023e-08	5.0923e-08
SPAC13C5.01c	chrI	423926	425256	1331	-	gene	4021.51	0.290408	0.0901747	3.22051	0.00127962	0.00292328	328.702	-0.230025	0.411467	-0.559035	0.576138	0.647842	302.86	-0.0744021	0.281157	-0.264628	0.791296	0.847766	1711	3.08841	0.237176	13.0216	9.22312e-39	1.10955e-37	424.25	3.26397	0.276491	11.805	3.67872e-32	2.93951e-31
SPAC13C5.02	chrI	425631	427415	1785	+	gene	617.666	-1.5944	0.166232	-9.59141	8.68907e-22	1.51734e-20	146.44	-0.868008	0.380814	-2.27935	0.0226462	0.0794694	137.021	-0.616363	0.335327	-1.8381	0.0660483	0.155508	7450.5	1.34212	0.176734	7.594	3.10172e-14	6.52362e-14	683.5	2.99881	0.238189	12.5901	2.39472e-36	3.07103e-35
SPAC13C5.03	chrI	427350	430121	2772	+	gene	619.461	0.463137	0.15249	3.03717	0.00238812	0.00520842	106.066	-0.357112	0.417415	-0.855532	0.392257	0.479781	98.9628	-0.138833	0.340731	-0.407455	0.683674	0.767745	5451.25	1.73433	0.163596	10.6013	2.93798e-26	1.43205e-25	964.75	2.758	0.229428	12.0212	2.74841e-33	2.50272e-32
SPAC13C5.04	chrI	430056	431032	977	+	gene	899.355	0.16567	0.138831	1.19332	0.232743	0.32075	187.827	-1.05446	0.378553	-2.78549	0.00534461	0.0387957	175.981	-0.846189	0.335111	-2.5251	0.0115666	0.0566886	2936.75	2.99779	0.19936	15.0371	4.19569e-51	1.35561e-49	1052	3.52655	0.276165	12.7697	2.42126e-37	3.50231e-36
SPAC13C5.05c	chrI	431367	433274	1908	-	gene	1478.23	-0.136905	0.108776	-1.25859	0.208179	0.290853	448.778	-0.86596	0.357055	-2.42528	0.0152965	0.0644035	418.457	-0.658827	0.283158	-2.32671	0.0199808	0.0768345	3733	2.02147	0.171792	11.767	5.77434e-32	4.09821e-31	495.5	2.39297	0.228361	10.4789	1.08033e-25	5.12513e-25
SPAC13C5.06c	chrI	434102	435179	1078	-	gene	397.604	0.120013	0.174192	0.688968	0.490843	0.590276	147.533	-0.458996	0.428658	-1.07077	0.284272	0.375054	137.321	-0.315082	0.344973	-0.913353	0.361057	0.487283	4618.25	0.685666	0.168169	4.07725	4.55721e-05	5.64246e-05	1712	0.141687	0.286472	0.494592	0.620888	0.637425
SPAC13C5.07	chrI	435170	439980	4811	+	gene	1016.15	-0.312053	0.121353	-2.57144	0.0101276	0.0198513	2474.13	-0.621799	0.390563	-1.59206	0.111372	0.198127	2271.03	-0.471365	0.25203	-1.87028	0.0614455	0.148614	11544.8	1.17961	0.142159	8.2978	1.06053e-16	2.62139e-16	1586.5	0.291069	0.281737	1.03312	0.301546	0.319739
SPAC13D6.01	chrI	2245497	2247128	1632	+	gene	607.574	1.76968	0.228801	7.73456	1.03765e-14	8.71421e-14	101.554	-0.0386473	0.413124	-0.0935488	0.925468	0.942118	96.1404	0.199566	0.348325	0.57293	0.566692	0.670445	5305.25	0.698189	0.167243	4.17469	2.98398e-05	3.72243e-05	1950	-0.235048	0.289359	-0.812307	0.416616	0.435153
SPAC13D6.02c	chrI	2247229	2248535	1307	-	gene	8702.03	-0.756557	0.0907955	-8.33254	7.9124e-17	8.27899e-16	1709.23	-0.739302	0.411859	-1.79504	0.0726477	0.153153	1561.21	-0.618299	0.273829	-2.25797	0.0239474	0.0844407	3697.25	0.60556	0.170642	3.54872	0.000387113	0.000459672	1222.25	0.203951	0.220721	0.924025	0.355473	0.373939
SPAC13D6.03c	chrI	2249892	2251382	1491	-	gene	521.185	-1.21739	0.15911	-7.65122	1.99077e-14	1.61889e-13	104.028	-0.501309	0.42447	-1.18102	0.237593	0.329406	96.8823	-0.315788	0.351036	-0.899588	0.368339	0.494583	1943.75	2.95158	0.212623	13.8818	8.17211e-44	1.41088e-42	387.75	2.98437	0.260334	11.4636	2.00965e-30	1.37712e-29
SPAC13D6.04c	chrI	2251442	2253385	1944	-	gene	866.805	0.0160241	0.128135	0.125057	0.900479	0.92863	124.233	-0.297061	0.419008	-0.708963	0.478347	0.559248	115.454	-0.103479	0.327127	-0.316327	0.751754	0.820191	2875.5	3.28088	0.203896	16.091	2.95244e-58	1.64945e-56	629.25	3.52637	0.309258	11.4027	4.0556e-30	2.71333e-29
SPAC13D6.05	chrI	2253359	2254440	1082	+	gene	1245.06	-0.466592	0.113406	-4.11434	3.88283e-05	0.000111991	149.307	-0.542779	0.439067	-1.23621	0.216381	0.308486	136.373	-0.387038	0.322423	-1.2004	0.229983	0.355591	1454.5	3.20835	0.245353	13.0765	4.48712e-39	5.50544e-38	437	2.88042	0.257822	11.1721	5.5836e-29	3.40946e-28
SPAC13F5.01c	chrI	2169036	2172310	3275	-	gene	1293.21	-0.605282	0.133738	-4.52587	6.01467e-06	1.91876e-05	173.224	-0.44768	0.39009	-1.14763	0.251121	0.343514	162.847	-0.254339	0.322201	-0.78938	0.42989	0.552583	11588.8	0.770144	0.154646	4.98004	6.35727e-07	8.61131e-07	752.75	2.40218	0.309189	7.7693	7.89216e-15	1.89725e-14
SPAC13F5.02c	chrI	2172410	2173796	1387	-	gene	1034.38	-0.600272	0.123164	-4.87375	1.09499e-06	3.82948e-06	147.907	-0.981544	0.393213	-2.49621	0.0125527	0.059086	138.314	-0.782784	0.343736	-2.27728	0.0227696	0.0822827	1721.25	3.00425	0.242972	12.3646	4.06205e-35	3.59335e-34	338	2.60372	0.234736	11.0921	1.37005e-28	8.06809e-28
SPAC13F5.03c	chrI	2174641	2177050	2410	-	gene	2379.88	2.06518	0.424592	4.86392	1.15084e-06	4.01025e-06	3487.03	-0.0232088	0.34361	-0.0675441	0.946149	0.958237	3475.31	0.290373	0.635219	0.457123	0.647583	0.737843	2844.75	3.01202	0.198681	15.1601	6.49669e-52	2.23756e-50	337.5	2.94667	0.242431	12.1547	5.41789e-34	5.28089e-33
SPAC13F5.04c	chrI	2176988	2179661	2674	-	gene	202.07	0.671088	0.319737	2.09888	0.0358278	0.0626925	384.579	-0.453134	0.344701	-1.31457	0.188654	0.281161	365.757	-0.19711	0.300641	-0.655633	0.512061	0.625606	10116.5	0.855323	0.138602	6.17108	6.7826e-10	1.09259e-09	1963	0.644779	0.245861	2.62254	0.00872777	0.0104851
SPAC13F5.05	chrI	2179175	2181507	2333	+	gene	606.574	-0.592351	0.172608	-3.43177	0.000599658	0.00144221	254.904	-0.346229	0.353246	-0.980134	0.32702	0.417271	245.145	-0.0850121	0.329292	-0.258166	0.796279	0.851437	9009	1.33707	0.150887	8.8614	7.90178e-19	2.266e-18	1801	1.17615	0.29729	3.95624	7.61374e-05	0.000106762
SPAC13F5.06c	chrI	2181450	2184521	3072	-	gene	1307.31	-0.304618	0.117912	-2.58343	0.00978235	0.0192227	207.203	-0.216817	0.392738	-0.552065	0.580904	0.652091	194.89	-0.0381323	0.311663	-0.122351	0.902621	0.929836	7024.25	1.26151	0.154891	8.14449	3.80869e-16	9.04197e-16	535.75	2.96697	0.258852	11.462	2.04619e-30	1.39933e-29
SPAC13F5.07c	chrI	2184654	2185990	1337	-	gene	193.317	1.98646	0.276431	7.18609	6.66721e-13	4.61313e-12	44.931	1.7197	0.520609	3.30325	0.000955712	0.0162334	44.499	1.99392	0.473723	4.20904	2.5646e-05	0.00134925	1288.25	2.39123	0.26881	8.89562	5.80957e-19	1.6795e-18	331.75	2.53733	0.256219	9.90297	4.04097e-23	1.59198e-22
SPAC13G6.01c	chrI	170489	174701	4213	-	gene	4533.28	-0.326598	0.0904084	-3.61247	0.00030329	0.00076403	490.549	-0.509172	0.3621	-1.40616	0.159676	0.250998	458.908	-0.308864	0.272587	-1.13309	0.257178	0.384248	15630.5	0.742161	0.140911	5.26687	1.38771e-07	1.94618e-07	717.5	2.89553	0.257271	11.2548	2.19331e-29	1.38028e-28
SPAC13G6.02c	chrI	174865	176655	1791	-	gene	19848.3	-0.389215	0.0959583	-4.05608	4.99026e-05	0.000141808	1792.29	-0.727573	0.3884	-1.87326	0.0610329	0.137928	1637.76	-0.558869	0.242555	-2.30409	0.0212176	0.079283	3676.75	3.36519	0.188677	17.8357	3.73333e-71	5.50666e-69	1284.75	2.04928	0.296942	6.9013	5.15291e-12	1.0776e-11
SPAC13G6.03	chrI	175890	180028	4139	+	gene	1812.37	-0.788064	0.135974	-5.79568	6.80436e-09	3.12279e-08	337.075	-0.649786	0.385544	-1.68537	0.0919164	0.175988	312.599	-0.476582	0.285575	-1.66885	0.0951477	0.197712	11717.8	2.0628	0.145344	14.1926	1.0182e-45	2.13224e-44	778	3.54231	0.256269	13.8226	1.86121e-43	5.28303e-42
SPAC13G6.04	chrI	180272	181069	798	+	gene	419.896	-0.493557	0.246982	-1.99836	0.0456782	0.0776872	160.022	-0.394072	0.447229	-0.88114	0.378242	0.466573	145.587	-0.238425	0.318723	-0.748064	0.454421	0.575284	1000.25	2.75893	0.275834	10.0021	1.49157e-23	6.00611e-23	398.5	2.68121	0.231947	11.5596	6.60304e-31	4.76037e-30
SPAC13G6.05c	chrI	180903	182254	1352	-	gene	315.392	-0.611647	0.195215	-3.1332	0.00172913	0.00385972	125.71	-0.186099	0.441261	-0.421745	0.673211	0.731538	115.604	-0.00926214	0.327804	-0.0282551	0.977459	0.98395	5045	0.824431	0.157755	5.22603	1.73185e-07	2.41632e-07	2404.75	0.695596	0.279619	2.48766	0.0128586	0.0152292
SPAC13G6.06c	chrI	182337	186358	4022	-	gene	8225.23	-0.437511	0.102115	-4.2845	1.83151e-05	5.51172e-05	889.672	-0.376455	0.374877	-1.00421	0.315278	0.405874	828.151	-0.205538	0.260989	-0.787535	0.430969	0.553611	6753.5	2.38171	0.151084	15.7642	5.48662e-56	2.6216e-54	1175.5	2.9614	0.228695	12.9491	2.37673e-38	3.83898e-37
SPAC13G6.07c	chrI	186314	187683	1370	-	gene	22099.8	-0.517979	0.0943534	-5.48978	4.02437e-08	1.67704e-07	2787.47	-1.3008	0.377321	-3.44746	0.000565887	0.0122781	2587.01	-1.15279	0.294925	-3.90875	9.27753e-05	0.00316224	6016	1.26062	0.185211	6.80642	1.00054e-11	1.79026e-11	1840.25	0.404411	0.257248	1.57206	0.115936	0.127308
SPAC13G6.08	chrI	187701	190031	2331	+	gene	206.253	0.940232	0.248479	3.78395	0.000154361	0.000406543	26.5171	0.418575	0.569551	0.734921	0.462388	0.544228	25.4702	0.656243	0.548951	1.19545	0.231912	0.357088	7839	1.5715	0.146836	10.7024	9.91373e-27	4.98996e-26	1755.25	0.908782	0.233487	3.89221	9.93351e-05	0.000138347
SPAC13G6.09	chrI	190192	191947	1756	+	gene	955.581	-1.44911	0.139642	-10.3773	3.14421e-25	7.78571e-24	164.498	-0.983977	0.402609	-2.444	0.0145253	0.0636823	151.587	-0.800789	0.317578	-2.52156	0.0116837	0.0571584	6253.25	1.08804	0.195072	5.57762	2.43827e-08	3.58787e-08	864.5	2.39319	0.244786	9.77667	1.41804e-22	5.38332e-22
SPAC13G6.10c	chrI	191928	194053	2126	-	gene	21114.9	-0.0857378	0.101338	-0.846054	0.397523	0.498505	4474.68	-0.333875	0.37489	-0.890595	0.373147	0.461773	4141.3	-0.155351	0.236249	-0.657573	0.510813	0.624338	7546.5	1.20668	0.154299	7.82039	5.26585e-15	1.16305e-14	1783	0.408078	0.243449	1.67624	0.0936918	0.103722
SPAC13G6.11c	chrI	194099	195626	1528	-	gene	1365.57	-1.08604	0.126502	-8.5852	9.06818e-18	1.04075e-16	127.485	-0.723042	0.408503	-1.76998	0.0767304	0.158141	118.511	-0.53226	0.336411	-1.58217	0.11361	0.221985	5398.5	1.02866	0.170359	6.03816	1.55878e-09	2.45163e-09	445	2.97374	0.251864	11.8069	3.59367e-32	2.87833e-31
SPAC13G6.12c	chrI	195940	199051	3112	-	gene	1064.62	0.660136	0.156135	4.22798	2.358e-05	6.98689e-05	152.089	-0.270999	0.416287	-0.650989	0.515053	0.593065	141.975	-0.107091	0.328761	-0.325741	0.74462	0.814647	4393.5	2.40939	0.183547	13.1268	2.3121e-39	2.91591e-38	1159.75	1.42317	0.259496	5.48437	4.14957e-08	7.11055e-08
SPAC13G6.13	chrI	198884	199231	348	+	gene	1.15797	2.20886	3.06356	0.721012	0.470902	NA	NA	NA	NA	NA	NA	NA	NA	NA	NA	NA	NA	NA	1414.75	1.19301	0.270033	4.41802	9.961e-06	1.27399e-05	1350	1.27882	0.266852	4.79222	1.64944e-06	2.57296e-06
SPAC13G6.14	chrI	200121	201517	1397	+	gene	1839.15	-0.801877	0.107372	-7.4682	8.12997e-14	6.15623e-13	228.589	-0.972523	0.412623	-2.35693	0.0184268	0.0712734	208.613	-0.811521	0.297751	-2.7255	0.00642035	0.0401356	4188.25	1.83838	0.205064	8.96487	3.10653e-19	9.19225e-19	2339.5	0.397157	0.32263	1.231	0.218323	0.234167
SPAC13G6.15c	chrI	201729	203346	1618	-	gene	791.234	0.247133	0.165391	1.49423	0.135114	0.201689	101.683	0.382666	0.490421	0.78028	0.435226	0.518313	93.3486	0.491352	0.380712	1.29061	0.196838	0.318163	5253.5	2.66445	0.220649	12.0755	1.42244e-33	1.11963e-32	494.25	1.81299	0.313267	5.78736	7.15009e-09	1.28188e-08
SPAC13G7.01c	chrI	2292636	2295220	2585	-	gene	2516.27	-0.798482	0.0952009	-8.38734	4.97279e-17	5.31143e-16	467.724	-0.597503	0.385369	-1.55047	0.121029	0.208314	433.855	-0.434675	0.28011	-1.5518	0.12071	0.230635	8136.5	1.17892	0.162161	7.27003	3.5941e-13	7.0643e-13	782	1.59976	0.234145	6.83233	8.35454e-12	1.7306e-11
SPAC13G7.02c	chrI	2295580	2297981	2402	-	gene	5601.22	0.944868	0.114848	8.22713	1.91748e-16	1.91524e-15	2784.82	-1.32941	0.349993	-3.79837	0.000145649	0.00555932	2655.31	-1.07726	0.62248	-1.7306	0.0835231	0.181419	8596.25	0.7213	0.144427	4.99422	5.90731e-07	8.01623e-07	466.25	2.55007	0.238388	10.6971	1.0498e-26	5.3709e-26
SPAC13G7.03	chrI	2298875	2300068	1194	+	gene	405.326	-0.530839	0.174818	-3.03653	0.00239318	0.00521649	104.988	-0.855124	0.405472	-2.10896	0.0349483	0.100909	99.874	-0.627341	0.390219	-1.60767	0.107909	0.215208	5936	0.633128	0.171976	3.6815	0.000231869	0.000278301	1591.25	0.426945	0.227486	1.87679	0.0605468	0.0681177
SPAC13G7.04c	chrI	2300228	2303411	3184	-	gene	2584.62	-0.102959	0.163191	-0.630913	0.528098	0.624617	770.877	-1.13083	0.360912	-3.13327	0.0017287	0.0221014	713.576	-0.945351	0.275341	-3.43338	0.000596095	0.0104959	10558	1.17642	0.139191	8.45186	2.86702e-17	7.39647e-17	430.25	3.0104	0.274496	10.967	5.505e-28	3.1044e-27
SPAC13G7.05	chrI	2305136	2307359	2224	+	gene	1294.73	0.510781	0.136331	3.74662	0.00017923	0.000467407	271.158	-0.827552	0.410598	-2.01548	0.0438544	0.113998	249.626	-0.683666	0.305572	-2.23734	0.0252644	0.08697	8487.25	1.00887	0.180539	5.58809	2.2958e-08	3.3841e-08	929.75	1.05564	0.242827	4.34729	1.37827e-05	2.03e-05
SPAC13G7.06	chrI	2307438	2308878	1441	+	gene	2736.25	-0.75405	0.0977331	-7.7154	1.20607e-14	1.00737e-13	273.669	-0.594885	0.396973	-1.49855	0.133989	0.222505	251.664	-0.405366	0.278117	-1.45754	0.144969	0.260829	4657.5	0.712978	0.162529	4.38678	1.15042e-05	1.46583e-05	638	0.918499	0.248142	3.7015	0.000214325	0.000292316
SPAC13G7.07	chrI	2308863	2310294	1432	+	gene	138.293	-1.04879	0.294657	-3.55936	0.000371753	0.000922911	71.4718	-0.673923	0.463768	-1.45315	0.146183	0.236478	65.8196	-0.502519	0.390192	-1.28788	0.197789	0.319352	5448	0.440597	0.194676	2.26324	0.0236211	0.0256348	2265	0.653641	0.257678	2.53666	0.0111916	0.0133247
SPAC13G7.08c	chrI	2310271	2311973	1703	-	gene	1063.9	-1.69298	0.127042	-13.3262	1.6303e-40	1.87387e-38	156.722	-1.43001	0.406994	-3.5136	0.000442077	0.0105548	143.041	-1.24754	0.321997	-3.87438	0.000106897	0.00351107	8272	0.286266	0.149593	1.91363	0.0556675	0.0593128	1334	1.3533	0.253278	5.34315	9.13439e-08	1.53423e-07
SPAC13G7.09c	chrI	2312284	2313164	881	-	gene	419.522	-0.425427	0.184716	-2.30313	0.0212714	0.0390305	55.2278	-0.483937	0.502561	-0.962941	0.335577	0.425284	50.922	-0.341795	0.435345	-0.785112	0.432388	0.554715	1038.75	2.58942	0.276037	9.38071	6.55308e-21	2.18597e-20	396.25	2.67955	0.233736	11.464	2.00122e-30	1.37272e-29
SPAC13G7.10	chrI	2313645	2315160	1516	+	gene	758.445	-0.451713	0.134467	-3.35927	0.000781481	0.00184437	204.925	-0.561667	0.389876	-1.44063	0.149689	0.240429	189.904	-0.329475	0.295307	-1.1157	0.26455	0.39234	4161.5	1.18168	0.168345	7.01939	2.22845e-12	4.16644e-12	458	2.57671	0.230734	11.1675	5.88346e-29	3.57968e-28
SPAC13G7.11	chrI	2315095	2316369	1275	+	gene	891.814	-0.354554	0.146015	-2.4282	0.0151741	0.028678	334.722	-0.621252	0.422833	-1.46926	0.141762	0.231596	308.522	-0.501573	0.312709	-1.60396	0.108723	0.216028	6340	0.432608	0.16681	2.59342	0.0095028	0.0105233	1758	0.330517	0.234454	1.40973	0.15862	0.172393
SPAC13G7.12c	chrI	2315455	2318318	2864	-	gene	1890.91	-0.459815	0.117884	-3.90058	9.59609e-05	0.00026076	704.28	-0.592367	0.371706	-1.59365	0.111015	0.197881	654.644	-0.416303	0.267062	-1.55883	0.119038	0.228726	9284.75	1.14473	0.175297	6.53023	6.56699e-11	1.12037e-10	919	2.07272	0.306303	6.76689	1.31576e-11	2.69671e-11
SPAC13G7.13c	chrI	2318492	2322664	4173	-	gene	433.128	-0.284642	0.294726	-0.965785	0.334152	0.4338	171.285	-0.668637	0.37555	-1.78042	0.0750071	0.155861	160.852	-0.432805	0.321286	-1.3471	0.177947	0.297664	11399	0.926386	0.139112	6.65928	2.75172e-11	4.79221e-11	435.5	1.98144	0.276167	7.17477	7.24269e-13	1.5809e-12
SPAC140.01	chrI	1895436	1896752	1317	+	gene	6940.89	0.423451	0.0875288	4.83785	1.3125e-06	4.5366e-06	989.487	0.00923577	0.409454	0.0225563	0.982004	0.985652	913.766	0.141209	0.270412	0.5222	0.601531	0.700647	2407.5	2.02542	0.198529	10.2021	1.94005e-24	8.31014e-24	1029.75	1.64681	0.228021	7.22216	5.11687e-13	1.12521e-12
SPAC140.02	chrI	1897448	1899491	2044	+	gene	13584.1	-0.85449	0.0812865	-10.5121	7.60065e-26	2.01836e-24	2062.03	-0.999081	0.34617	-2.8861	0.00390052	0.0333169	1915.31	-0.797723	0.262251	-3.04183	0.00235146	0.0226506	4239.5	1.14717	0.178756	6.4175	1.3853e-10	2.30883e-10	1402.25	0.252193	0.272628	0.925042	0.354944	0.37344
SPAC140.03	chrI	1899904	1901605	1702	+	gene	405.724	-1.89169	0.203991	-9.27337	1.8035e-20	2.77528e-19	171.775	-1.57553	0.387095	-4.07013	4.69872e-05	0.0028216	156.772	-1.35796	0.315429	-4.30511	1.66904e-05	0.00100227	5610.75	0.982678	0.21273	4.61937	3.84908e-06	5.02812e-06	1500	0.734915	0.293677	2.50246	0.0123334	0.0146275
SPAC140.04	chrI	1902075	1903841	1767	+	gene	222.201	-0.816235	0.249241	-3.27488	0.00105708	0.00244474	100.629	-0.700802	0.514563	-1.36194	0.173218	0.26527	91.9788	-0.638428	0.422993	-1.50931	0.13122	0.244163	2282.25	2.77033	0.205232	13.4985	1.59534e-41	2.35826e-40	426.25	2.93637	0.250668	11.7142	1.07819e-31	8.28365e-31
SPAC1420.01c	chrI	1260290	1262985	2696	-	gene	4943.04	-0.194255	0.0949238	-2.04644	0.0407134	0.0702833	806.564	-0.686642	0.355645	-1.9307	0.0535206	0.12717	750.83	-0.482972	0.260644	-1.85299	0.0638836	0.152797	5411.25	2.54036	0.16584	15.3181	5.78933e-53	2.11186e-51	920.75	3.51105	0.258387	13.5883	4.69693e-42	1.11803e-40
SPAC1420.02c	chrI	1263756	1265756	2001	-	gene	8396.83	-0.555524	0.0809669	-6.86112	6.83239e-12	4.26733e-11	916.022	-0.942527	0.354601	-2.65799	0.00786083	0.0461329	847.602	-0.738611	0.258648	-2.85565	0.00429482	0.0318312	5565.25	2.23914	0.1587	14.1092	3.3328e-45	6.57356e-44	831.75	3.8917	0.272377	14.2879	2.60398e-46	1.09723e-44
SPAC1420.03	chrI	1266194	1267780	1587	+	gene	996.486	0.123408	0.138394	0.891719	0.372544	0.472646	NA	NA	NA	NA	NA	NA	NA	NA	NA	NA	NA	NA	4729.25	2.07181	0.195925	10.5745	3.91252e-26	1.88139e-25	836.75	2.94364	0.272878	10.7874	3.94868e-27	2.09443e-26
SPAC1420.04c	chrI	1267830	1270260	2431	-	gene	164.396	-0.50182	0.261598	-1.91829	0.0550743	0.0917032	NA	NA	NA	NA	NA	NA	NA	NA	NA	NA	NA	NA	5366.75	1.51966	0.155917	9.74657	1.90803e-22	7.09757e-22	322.75	1.80664	0.272427	6.63163	3.32003e-11	6.68937e-11
SPAC144.01	chrI	4650573	4651169	597	-	gene	402.342	-0.427044	0.215488	-1.98175	0.0475068	0.080336	45.7193	-0.965533	0.546371	-1.76717	0.077199	0.158715	41.7958	-0.859526	0.487262	-1.76399	0.0777331	0.17321	NA	NA	NA	NA	NA	NA	NA	NA	NA	NA	NA	NA
SPAC144.02	chrI	4652937	4654387	1451	+	gene	640.523	-1.20087	0.184581	-6.50591	7.72258e-11	4.35689e-10	130.447	-1.03224	0.391022	-2.63986	0.00829413	0.0474577	121.072	-0.794095	0.337614	-2.35208	0.0186688	0.0731614	NA	NA	NA	NA	NA	NA	NA	NA	NA	NA	NA	NA
SPAC144.03	chrI	4654662	4656456	1795	+	gene	7294.35	-1.46413	0.115623	-12.663	9.47978e-37	7.76636e-35	684.408	-1.02452	0.391775	-2.61507	0.00892079	0.0494749	625.787	-0.869108	0.266774	-3.25784	0.00112263	0.0147656	NA	NA	NA	NA	NA	NA	NA	NA	NA	NA	NA	NA
SPAC144.04c	chrI	4656535	4658322	1788	-	gene	8366.65	0.16257	0.0878371	1.85081	0.0641972	0.105098	736.01	0.188406	0.401551	0.469197	0.638929	0.701854	684.776	0.331354	0.269899	1.2277	0.21956	0.344493	NA	NA	NA	NA	NA	NA	NA	NA	NA	NA	NA	NA
SPAC144.05	chrI	4658794	4663843	5050	+	gene	1493.13	-1.1526	0.110005	-10.4777	1.09402e-25	2.83672e-24	227.594	-0.71294	0.365581	-1.95015	0.0511579	0.124295	213.394	-0.481154	0.306307	-1.57082	0.116224	0.225498	NA	NA	NA	NA	NA	NA	NA	NA	NA	NA	NA	NA
SPAC144.06	chrI	4664299	4668408	4110	+	gene	2043.55	-0.886539	0.120834	-7.33682	2.18733e-13	1.59816e-12	325.127	-0.862412	0.38907	-2.2166	0.0266505	0.0863419	297.993	-0.672801	0.27275	-2.46673	0.0136353	0.0622535	NA	NA	NA	NA	NA	NA	NA	NA	NA	NA	NA	NA
SPAC144.07c	chrI	4667119	4668769	1651	-	gene	662.689	-1.50866	0.162332	-9.29364	1.49105e-20	2.33385e-19	92.0388	-1.01114	0.47065	-2.14838	0.0316836	0.0957595	83.5981	-0.873417	0.375736	-2.32455	0.0200959	0.077171	NA	NA	NA	NA	NA	NA	NA	NA	NA	NA	NA	NA
SPAC144.08	chrI	4668470	4671381	2912	+	gene	860.744	-1.67565	0.140954	-11.8879	1.36778e-32	7.52378e-31	206.437	-1.16462	0.375219	-3.10384	0.00191026	0.0232715	192.606	-0.957083	0.327032	-2.92657	0.00342722	0.0277965	NA	NA	NA	NA	NA	NA	NA	NA	NA	NA	NA	NA
SPAC144.09c	chrI	4669627	4671454	1828	-	gene	653.599	-1.22793	0.150975	-8.13334	4.17612e-16	4.06064e-15	193.701	-0.998517	0.382133	-2.61301	0.00897494	0.0495414	178.845	-0.780852	0.303839	-2.56996	0.0101712	0.0526263	NA	NA	NA	NA	NA	NA	NA	NA	NA	NA	NA	NA
SPAC144.10c	chrI	4671423	4673090	1668	-	gene	1469.79	-0.324035	0.129514	-2.50193	0.0123517	0.0237504	409.968	-0.441594	0.365777	-1.20728	0.227326	0.31972	386.437	-0.251062	0.293703	-0.854815	0.392654	0.517704	NA	NA	NA	NA	NA	NA	NA	NA	NA	NA	NA	NA
SPAC144.11	chrI	4674587	4675181	595	+	gene	10579.4	-0.596428	0.101458	-5.87855	4.13871e-09	1.94343e-08	783.307	-1.1614	0.387085	-3.00036	0.00269658	0.0276877	710.838	-0.981961	0.249859	-3.93006	8.49262e-05	0.00295255	NA	NA	NA	NA	NA	NA	NA	NA	NA	NA	NA	NA
SPAC144.12	chrI	4675116	4678174	3059	+	gene	3114.41	-0.952005	0.0964462	-9.87084	5.56979e-23	1.10549e-21	841.428	-0.742239	0.380143	-1.95252	0.0508761	0.124039	772.723	-0.562733	0.250308	-2.24816	0.0245661	0.0853962	NA	NA	NA	NA	NA	NA	NA	NA	NA	NA	NA	NA
SPAC144.13c	chrI	4677611	4681148	3538	-	gene	612.635	-0.314396	0.156726	-2.00602	0.0448536	0.0765045	391.914	-1.87513	0.442233	-4.24015	2.2337e-05	0.00165992	371.915	-1.74016	0.765192	-2.27415	0.0229571	0.082615	NA	NA	NA	NA	NA	NA	NA	NA	NA	NA	NA	NA
SPAC144.14	chrI	4681264	4683244	1981	+	gene	850.518	-0.126444	0.139209	-0.908308	0.363716	0.463891	113.061	-0.594917	0.426118	-1.39613	0.162675	0.254761	104.315	-0.343412	0.343401	-1.00003	0.317295	0.445622	NA	NA	NA	NA	NA	NA	NA	NA	NA	NA	NA	NA
SPAC144.15c	chrI	4681470	4685737	4268	-	gene	2720.75	-0.339672	0.118729	-2.86089	0.0042245	0.00884525	343.284	-0.490791	0.381201	-1.28749	0.197925	0.289818	318.741	-0.30208	0.274953	-1.09866	0.271917	0.39933	NA	NA	NA	NA	NA	NA	NA	NA	NA	NA	NA	NA
SPAC144.16	chrI	4686462	4688886	2425	+	gene	809.624	-0.888609	0.1335	-6.65626	2.8088e-11	1.65245e-10	195.696	-0.629531	0.390239	-1.61319	0.106703	0.192343	181.977	-0.436683	0.304876	-1.43233	0.152049	0.26897	NA	NA	NA	NA	NA	NA	NA	NA	NA	NA	NA	NA
SPAC144.17c	chrI	4686302	4689196	2895	-	gene	1746.71	1.01321	0.144706	7.00181	2.52684e-12	1.65048e-11	273.816	-0.418385	0.384411	-1.08838	0.276428	0.367972	255.09	-0.229751	0.285882	-0.803659	0.421594	0.545101	NA	NA	NA	NA	NA	NA	NA	NA	NA	NA	NA	NA
SPAC144.18	chrI	4689241	4691828	2588	+	gene	3713.36	0.144413	0.100932	1.43079	0.152489	0.223467	783.166	-0.360816	0.399708	-0.902699	0.366686	0.455484	719.206	-0.20115	0.256102	-0.78543	0.432201	0.554653	NA	NA	NA	NA	NA	NA	NA	NA	NA	NA	NA	NA
SPAC1486.01	chrI	3185314	3186584	1271	+	gene	3435.22	0.268232	0.0963616	2.7836	0.0053759	0.0110488	584.549	-0.353225	0.396166	-0.89161	0.372602	0.461291	543.879	-0.212258	0.28823	-0.736421	0.461475	0.581736	NA	NA	NA	NA	NA	NA	NA	NA	NA	NA	NA	NA
SPAC1486.02c	chrI	3186322	3188100	1779	-	gene	1029.47	-0.398399	0.126735	-3.14357	0.00166903	0.00373422	322.08	-0.679066	0.364304	-1.86401	0.0623207	0.139252	300.079	-0.427735	0.285577	-1.49779	0.134187	0.247438	NA	NA	NA	NA	NA	NA	NA	NA	NA	NA	NA	NA
SPAC1486.03c	chrI	3188246	3190898	2653	-	gene	1856.52	-1.14529	0.103316	-11.0853	1.47884e-28	5.32175e-27	230.664	-1.12424	0.378173	-2.97281	0.00295082	0.0292866	214.39	-0.930056	0.315083	-2.95178	0.0031595	0.0267949	NA	NA	NA	NA	NA	NA	NA	NA	NA	NA	NA	NA
SPAC1486.04c	chrI	3191447	3196943	5497	-	gene	5321.1	-1.35967	0.0917779	-14.8147	1.17652e-49	4.11835e-47	482.605	-1.16457	0.35723	-3.26	0.00111412	0.0176155	445.12	-0.951245	0.273058	-3.48367	0.000494582	0.00944809	NA	NA	NA	NA	NA	NA	NA	NA	NA	NA	NA	NA
SPAC1486.05	chrI	3196998	3202450	5453	+	gene	15780.4	-0.273318	0.0801167	-3.4115	0.000646059	0.00154753	1782.07	-0.516185	0.353677	-1.45948	0.144432	0.234476	1665.84	-0.322445	0.25569	-1.26108	0.207281	0.330726	NA	NA	NA	NA	NA	NA	NA	NA	NA	NA	NA	NA
SPAC1486.06	chrI	3203863	3205821	1959	+	gene	3257.93	0.116766	0.0948302	1.23131	0.218206	0.303431	218.975	-0.160066	0.43478	-0.368154	0.712759	0.765954	201.205	-0.0244782	0.309805	-0.0790118	0.937023	0.953054	NA	NA	NA	NA	NA	NA	NA	NA	NA	NA	NA	NA
SPAC1486.07c	chrI	3205962	3206626	665	-	gene	1021.99	-0.494926	0.124776	-3.96651	7.29337e-05	0.000202182	117.478	-0.742766	0.412555	-1.80041	0.0717966	0.152232	110.218	-0.558065	0.360997	-1.5459	0.122129	0.232636	NA	NA	NA	NA	NA	NA	NA	NA	NA	NA	NA	NA
SPAC1486.08	chrI	3207482	3209724	2243	+	gene	498.162	-0.770356	0.15878	-4.85174	1.22385e-06	4.24928e-06	132.979	-0.544366	0.416	-1.30857	0.190679	0.283042	122.827	-0.349572	0.321756	-1.08645	0.27728	0.404919	NA	NA	NA	NA	NA	NA	NA	NA	NA	NA	NA	NA
SPAC1486.09	chrI	3209851	3211529	1679	+	gene	1671.17	-1.59004	0.118465	-13.422	4.4933e-41	5.49253e-39	180.223	-0.957611	0.416324	-2.30016	0.0214391	0.0772336	165.865	-0.804405	0.323343	-2.48777	0.0128546	0.0599961	NA	NA	NA	NA	NA	NA	NA	NA	NA	NA	NA	NA
SPAC1486.10	chrI	3211823	3214509	2687	+	gene	2607.85	-1.06856	0.0999597	-10.6899	1.13524e-26	3.42844e-25	182.18	-0.805465	0.412581	-1.95226	0.0509076	0.124039	168.93	-0.651703	0.329349	-1.97876	0.0478425	0.128056	NA	NA	NA	NA	NA	NA	NA	NA	NA	NA	NA	NA
SPAC1486.11	chrI	3202780	3203137	358	+	gene	148.626	-0.726252	0.271451	-2.67545	0.0074629	0.0149394	130.408	-0.985114	0.389461	-2.52943	0.0114249	0.0560403	122.126	-0.695778	0.359665	-1.93452	0.0530495	0.136351	NA	NA	NA	NA	NA	NA	NA	NA	NA	NA	NA	NA
SPAC14C4.01c	chrI	5221803	5226054	4252	-	gene	444.38	0.765829	0.190749	4.01484	5.94852e-05	0.000166944	69.5754	-0.101202	0.497661	-0.203356	0.838857	0.874146	63.7754	0.0324875	0.404529	0.0803094	0.935991	0.952349	NA	NA	NA	NA	NA	NA	NA	NA	NA	NA	NA	NA
SPAC14C4.02c	chrI	5226179	5230259	4081	-	gene	1998.76	-1.06596	0.104698	-10.1813	2.40261e-24	5.45796e-23	257.255	-0.774751	0.381639	-2.03006	0.0423501	0.111965	238.955	-0.586521	0.296442	-1.97853	0.0478684	0.128056	NA	NA	NA	NA	NA	NA	NA	NA	NA	NA	NA	NA
SPAC14C4.03	chrI	5231140	5232566	1427	+	gene	81.4321	1.14587	0.374539	3.05941	0.00221774	0.00485607	59.4736	-0.596919	0.475391	-1.25564	0.209247	0.3011	56.1013	-0.429393	0.441203	-0.973233	0.330438	0.458449	NA	NA	NA	NA	NA	NA	NA	NA	NA	NA	NA	NA
SPAC14C4.04	chrI	5233954	5235661	1708	+	gene	1464.05	-0.546091	0.117488	-4.64807	3.35053e-06	1.10408e-05	424.521	-0.813482	0.362293	-2.24537	0.0247443	0.0824772	393.258	-0.592436	0.269704	-2.19662	0.0280478	0.0922768	NA	NA	NA	NA	NA	NA	NA	NA	NA	NA	NA	NA
SPAC14C4.05c	chrI	5235156	5238388	3233	-	gene	1823.1	-0.211564	0.11391	-1.8573	0.0632687	0.103733	344.873	-0.682547	0.363914	-1.87557	0.0607142	0.137416	323.357	-0.481053	0.294692	-1.63239	0.102597	0.207766	NA	NA	NA	NA	NA	NA	NA	NA	NA	NA	NA	NA
SPAC14C4.06c	chrI	5238326	5240370	2045	-	gene	898.014	-0.516784	0.132681	-3.89494	9.82225e-05	0.000266155	394.114	-0.794338	0.349407	-2.27339	0.0230026	0.0797845	368.811	-0.545034	0.288579	-1.88868	0.0589346	0.145079	NA	NA	NA	NA	NA	NA	NA	NA	NA	NA	NA	NA
SPAC14C4.07	chrI	5240350	5242915	2566	+	gene	1875.1	-0.563535	0.107768	-5.22914	1.70305e-07	6.56416e-07	645.858	-1.11334	0.337273	-3.30101	0.000963381	0.0163013	603.296	-0.870564	0.290923	-2.99242	0.00276773	0.0248691	NA	NA	NA	NA	NA	NA	NA	NA	NA	NA	NA	NA
SPAC14C4.08	chrI	5242952	5244114	1163	+	gene	138.041	-0.420654	0.276961	-1.51882	0.128807	0.193512	144.408	-1.06117	0.419819	-2.52768	0.011482	0.0560432	131.049	-0.847373	0.316728	-2.6754	0.00746406	0.0439484	NA	NA	NA	NA	NA	NA	NA	NA	NA	NA	NA	NA
SPAC14C4.09	chrI	5243953	5245966	2014	+	gene	2678.96	-0.930444	0.0982605	-9.46915	2.82124e-21	4.70268e-20	453.343	-1.15514	0.353038	-3.272	0.00106788	0.0172985	423.466	-0.944192	0.301718	-3.12939	0.00175169	0.0197231	NA	NA	NA	NA	NA	NA	NA	NA	NA	NA	NA	NA
SPAC14C4.10c	chrI	5245900	5247580	1681	-	gene	445.168	0.513617	0.170796	3.00719	0.00263671	0.00569733	56.0375	-0.328634	0.480682	-0.683683	0.494175	0.573803	52.9656	-0.16066	0.442531	-0.363049	0.716569	0.792566	NA	NA	NA	NA	NA	NA	NA	NA	NA	NA	NA	NA
SPAC14C4.11	chrI	5247703	5250638	2936	+	gene	9778.79	-0.279052	0.0795598	-3.50745	0.000452417	0.00111063	1154.31	-0.799414	0.382779	-2.08845	0.0367572	0.103761	1071.72	-0.652349	0.283668	-2.29969	0.0214657	0.0798464	NA	NA	NA	NA	NA	NA	NA	NA	NA	NA	NA	NA
SPAC14C4.12c	chrI	5250520	5252325	1806	-	gene	1255.03	-0.0447194	0.134742	-0.33189	0.739972	0.80499	165.957	-0.551322	0.399266	-1.38084	0.167328	0.259324	155.894	-0.373174	0.335057	-1.11376	0.265381	0.392753	NA	NA	NA	NA	NA	NA	NA	NA	NA	NA	NA	NA
SPAC14C4.13	chrI	5253235	5255892	2658	+	gene	824.395	-0.663187	0.134333	-4.93687	7.93852e-07	2.82638e-06	138.511	-0.72013	0.402681	-1.78834	0.0737213	0.154703	129.56	-0.532686	0.341166	-1.56137	0.118437	0.22794	NA	NA	NA	NA	NA	NA	NA	NA	NA	NA	NA	NA
SPAC14C4.14	chrI	5256722	5261958	5237	+	gene	14811.3	-0.052574	0.113003	-0.465243	0.641757	0.725403	2993.63	-1.18469	0.360686	-3.28454	0.0010215	0.0167597	2772.89	-1.01297	0.272967	-3.71096	0.000206472	0.00565658	NA	NA	NA	NA	NA	NA	NA	NA	NA	NA	NA	NA
SPAC14C4.15c	chrI	5259112	5261851	2740	-	gene	1217.85	-1.34027	0.125793	-10.6546	1.65946e-26	4.82245e-25	209.759	-0.928025	0.375117	-2.47396	0.0133623	0.0607567	195.247	-0.716692	0.309511	-2.31556	0.0205821	0.0781855	NA	NA	NA	NA	NA	NA	NA	NA	NA	NA	NA	NA
SPAC14C4.16	chrI	5229798	5230900	1103	+	gene	253.364	-1.13635	0.256678	-4.42716	9.54797e-06	2.97207e-05	43.5512	-0.859171	0.510782	-1.68207	0.0925553	0.176813	40.5723	-0.693629	0.477004	-1.45414	0.145909	0.261746	NA	NA	NA	NA	NA	NA	NA	NA	NA	NA	NA	NA
SPAC1527.01	chrI	4375301	4382775	7475	+	gene	3483.91	-0.546293	0.102336	-5.33825	9.38494e-08	3.73506e-07	406.608	-0.617115	0.374269	-1.64886	0.0991773	0.183879	376.9	-0.421209	0.268694	-1.56762	0.116971	0.22629	NA	NA	NA	NA	NA	NA	NA	NA	NA	NA	NA	NA
SPAC1527.02	chrI	4383079	4384239	1161	+	gene	402.367	-0.618589	0.179711	-3.44214	0.000577139	0.00139153	132.475	-0.471861	0.418464	-1.1276	0.259488	0.352366	122.836	-0.293736	0.328641	-0.89379	0.371434	0.496808	NA	NA	NA	NA	NA	NA	NA	NA	NA	NA	NA	NA
SPAC1527.03	chrI	4384450	4386950	2501	+	gene	3078.54	-0.851525	0.0926545	-9.19033	3.91641e-20	5.85636e-19	555.683	-1.03143	0.387742	-2.66009	0.00781187	0.0459944	513.597	-0.880707	0.29131	-3.02326	0.00250067	0.0234487	NA	NA	NA	NA	NA	NA	NA	NA	NA	NA	NA	NA
SPAC1556.01c	chrI	3791753	3796023	4271	-	gene	1547.15	-0.429545	0.124628	-3.44661	0.000567662	0.00136911	345.157	-0.329576	0.357854	-0.920979	0.357062	0.446233	325.66	-0.089572	0.283393	-0.31607	0.75195	0.820246	NA	NA	NA	NA	NA	NA	NA	NA	NA	NA	NA	NA
SPAC1556.02c	chrI	3796280	3798526	2247	-	gene	19098.6	0.0836479	0.0794168	1.05328	0.292214	0.388459	1563.71	-0.154835	0.384597	-0.40259	0.68725	0.743666	1447.36	0.0224241	0.240612	0.0931961	0.925748	0.945306	NA	NA	NA	NA	NA	NA	NA	NA	NA	NA	NA	NA
SPAC1556.03	chrI	3799045	3801693	2649	+	gene	1770.03	0.0327228	0.107812	0.303516	0.761497	0.822782	396.224	-0.639986	0.352774	-1.81415	0.0696544	0.14917	372.561	-0.41852	0.289327	-1.44653	0.148028	0.264669	NA	NA	NA	NA	NA	NA	NA	NA	NA	NA	NA	NA
SPAC1556.04c	chrI	3799092	3801110	2019	-	gene	54.5588	-0.110641	0.436718	-0.253347	0.8	0.851844	106.82	-0.764493	0.408517	-1.87139	0.0612915	0.138179	99.7558	-0.554832	0.353465	-1.56969	0.116487	0.225751	NA	NA	NA	NA	NA	NA	NA	NA	NA	NA	NA	NA
SPAC1556.05c	chrI	3801220	3804334	3115	-	gene	303.39	-1.29781	0.334927	-3.87492	0.00010666	0.000287301	92.0774	-1.2503	0.418941	-2.98443	0.00284104	0.0285304	84.6846	-1.0229	0.364612	-2.80545	0.0050246	0.0347744	NA	NA	NA	NA	NA	NA	NA	NA	NA	NA	NA	NA
SPAC1556.06	chrI	3802551	3804954	2404	+	gene	375.773	0.326778	0.212373	1.5387	0.123877	0.187202	147.904	-0.383866	0.376285	-1.02015	0.307658	0.398828	142.253	-0.129726	0.357335	-0.363039	0.716576	0.792566	NA	NA	NA	NA	NA	NA	NA	NA	NA	NA	NA	NA
SPAC1556.07	chrI	3805812	3806987	1176	+	gene	6642.31	-0.401504	0.10077	-3.98435	6.76657e-05	0.000188392	1275.23	-0.637057	0.379585	-1.6783	0.0932892	0.17753	1190.48	-0.487478	0.286877	-1.69925	0.0892714	0.189502	NA	NA	NA	NA	NA	NA	NA	NA	NA	NA	NA	NA
SPAC1556.08c	chrI	3807132	3808739	1608	-	gene	1931.67	-0.204891	0.138966	-1.4744	0.140375	0.208571	429.641	-0.415768	0.369187	-1.12617	0.260093	0.352864	400.822	-0.21279	0.267348	-0.795928	0.426074	0.54946	NA	NA	NA	NA	NA	NA	NA	NA	NA	NA	NA	NA
SPAC1565.01	chrI	1290931	1293853	2923	+	gene	3233.93	-0.764341	0.0973221	-7.85372	4.03865e-15	3.5383e-14	512.915	-0.557776	0.37641	-1.48183	0.138386	0.227832	477.751	-0.385471	0.278137	-1.3859	0.165777	0.283855	8868.25	1.62675	0.150081	10.8391	2.24595e-27	1.17041e-26	933	1.31112	0.231767	5.65706	1.5399e-08	2.7085e-08
SPAC1565.02c	chrI	1292405	1293926	1522	-	gene	653.027	-0.197949	0.150862	-1.31212	0.189479	0.269321	267.681	-0.478434	0.352102	-1.35879	0.174212	0.266108	255.457	-0.218516	0.320121	-0.682603	0.494858	0.611247	3680.25	2.5165	0.18489	13.6108	3.45572e-42	5.36545e-41	841.75	2.7039	0.267011	10.1266	4.21244e-24	1.7928e-23
SPAC1565.03	chrI	1294306	1295341	1036	+	gene	84.4693	-1.79103	0.370761	-4.83068	1.36067e-06	4.69468e-06	22.6329	-0.927131	0.618266	-1.49957	0.133727	0.222131	20.6305	-0.667538	0.599263	-1.11393	0.265308	NA	1168.25	2.79084	0.272072	10.2577	1.0923e-24	4.77223e-24	462.75	2.72624	0.230514	11.8268	2.83841e-32	2.3144e-31
SPAC1565.04c	chrI	1295316	1296634	1319	-	gene	234.295	-0.63524	0.217051	-2.92669	0.00342592	0.00728209	26.1527	-0.0938562	0.596195	-0.157425	0.87491	0.902383	24.4533	0.187068	0.566559	0.330184	0.741261	0.812088	4047	1.98147	0.199944	9.9101	3.76251e-23	1.47906e-22	1423.25	1.95854	0.229527	8.53295	1.42663e-17	3.9471e-17
SPAC1565.05	chrI	1297168	1299830	2663	+	gene	3920.02	-1.24516	0.0984863	-12.643	1.22335e-36	9.81353e-35	387.536	-1.14024	0.387227	-2.94463	0.00323344	0.0305609	355.427	-0.97174	0.281233	-3.45528	0.000549713	0.010039	4702.75	1.49544	0.165299	9.04687	1.47123e-19	4.46635e-19	1366.75	0.467982	0.220635	2.12107	0.033916	0.0389184
SPAC1565.06c	chrI	1299707	1301178	1472	-	gene	340.217	-0.0304563	0.193654	-0.157272	0.875031	0.909272	165.559	-0.805609	0.391944	-2.05542	0.0398386	0.108295	153.147	-0.590305	0.309869	-1.90501	0.0567787	0.142246	4273.75	1.75174	0.181237	9.6655	4.22533e-22	1.52656e-21	1332	2.25474	0.242315	9.30501	1.33982e-20	4.45992e-20
SPAC1565.07c	chrI	1301297	1305977	4681	-	gene	1718.84	-0.570108	0.13346	-4.27174	1.9395e-05	5.81398e-05	340.14	-0.701288	0.350747	-1.99941	0.0455637	0.116656	321.566	-0.469108	0.307458	-1.52576	0.12707	0.238968	11396	1.70091	0.142685	11.9207	9.23439e-33	6.90036e-32	1385.5	0.834732	0.237088	3.52077	0.0004303	0.000574863
SPAC1565.08	chrI	1306168	1309266	3099	+	gene	28744	0.129964	0.0910182	1.42789	0.153323	0.224436	4727.52	-0.461592	0.356209	-1.29585	0.195029	0.287394	4401.41	-0.264288	0.24007	-1.10088	0.270949	0.398218	8790.5	2.00036	0.164402	12.1675	4.62987e-34	3.81234e-33	2028.25	0.624491	0.303836	2.05536	0.0398446	0.0454066
SPAC15A10.01	chrI	3673618	3677834	4217	+	gene	1597.07	-1.09351	0.1171	-9.33821	9.79809e-21	1.56511e-19	233.098	-1.12232	0.388213	-2.89099	0.00384026	0.0331837	216.672	-0.94667	0.321476	-2.94476	0.00323202	0.0270245	NA	NA	NA	NA	NA	NA	NA	NA	NA	NA	NA	NA
SPAC15A10.02	chrI	3677958	3680028	2071	+	gene	2393.66	-0.762005	0.098212	-7.75878	8.57489e-15	7.2726e-14	267.433	-0.700076	0.405925	-1.72464	0.0845919	0.167969	244.009	-0.483843	0.281351	-1.71971	0.0854846	0.184059	NA	NA	NA	NA	NA	NA	NA	NA	NA	NA	NA	NA
SPAC15A10.03c	chrI	3680360	3683268	2909	-	gene	1832.45	0.536555	0.14545	3.68894	0.000225193	0.000577492	279.423	-1.01851	0.381416	-2.67034	0.00757756	0.0457811	260.689	-0.840576	0.316563	-2.65532	0.00792325	0.0455492	NA	NA	NA	NA	NA	NA	NA	NA	NA	NA	NA	NA
SPAC15A10.04c	chrI	3683597	3685385	1789	-	gene	4497.83	-1.02498	0.0964121	-10.6312	2.13369e-26	6.13117e-25	582.988	-0.922586	0.359801	-2.56416	0.0103426	0.0532354	545.837	-0.732522	0.295361	-2.48009	0.013135	0.0609582	NA	NA	NA	NA	NA	NA	NA	NA	NA	NA	NA	NA
SPAC15A10.05c	chrI	3685633	3686831	1199	-	gene	206.942	0.430623	0.242201	1.77796	0.0754107	0.121038	71.8865	0.793188	0.438895	1.80724	0.070725	0.150595	70.216	1.01174	0.400525	2.52605	0.0115354	0.0565825	NA	NA	NA	NA	NA	NA	NA	NA	NA	NA	NA	NA
SPAC15A10.06	chrI	3688460	3691125	2666	+	gene	875.903	-0.806812	0.161259	-5.0032	5.63851e-07	2.03764e-06	270.125	-0.662573	0.362071	-1.82995	0.0672572	0.146302	254.68	-0.445086	0.30942	-1.43845	0.150305	0.267383	NA	NA	NA	NA	NA	NA	NA	NA	NA	NA	NA	NA
SPAC15A10.07	chrI	3691307	3692572	1266	+	gene	1002.53	-0.0377647	0.122789	-0.307558	0.758418	0.820076	234.592	0.0688414	0.410213	0.167819	0.866726	0.896275	217.886	0.266156	0.284094	0.936858	0.348832	0.476298	NA	NA	NA	NA	NA	NA	NA	NA	NA	NA	NA	NA
SPAC15A10.08	chrI	3692791	3695013	2223	+	gene	1689.23	0.103674	0.11762	0.881428	0.378086	0.478495	242.963	0.0632053	0.395525	0.159801	0.873038	0.901234	229.512	0.229064	0.310213	0.738408	0.460267	0.580829	NA	NA	NA	NA	NA	NA	NA	NA	NA	NA	NA	NA
SPAC15A10.09c	chrI	3694974	3696517	1544	-	gene	815.551	-0.455672	0.133711	-3.40789	0.00065467	0.0015662	275.737	-0.338882	0.405549	-0.835613	0.403373	0.489998	254.829	-0.176198	0.287453	-0.612962	0.539901	0.649234	NA	NA	NA	NA	NA	NA	NA	NA	NA	NA	NA	NA
SPAC15A10.10	chrI	3696549	3700027	3479	+	gene	510.013	0.085278	0.166028	0.513635	0.607507	0.695571	235.628	-0.500189	0.36299	-1.37797	0.168213	0.260356	225.93	-0.265879	0.339868	-0.782301	0.434038	0.55647	NA	NA	NA	NA	NA	NA	NA	NA	NA	NA	NA	NA
SPAC15A10.11	chrI	3702494	3709127	6634	+	gene	12467.9	0.400338	0.134784	2.97023	0.00297581	0.00639952	1155.77	-0.38056	0.371693	-1.02386	0.305903	0.397246	1074.62	-0.20375	0.252627	-0.806526	0.41994	0.543625	NA	NA	NA	NA	NA	NA	NA	NA	NA	NA	NA	NA
SPAC15A10.12c	chrI	3708974	3710234	1261	-	gene	369.912	-0.972896	0.205354	-4.73764	2.16217e-06	7.2771e-06	96.6847	-0.826805	0.4107	-2.01316	0.0440979	0.114431	90.0574	-0.586719	0.35975	-1.63091	0.10291	0.208096	NA	NA	NA	NA	NA	NA	NA	NA	NA	NA	NA	NA
SPAC15A10.13	chrI	3710527	3713927	3401	+	gene	819.506	-1.2006	0.133887	-8.9673	3.03872e-19	4.09828e-18	162.443	-0.874844	0.382953	-2.28447	0.0223439	0.0790057	152.104	-0.662455	0.331751	-1.99684	0.0458423	0.125185	NA	NA	NA	NA	NA	NA	NA	NA	NA	NA	NA	NA
SPAC15A10.15	chrI	3714084	3716585	2502	+	gene	907.587	-0.670359	0.1465	-4.57583	4.74335e-06	1.53417e-05	235.023	-0.854242	0.36639	-2.33151	0.0197266	0.0737963	219.401	-0.628725	0.304253	-2.06646	0.0387855	0.112588	NA	NA	NA	NA	NA	NA	NA	NA	NA	NA	NA	NA
SPAC15A10.16	chrI	3716643	3720963	4321	+	gene	3092.65	-0.626956	0.113054	-5.54562	2.92913e-08	1.24214e-07	597.919	-0.706366	0.361855	-1.95207	0.0509302	0.124039	553.87	-0.489244	0.257853	-1.89737	0.0577788	0.143422	NA	NA	NA	NA	NA	NA	NA	NA	NA	NA	NA	NA
SPAC15A10.17	chrI	3688045	3688305	261	+	gene	435.491	-1.07127	0.173053	-6.19041	6.00083e-10	3.07468e-09	89.0447	-1.63905	0.522957	-3.1342	0.00172324	0.0220984	84.3129	-1.557	0.820556	-1.89749	0.057763	0.143422	NA	NA	NA	NA	NA	NA	NA	NA	NA	NA	NA	NA
SPAC15E1.02c	chrI	3721257	3721816	560	-	gene	452.844	0.53337	0.17261	3.09004	0.00200132	0.00440725	384.529	-0.0523213	0.370448	-0.141238	0.887682	0.912586	383.957	0.289667	0.669463	0.432686	0.665243	0.752162	NA	NA	NA	NA	NA	NA	NA	NA	NA	NA	NA	NA
SPAC15E1.03	chrI	3722414	3723074	661	+	gene	9113.85	-0.416372	0.0929936	-4.47742	7.55499e-06	2.3874e-05	1738.43	-1.02974	0.365214	-2.81955	0.00480917	0.0369386	1595.14	-0.842325	0.244989	-3.43822	0.00058556	0.0104959	NA	NA	NA	NA	NA	NA	NA	NA	NA	NA	NA	NA
SPAC15E1.04	chrI	3723774	3725936	2163	+	gene	2745.26	-0.0425749	0.11477	-0.370958	0.710669	0.782661	555.855	-0.80909	0.342662	-2.36119	0.0182166	0.0707828	521.788	-0.576678	0.286235	-2.0147	0.0439359	0.12176	NA	NA	NA	NA	NA	NA	NA	NA	NA	NA	NA	NA
SPAC15E1.05c	chrI	3725837	3727355	1519	-	gene	736.009	-1.77837	0.152217	-11.6831	1.55442e-31	7.4816e-30	85.0005	-1.09664	0.442332	-2.47922	0.013167	0.0603064	77.5378	-0.894026	0.365461	-2.4463	0.0144332	0.0638909	NA	NA	NA	NA	NA	NA	NA	NA	NA	NA	NA	NA
SPAC15E1.06	chrI	3727303	3728410	1108	+	gene	954.577	0.254892	0.127235	2.00332	0.0451427	0.0769124	148.838	-0.471436	0.411116	-1.14672	0.251496	0.343869	139.38	-0.303435	0.338777	-0.895677	0.370425	0.496098	NA	NA	NA	NA	NA	NA	NA	NA	NA	NA	NA	NA
SPAC15E1.07c	chrI	3728516	3729034	519	-	gene	12.7669	0.812117	0.890028	0.912462	0.361526	0.462093	11.5479	-0.860283	0.780751	-1.10187	0.27052	NA	10.5934	-0.662731	0.794697	-0.833941	0.404314	NA	NA	NA	NA	NA	NA	NA	NA	NA	NA	NA	NA	NA
SPAC15E1.08	chrI	3729739	3731015	1277	+	gene	248.56	-1.10323	0.294437	-3.74692	0.000179016	0.000467165	118.992	-0.446507	0.420857	-1.06095	0.288714	0.379568	111.025	-0.271852	0.34511	-0.787726	0.430857	0.553587	NA	NA	NA	NA	NA	NA	NA	NA	NA	NA	NA	NA
SPAC15E1.09	chrI	3731077	3732340	1264	+	gene	468.963	-0.560465	0.170985	-3.27787	0.00104595	0.00242252	156.926	-0.56027	0.403299	-1.38922	0.164767	0.256357	145.107	-0.34083	0.308972	-1.10311	0.269979	0.397186	NA	NA	NA	NA	NA	NA	NA	NA	NA	NA	NA	NA
SPAC15E1.10	chrI	3732274	3733363	1090	+	gene	286.402	-0.512788	0.202094	-2.53737	0.0111687	0.021676	108.456	-0.454094	0.422164	-1.07563	0.282091	0.373337	100.616	-0.217334	0.340711	-0.637883	0.52355	0.635205	NA	NA	NA	NA	NA	NA	NA	NA	NA	NA	NA	NA
SPAC15F9.01c	chrI	2397248	2398350	1103	-	gene	74.7944	1.97918	0.396514	4.99144	5.993e-07	2.16169e-06	16.6327	0.451265	0.708032	0.637351	0.523896	NA	15.9973	0.585272	0.709307	0.825133	0.409296	NA	3277.25	1.9167	0.181214	10.577	3.80848e-26	1.83396e-25	1674	1.59187	0.230043	6.91985	4.52116e-12	9.49291e-12
SPAC15F9.02	chrI	2398986	2400719	1734	+	gene	1034.17	-1.28646	0.125966	-10.2128	1.73759e-24	3.99438e-23	206.901	-0.838588	0.405844	-2.06628	0.0388016	0.106844	190.132	-0.668684	0.302271	-2.2122	0.0269526	0.0900186	4175.5	2.59345	0.201896	12.8454	9.12211e-38	9.96675e-37	680	3.40925	0.313078	10.8895	1.29405e-27	7.09687e-27
SPAC15F9.03c	chrI	2400650	2401615	966	-	gene	946.229	-0.672934	0.692871	-0.971227	0.331435	0.431365	244.989	-0.292307	0.412168	-0.709192	0.478205	0.559248	226.968	-0.141652	0.301578	-0.469705	0.638566	0.730474	4530	1.21104	0.171453	7.06339	1.62494e-12	3.05493e-12	2007.75	0.632579	0.27242	2.32207	0.0202292	0.0236408
SPAC16.01	chrI	4422700	4424646	1947	+	gene	441.452	-0.387275	0.171713	-2.25536	0.0241109	0.0438127	264.423	-1.09651	0.364668	-3.00687	0.00263955	0.027451	245.882	-0.88071	0.304355	-2.89369	0.00380744	0.0297441	NA	NA	NA	NA	NA	NA	NA	NA	NA	NA	NA	NA
SPAC16.02c	chrI	4424648	4427046	2399	-	gene	5811.95	-0.370819	0.106604	-3.47847	0.000504285	0.00122857	1696.15	-0.78361	0.349349	-2.24306	0.0248931	0.0826026	1580.32	-0.584694	0.260218	-2.24694	0.024644	0.0854777	NA	NA	NA	NA	NA	NA	NA	NA	NA	NA	NA	NA
SPAC16.03c	chrI	4427303	4428958	1656	-	gene	1066.05	-1.07677	0.13272	-8.11308	4.9353e-16	4.75085e-15	216.777	-0.474371	0.397945	-1.19205	0.233241	0.325039	201.157	-0.296147	0.29794	-0.99398	0.320233	0.448477	NA	NA	NA	NA	NA	NA	NA	NA	NA	NA	NA	NA
SPAC16.04	chrI	4429631	4431741	2111	+	gene	2559.18	-0.37957	0.106499	-3.56407	0.000365153	0.000907989	212.311	-0.951207	0.41394	-2.29793	0.0215656	0.0774755	195.026	-0.800895	0.313235	-2.55685	0.0105626	0.0540208	NA	NA	NA	NA	NA	NA	NA	NA	NA	NA	NA	NA
SPAC16.05c	chrI	4431869	4434012	2144	-	gene	3599.28	-0.417757	0.113656	-3.67563	0.000237262	0.000606223	771.017	-0.650234	0.368833	-1.76295	0.0779087	0.159438	720.624	-0.478708	0.281824	-1.69861	0.0893936	0.189599	NA	NA	NA	NA	NA	NA	NA	NA	NA	NA	NA	NA
SPAC1610.01	chrI	1790362	1791399	1038	+	gene	331.958	-2.22488	0.221781	-10.0319	1.10373e-23	2.36106e-22	63.4453	-0.870328	0.45789	-1.90074	0.0573363	0.13315	58.4719	-0.658172	0.400157	-1.64479	0.100014	0.204044	1833.25	2.53822	0.254833	9.96033	2.2731e-23	9.0617e-23	882.5	3.05981	0.251049	12.1881	3.59673e-34	3.59355e-33
SPAC1610.02c	chrI	1791400	1792494	1095	-	gene	1475.79	0.0509594	0.13195	0.386203	0.699346	0.774582	121.274	-0.329672	0.421219	-0.78266	0.433827	0.517061	112.452	-0.129262	0.327346	-0.39488	0.692932	0.775212	4259.5	1.11643	0.191678	5.82448	5.72906e-09	8.69418e-09	1393.5	1.21894	0.316668	3.84928	0.000118465	0.000164248
SPAC1610.03c	chrI	1792433	1794994	2562	-	gene	1335.11	3.52999	1.34036	2.63361	0.00844832	0.0167811	67.3111	2.26577	0.512995	4.41675	1.00196e-05	0.000930725	64.3127	2.41727	0.430886	5.61	2.02323e-08	4.29575e-06	8155.25	1.05663	0.147989	7.13992	9.33834e-13	1.7828e-12	608.25	1.61756	0.244403	6.61843	3.63037e-11	7.30597e-11
SPAC1610.04	chrI	1796057	1798148	2092	+	gene	800.229	-0.695937	0.161534	-4.30831	1.64505e-05	4.9837e-05	158.423	-0.918097	0.409954	-2.23951	0.0251225	0.0830203	146.661	-0.75084	0.331237	-2.26678	0.0234039	0.0832992	8444.5	0.58571	0.148576	3.94217	8.07489e-05	9.8842e-05	1617.5	0.368575	0.225936	1.63132	0.102822	0.113422
SPAC1635.01	chrI	4648900	4650466	1567	+	gene	10227.2	0.264908	0.0855602	3.09616	0.00196045	0.00432839	1009	-0.0751064	0.379883	-0.19771	0.843272	0.877671	941.134	0.0930751	0.254974	0.365037	0.715084	0.7918	NA	NA	NA	NA	NA	NA	NA	NA	NA	NA	NA	NA
SPAC1639.01c	chrI	251173	254600	3428	-	gene	6161.75	-0.169911	0.106864	-1.58997	0.111841	0.171674	1222.07	-0.627325	0.391565	-1.6021	0.109134	0.1956	1128.28	-0.485764	0.271303	-1.79049	0.0733753	0.167426	9759	1.63969	0.144049	11.3828	5.09296e-30	3.20554e-29	1095.25	1.59596	0.267893	5.95747	2.56179e-09	4.68442e-09
SPAC1639.02c	chrI	255881	259505	3625	-	gene	1161.83	-1.67669	0.144932	-11.5688	5.93106e-31	2.71875e-29	495.39	-1.28661	0.354167	-3.63277	0.000280396	0.00821544	457.158	-1.07396	0.278736	-3.85295	0.000116701	0.0037909	10254.8	1.86796	0.153589	12.162	4.95068e-34	4.05191e-33	1705	1.76674	0.333057	5.30462	1.1291e-07	1.89178e-07
SPAC167.01	chrI	1559383	1562894	3512	-	gene	1579.3	-0.344032	0.113837	-3.02214	0.0025099	0.00544626	272.658	-0.556918	0.385719	-1.44384	0.148783	0.239252	253.922	-0.377579	0.294193	-1.28344	0.199338	0.320982	9704.5	1.31354	0.1559	8.42549	3.59258e-17	9.1845e-17	399	3.59478	0.252229	14.2521	4.35212e-46	1.80029e-44
SPAC167.02	chrI	1554880	1558526	3647	-	gene	479.856	-0.810965	0.19283	-4.20559	2.60404e-05	7.68635e-05	172.213	-0.786762	0.386427	-2.03599	0.041751	0.111006	160.899	-0.586044	0.323207	-1.81322	0.0697982	0.161711	9743	1.08696	0.17991	6.04169	1.52508e-09	2.40141e-09	433	0.173466	0.226195	0.766886	0.44315	0.461659
SPAC167.03c	chrI	1554993	1557929	2937	+	gene	1317.17	-0.0830301	0.132439	-0.626929	0.530706	0.626355	300.114	-0.905008	0.387701	-2.3343	0.0195803	0.0736738	275.617	-0.718376	0.27918	-2.57317	0.0100773	0.0523953	8395.75	1.09746	0.193789	5.66314	1.48627e-08	2.21293e-08	1599.5	1.28238	0.237662	5.39583	6.82063e-08	1.15765e-07
SPAC167.04	chrI	1553587	1554941	1355	-	gene	1145.09	-0.279321	0.150743	-1.85296	0.0638876	0.104658	223.572	-0.534909	0.388293	-1.37759	0.168329	0.260467	207.545	-0.336365	0.291391	-1.15434	0.248359	0.374936	4526	1.48346	0.169581	8.74782	2.1752e-18	6.04124e-18	1779.5	1.47412	0.244577	6.02721	1.66816e-09	3.08108e-09
SPAC167.05	chrI	1549926	1553310	3385	-	gene	2118.86	0.109438	0.124826	0.876727	0.380635	0.481167	315.347	-0.661971	0.385851	-1.71561	0.0862329	0.169585	292.118	-0.484444	0.284578	-1.70232	0.0886947	0.188991	9773	0.959445	0.201041	4.77239	1.82054e-06	2.4154e-06	518.5	2.61522	0.252557	10.3549	3.97396e-25	1.80935e-24
SPAC167.06c	chrI	1550050	1550889	840	+	gene	441.968	1.0205	0.196491	5.19361	2.06257e-07	7.875e-07	56.062	-0.448287	0.480018	-0.933895	0.350358	0.439797	52.0536	-0.269572	0.420451	-0.641148	0.521426	0.633663	2122.75	1.62029	0.204259	7.93253	2.14726e-15	4.85964e-15	1895.5	1.01831	0.235674	4.32083	1.55447e-05	2.28225e-05
SPAC167.07c	chrI	1546286	1550081	3796	+	gene	1170.1	-0.791143	0.155449	-5.08942	3.59169e-07	1.33043e-06	251.715	-0.748373	0.396584	-1.88705	0.0591537	0.135622	232.912	-0.58219	0.300552	-1.93707	0.0527366	0.135949	18373.5	0.769324	0.131435	5.85329	4.81955e-09	7.35341e-09	2129.75	0.620758	0.316449	1.96164	0.0498048	0.0563126
SPAC167.08	chrI	1564101	1568523	4423	-	gene	44.2161	0.209103	0.497801	0.420053	0.674447	0.753178	NA	NA	NA	NA	NA	NA	NA	NA	NA	NA	NA	NA	7805	2.32404	0.153912	15.0998	1.62422e-51	5.34967e-50	403	2.77088	0.249736	11.0952	1.32339e-28	7.81363e-28
SPAC167.09	chrI	1557902	1559475	1574	+	gene	150.323	-1.44623	0.275486	-5.24974	1.52318e-07	5.90635e-07	49.6006	-0.435282	0.481377	-0.904243	0.365867	0.454942	46.2085	-0.209892	0.431931	-0.485938	0.627011	0.72184	2891.5	1.56805	0.19169	8.18013	2.83547e-16	6.77417e-16	836.25	1.18866	0.240171	4.94923	7.45068e-07	1.18979e-06
SPAC1687.01	chrI	903042	903861	820	+	gene	519.92	-0.956318	0.1714	-5.57946	2.4127e-08	1.03511e-07	114.68	-0.835797	0.426727	-1.95862	0.050157	0.123238	105.888	-0.664956	0.347745	-1.9122	0.0558512	0.140635	1062.25	2.52755	0.283291	8.9221	4.57532e-19	1.33463e-18	634	2.73588	0.287103	9.52925	1.58431e-21	5.56889e-21
SPAC1687.02	chrI	904026	906347	2322	+	gene	1042.69	0.572823	0.131345	4.36122	1.29341e-05	3.96203e-05	172.623	0.650007	0.416103	1.56213	0.118257	0.205327	162.945	0.823725	0.30883	2.66725	0.00764756	0.0447929	8603.5	0.732183	0.149648	4.8927	9.94622e-07	1.33449e-06	543.5	3.08635	0.248807	12.4046	2.4673e-35	2.78042e-34
SPAC1687.03c	chrI	905077	906465	1389	-	gene	1181.82	-1.57724	0.127642	-12.3567	4.48112e-35	3.02711e-33	193.64	-1.04749	0.396724	-2.64034	0.00828223	0.0474353	178.681	-0.869518	0.313487	-2.7737	0.00554224	0.0368827	6424.25	0.431557	0.16054	2.68816	0.00718466	0.00801379	1626.5	0.802392	0.228677	3.50884	0.00045007	0.000600093
SPAC1687.04	chrI	906778	908799	2022	+	gene	534.712	-0.60849	0.155474	-3.91378	9.08636e-05	0.000248399	182.601	-1.01086	0.378676	-2.66946	0.0075973	0.0458072	170.983	-0.800796	0.332581	-2.40782	0.0160481	0.0676638	6897.5	0.994513	0.150627	6.60249	4.04321e-11	6.98046e-11	1470	0.613645	0.221315	2.77272	0.00555902	0.00679013
SPAC1687.05	chrI	908736	911854	3119	+	gene	1924.68	-1.00688	0.110367	-9.12302	7.30577e-20	1.05755e-18	402.444	-0.648371	0.366699	-1.76813	0.0770393	0.158532	373.419	-0.413783	0.269982	-1.53263	0.125366	0.23698	8916.5	1.89757	0.158334	11.9846	4.27818e-33	3.26518e-32	1150	0.146906	0.264544	0.555316	0.578679	0.595895
SPAC1687.06c	chrI	911227	911720	494	-	gene	12797.1	-0.386128	0.108264	-3.56654	0.00036172	0.000899743	1086.33	-0.79286	0.383852	-2.06554	0.0388724	0.106936	992.484	-0.607837	0.242733	-2.50414	0.0122749	0.0586142	1093.5	2.52095	0.33547	7.51468	5.70503e-14	1.18014e-13	892.5	2.63171	0.32637	8.06356	7.41039e-16	1.88214e-15
SPAC1687.07	chrI	913657	914031	375	+	gene	353.936	0.0932327	0.18211	0.511957	0.608681	0.695984	46.3189	-0.4308	0.478901	-0.89956	0.368354	0.456889	43.7142	-0.199646	0.4495	-0.444152	0.656933	0.745059	494.75	3.2435	0.373082	8.69379	3.5053e-18	9.59011e-18	484.5	3.32357	0.240111	13.8418	1.42581e-43	4.0813e-42
SPAC1687.08	chrI	914328	914618	291	+	gene	134.45	0.250392	0.312263	0.801863	0.422632	0.523851	24.2051	-0.321456	0.613145	-0.524275	0.600087	0.6677	22.3562	-0.17038	0.581816	-0.292842	0.769643	0.832368	492	2.848	0.398868	7.1402	9.31927e-13	1.77966e-12	598.75	2.81494	0.256366	10.9802	4.75976e-28	2.70438e-27
SPAC1687.09	chrI	914940	919775	4836	+	gene	5379.02	0.230093	0.142461	1.61513	0.106282	0.164089	861.785	-0.724913	0.376175	-1.92706	0.0539719	0.127802	793.745	-0.546212	0.252825	-2.16043	0.0307394	0.097725	20031	0.877155	0.147486	5.94738	2.72467e-09	4.22557e-09	692.5	2.42827	0.261756	9.27687	1.74525e-20	5.75305e-20
SPAC1687.10	chrI	919726	922098	2373	+	gene	1134.8	-0.319075	0.138059	-2.31116	0.0208242	0.0383104	147.077	-0.194725	0.42449	-0.458726	0.646431	0.708001	135.873	0.0121415	0.312781	0.0388179	0.969036	0.97825	9122.5	0.528017	0.146724	3.59871	0.000319797	0.000381273	1783.75	0.453802	0.278437	1.62982	0.103139	0.113753
SPAC1687.11	chrI	922271	925133	2863	+	gene	5784.59	-0.303694	0.0822891	-3.69058	0.000223744	0.000573969	489.817	-0.787614	0.380562	-2.06961	0.0384891	0.106476	453.341	-0.619077	0.278149	-2.2257	0.0260343	0.0882699	9110	1.31484	0.165305	7.95401	1.80573e-15	4.10448e-15	1148.75	1.42166	0.254739	5.58087	2.39313e-08	4.16176e-08
SPAC1687.12c	chrI	925111	926289	1179	-	gene	622.552	-1.0513	0.169547	-6.20066	5.62261e-10	2.8905e-09	183.212	-0.971862	0.383559	-2.5338	0.0112834	0.0555819	170.499	-0.770209	0.320265	-2.40491	0.0161763	0.067706	4234	1.04832	0.165918	6.31828	2.64491e-10	4.34206e-10	1303.75	0.720023	0.242109	2.97396	0.00293984	0.00368853
SPAC1687.13c	chrI	926394	927671	1278	-	gene	372.782	-1.06908	0.185726	-5.75622	8.60181e-09	3.89891e-08	114.184	-0.607025	0.390739	-1.55353	0.120297	0.207354	108.635	-0.354671	0.36645	-0.967856	0.333116	0.460582	5461.25	1.31657	0.212454	6.19695	5.75674e-10	9.31319e-10	1295.5	1.04323	0.260765	4.00065	6.31678e-05	8.90916e-05
SPAC1687.14c	chrI	927801	929011	1211	-	gene	269.911	-0.117789	0.217235	-0.542219	0.587667	0.677793	120.926	-0.885046	0.394822	-2.24163	0.0249851	0.0826579	114.313	-0.660933	0.368459	-1.79378	0.0728487	0.1667	2168.75	1.71729	0.241413	7.1135	1.13135e-12	2.1478e-12	466	3.06468	0.232786	13.1652	1.39114e-39	2.57855e-38
SPAC1687.15	chrI	929843	932197	2355	+	gene	2086.83	-0.0274368	0.125586	-0.21847	0.827063	0.873008	800.643	-0.630698	0.359808	-1.75287	0.0796236	0.161889	748.115	-0.442641	0.271169	-1.63234	0.102607	0.207766	8217.75	1.71692	0.158085	10.8607	1.77386e-27	9.31553e-27	901.25	1.84258	0.233556	7.88925	3.04003e-15	7.48045e-15
SPAC1687.16c	chrI	932425	934021	1597	-	gene	1914.15	-0.0537742	0.119575	-0.449711	0.652919	0.735517	927.2	-0.462173	0.36804	-1.25577	0.209199	0.3011	859.595	-0.258268	0.245513	-1.05195	0.29282	0.42067	2492	2.43022	0.198434	12.247	1.74383e-34	1.48642e-33	544.25	2.65098	0.237528	11.1607	6.3493e-29	3.85274e-28
SPAC1687.17c	chrI	934941	936081	1141	-	gene	605.485	-0.385799	0.152513	-2.52961	0.0114188	0.0221167	164.609	-0.699527	0.408685	-1.71165	0.0869608	0.17034	151.802	-0.518988	0.312123	-1.66277	0.0963586	0.199392	4055.25	1.50322	0.17213	8.73305	2.47891e-18	6.84549e-18	1348	1.36756	0.262783	5.20417	1.9487e-07	3.21577e-07
SPAC1687.18c	chrI	936188	938157	1970	-	gene	1181.39	-1.09351	0.117536	-9.30361	1.35751e-20	2.13787e-19	137.444	-0.689432	0.4016	-1.71671	0.0860321	0.169495	127.542	-0.482395	0.323567	-1.49086	0.135997	0.250156	7297.25	0.979955	0.146361	6.69546	2.14991e-11	3.77612e-11	1602.25	1.4954	0.234393	6.37989	1.77217e-10	3.44975e-10
SPAC1687.19c	chrI	938311	939831	1521	-	gene	1274.48	-0.996967	0.118064	-8.44428	3.05924e-17	3.32287e-16	101.228	-0.503486	0.422961	-1.19038	0.233895	0.325798	94.3288	-0.31049	0.351682	-0.882871	0.377306	0.502708	4441.5	2.12623	0.207456	10.2491	1.19489e-24	5.19701e-24	865	2.26172	0.258135	8.76178	1.92193e-18	5.6224e-18
SPAC1687.20c	chrI	939770	941944	2175	-	gene	411.935	-1.43488	0.192446	-7.45601	8.91822e-14	6.72008e-13	42.4902	-0.545332	0.489364	-1.11437	0.265121	0.35724	40.2819	-0.319894	0.472401	-0.677167	0.4983	0.613459	7871.25	1.49668	0.161249	9.28179	1.66655e-20	5.38967e-20	719.75	1.64915	0.2414	6.83161	8.39665e-12	1.73879e-11
SPAC1687.21	chrI	941942	943335	1394	+	gene	1076.93	-1.13724	0.13316	-8.54038	1.33776e-17	1.51279e-16	244.884	-0.603947	0.403471	-1.49688	0.134425	0.222917	225.576	-0.434494	0.291309	-1.49153	0.135824	0.249914	1763.75	2.26071	0.220672	10.2447	1.25016e-24	5.42694e-24	415	1.88333	0.225272	8.36027	6.25738e-17	1.67324e-16
SPAC1687.22c	chrI	943265	946909	3645	-	gene	2374.54	0.434794	0.169606	2.56356	0.0103606	0.0202762	736.158	-0.484443	0.383298	-1.26388	0.206273	0.298089	686.4	-0.331495	0.282901	-1.17177	0.241288	0.367433	8580	1.46266	0.142812	10.2418	1.28807e-24	5.5808e-24	1241.75	0.354385	0.229094	1.5469	0.121887	0.133605
SPAC1687.23c	chrI	929156	929654	499	-	gene	9.94654	3.06079	1.13656	2.69302	0.00708078	0.0142262	2.77949	-1.63609	1.57199	-1.04078	0.29798	NA	2.6392	-1.62929	1.66505	-0.978522	0.327816	NA	776.75	2.28163	0.360969	6.32085	2.60125e-10	4.27245e-10	658.25	2.1763	0.313593	6.93987	3.92475e-12	8.27135e-12
SPAC16A10.01	chrI	3077159	3080590	3432	+	gene	1092.1	0.2416	0.164211	1.47127	0.141217	0.20958	298.58	-0.190348	0.363742	-0.523304	0.600763	0.668201	283.392	0.0206474	0.296443	0.0696504	0.944472	0.95899	NA	NA	NA	NA	NA	NA	NA	NA	NA	NA	NA	NA
SPAC16A10.02	chrI	3080862	3083426	2565	+	gene	941.168	-0.686102	0.130195	-5.2698	1.36574e-07	5.3443e-07	251.231	-0.705061	0.365671	-1.92813	0.0538392	0.127672	235.203	-0.482889	0.299743	-1.61101	0.107177	0.214256	NA	NA	NA	NA	NA	NA	NA	NA	NA	NA	NA	NA
SPAC16A10.03c	chrI	3080492	3084667	4176	-	gene	1439.63	-0.414976	0.114733	-3.61689	0.000298159	0.000752087	310.916	-0.216824	0.357413	-0.606647	0.544085	0.619297	295.043	0.0192123	0.290566	0.0661203	0.947282	0.961023	NA	NA	NA	NA	NA	NA	NA	NA	NA	NA	NA	NA
SPAC16A10.04	chrI	3086938	3088619	1682	+	gene	269.695	0.186869	0.220654	0.846888	0.397058	0.498003	106.807	-0.527572	0.494846	-1.06613	0.286363	0.377311	96.3766	-0.420301	0.377603	-1.11308	0.265675	0.393091	NA	NA	NA	NA	NA	NA	NA	NA	NA	NA	NA	NA
SPAC16A10.05c	chrI	3088784	3089517	734	-	gene	222.407	-0.684114	0.239702	-2.85402	0.00431695	0.00902167	85.0657	-0.898524	0.435459	-2.0634	0.0390748	0.107199	78.4333	-0.700545	0.367905	-1.90415	0.056891	0.142347	NA	NA	NA	NA	NA	NA	NA	NA	NA	NA	NA	NA
SPAC16A10.06c	chrI	3089494	3090898	1405	-	gene	236.386	-0.969318	0.221794	-4.37036	1.24041e-05	3.8103e-05	73.1889	-0.286159	0.488015	-0.586374	0.557624	0.631804	66.7435	-0.128282	0.388624	-0.330093	0.741329	0.812088	NA	NA	NA	NA	NA	NA	NA	NA	NA	NA	NA	NA
SPAC16A10.07c	chrI	3091021	3093570	2550	-	gene	1470.4	-0.986281	0.117848	-8.36907	5.80748e-17	6.1265e-16	332.912	-0.922767	0.360679	-2.55841	0.0105151	0.0537507	308.891	-0.695685	0.283645	-2.45266	0.0141803	0.0634879	NA	NA	NA	NA	NA	NA	NA	NA	NA	NA	NA	NA
SPAC16A10.08c	chrI	3093708	3094885	1178	-	gene	353.66	-0.297396	0.199942	-1.48742	0.136905	0.204125	54.1226	-0.658326	0.482478	-1.36447	0.172421	0.264458	49.7523	-0.448073	0.41915	-1.069	0.285068	0.412947	NA	NA	NA	NA	NA	NA	NA	NA	NA	NA	NA	NA
SPAC16C9.01c	chrI	790245	792274	2030	-	gene	1269.57	0.712951	0.128375	5.55366	2.79747e-08	1.19024e-07	149.376	-0.320957	0.391532	-0.819747	0.41236	0.497662	140.325	-0.0821208	0.318598	-0.257757	0.796595	0.851593	6724.75	1.41155	0.193579	7.29183	3.05762e-13	6.03255e-13	771.5	2.55787	0.3018	8.47538	2.34312e-17	6.38383e-17
SPAC16C9.02c	chrI	792521	793937	1417	-	gene	2252.56	-2.33801	0.178265	-13.1154	2.68801e-39	2.91554e-37	541.501	-1.61909	0.438053	-3.6961	0.000218937	0.00718832	493.559	-1.52926	0.324239	-4.71644	2.40002e-06	0.000216183	1607.75	2.32651	0.228253	10.1927	2.13805e-24	9.11797e-24	373.5	1.90414	0.263549	7.225	5.0109e-13	1.10334e-12
SPAC16C9.03	chrI	794866	796821	1956	+	gene	4670.73	-0.322227	0.0936713	-3.43998	0.000581762	0.00140136	399.786	-0.706942	0.404355	-1.74832	0.0804086	0.162928	367.181	-0.559308	0.283593	-1.97222	0.0485846	0.129117	2410.75	2.10574	0.197906	10.6401	1.939e-26	9.58903e-26	329.25	2.21045	0.234645	9.42041	4.49351e-21	1.53882e-20
SPAC16C9.04c	chrI	796876	798833	1958	-	gene	1616.78	-0.263638	0.111156	-2.37177	0.0177029	0.0330338	196.135	-0.929619	0.423641	-2.19435	0.0282099	0.089492	179.972	-0.788863	0.321655	-2.45251	0.0141864	0.0634879	6947.5	1.16378	0.151755	7.66879	1.73625e-14	3.71154e-14	1458	1.79878	0.239334	7.51578	5.65715e-14	1.30849e-13
SPAC16C9.05	chrI	799341	800981	1641	+	gene	1719.26	0.11091	0.114983	0.964581	0.334755	0.434144	237.094	-0.204425	0.424996	-0.481005	0.630513	0.69492	217.747	-0.0495404	0.294748	-0.168077	0.866522	0.903451	5296	0.761426	0.176933	4.30346	1.68151e-05	2.12697e-05	2071.5	0.0766279	0.303156	0.252768	0.800448	0.812059
SPAC16C9.06c	chrI	801141	804123	2983	-	gene	3618.24	-0.539648	0.111465	-4.84142	1.28914e-06	4.45986e-06	354.383	-0.689641	0.374201	-1.84297	0.0653334	0.143695	329.597	-0.501281	0.283151	-1.77037	0.0766663	0.171836	4883.25	1.45785	0.163581	8.9121	5.00759e-19	1.45323e-18	409	1.68062	0.222615	7.54944	4.37148e-14	1.01667e-13
SPAC16C9.07	chrI	804574	807722	3149	+	gene	1935.02	-0.974848	0.126614	-7.69936	1.36747e-14	1.13602e-13	225.474	-0.621992	0.393586	-1.58032	0.114034	0.200243	208.399	-0.431994	0.291018	-1.48442	0.137697	0.251957	8218.75	0.881188	0.160151	5.50224	3.74993e-08	5.43893e-08	357.5	2.49855	0.26411	9.46025	3.07213e-21	1.06117e-20
SPAC16E8.01	chrI	3498988	3503915	4928	+	gene	6397.06	-0.161098	0.134567	-1.19715	0.231246	0.319202	1745.47	-0.851554	0.344487	-2.47195	0.0134377	0.0610293	1625.88	-0.643334	0.260607	-2.4686	0.0135642	0.0619825	NA	NA	NA	NA	NA	NA	NA	NA	NA	NA	NA	NA
SPAC16E8.02	chrI	3504034	3506896	2863	+	gene	267.865	-0.879926	0.207071	-4.24939	2.14352e-05	6.3932e-05	301.518	-0.36065	0.361888	-0.996578	0.318969	0.409474	284.742	-0.0977265	0.294696	-0.331618	0.740178	0.811724	NA	NA	NA	NA	NA	NA	NA	NA	NA	NA	NA	NA
SPAC16E8.04c	chrI	3505603	3507057	1455	-	gene	1075.04	-1.26544	0.123814	-10.2205	1.60451e-24	3.69951e-23	180.397	-0.532047	0.416508	-1.2774	0.201461	0.292913	165.7	-0.355139	0.302591	-1.17366	0.24053	0.366561	NA	NA	NA	NA	NA	NA	NA	NA	NA	NA	NA	NA
SPAC16E8.05c	chrI	3507198	3508537	1340	-	gene	43.4812	0.824149	0.530211	1.55438	0.120094	0.182415	26.5525	-0.451385	0.586093	-0.770159	0.441206	0.52386	24.6441	-0.283334	0.557714	-0.508027	0.611434	0.709956	NA	NA	NA	NA	NA	NA	NA	NA	NA	NA	NA	NA
SPAC16E8.06c	chrI	3508514	3510077	1564	-	gene	2435.82	-0.703618	0.097836	-7.19181	6.39403e-13	4.44007e-12	202.545	-0.69846	0.411623	-1.69684	0.0897264	0.173591	185.689	-0.525065	0.297892	-1.7626	0.0779678	0.173381	NA	NA	NA	NA	NA	NA	NA	NA	NA	NA	NA	NA
SPAC16E8.07c	chrI	3510331	3513032	2702	-	gene	8652.92	-0.17655	0.0845085	-2.08914	0.0366948	0.064006	1555.06	-0.601332	0.376596	-1.59676	0.11032	0.19719	1430.79	-0.416976	0.240163	-1.73622	0.0825252	0.180531	NA	NA	NA	NA	NA	NA	NA	NA	NA	NA	NA	NA
SPAC16E8.08	chrI	3513971	3515415	1445	+	gene	440.551	-0.0608493	0.174218	-0.349272	0.726885	0.794367	202.587	-1.16108	0.370166	-3.13665	0.00170892	0.0220859	188.3	-0.9354	0.317865	-2.94276	0.00325305	0.0271239	NA	NA	NA	NA	NA	NA	NA	NA	NA	NA	NA	NA
SPAC16E8.09	chrI	3515632	3518734	3103	+	gene	1808.94	-0.0272725	0.139613	-0.195343	0.845124	0.886086	245.297	-0.689698	0.38989	-1.76896	0.0769012	0.158303	226.557	-0.498925	0.287503	-1.73538	0.0826743	0.180562	NA	NA	NA	NA	NA	NA	NA	NA	NA	NA	NA	NA
SPAC16E8.10c	chrI	3518714	3519812	1099	-	gene	1056.25	-0.578715	0.153737	-3.76431	0.00016701	0.000437762	107.234	-0.648971	0.455317	-1.42532	0.154066	0.245131	98.1439	-0.504912	0.356569	-1.41603	0.156767	0.273951	NA	NA	NA	NA	NA	NA	NA	NA	NA	NA	NA	NA
SPAC16E8.11c	chrI	3520173	3522395	2223	-	gene	809.241	-1.13927	0.133451	-8.53696	1.37801e-17	1.55554e-16	180.082	-0.867501	0.421712	-2.05709	0.0396774	0.108054	164.022	-0.697045	0.305434	-2.28215	0.0224807	0.0816471	NA	NA	NA	NA	NA	NA	NA	NA	NA	NA	NA	NA
SPAC16E8.12c	chrI	3523136	3524339	1204	-	gene	581.895	-0.659678	0.167582	-3.93644	8.26981e-05	0.000227368	103.153	-0.614488	0.405897	-1.5139	0.13005	0.218496	96.659	-0.379464	0.352887	-1.07531	0.282234	0.409839	NA	NA	NA	NA	NA	NA	NA	NA	NA	NA	NA	NA
SPAC16E8.13	chrI	3525227	3527875	2649	+	gene	1027.7	-0.540144	0.125768	-4.29476	1.74882e-05	5.27524e-05	376.174	-0.871073	0.345619	-2.52032	0.0117247	0.0569005	353.299	-0.6166	0.301036	-2.04826	0.0405346	0.115743	NA	NA	NA	NA	NA	NA	NA	NA	NA	NA	NA	NA
SPAC16E8.14c	chrI	3526978	3528225	1248	-	gene	198.302	-2.80052	0.273193	-10.2511	1.17007e-24	2.73881e-23	38.1819	-2.014	0.545383	-3.69282	0.00022178	0.00718832	34.5217	-1.84992	0.510572	-3.62324	0.000290936	0.00710199	NA	NA	NA	NA	NA	NA	NA	NA	NA	NA	NA	NA
SPAC16E8.15	chrI	3527949	3529446	1498	+	gene	3241.16	-0.549911	0.158423	-3.47115	0.000518238	0.00125977	524.412	-0.534766	0.389557	-1.37276	0.169828	0.261901	482.878	-0.361125	0.260928	-1.384	0.166357	0.284378	NA	NA	NA	NA	NA	NA	NA	NA	NA	NA	NA	NA
SPAC16E8.16	chrI	3529970	3532143	2174	+	gene	1478.89	0.350017	0.119483	2.92944	0.00339578	0.00722601	2295.37	-0.747169	0.334547	-2.23337	0.0255243	0.0837429	2176.81	-0.524488	0.295067	-1.77752	0.0754826	0.17004	NA	NA	NA	NA	NA	NA	NA	NA	NA	NA	NA	NA
SPAC16E8.17c	chrI	3532213	3533673	1461	-	gene	1247.88	-1.23573	0.118029	-10.4697	1.19013e-25	3.05506e-24	197.335	-0.581433	0.386154	-1.5057	0.132143	0.220177	184.226	-0.385064	0.307348	-1.25286	0.210256	0.334664	NA	NA	NA	NA	NA	NA	NA	NA	NA	NA	NA	NA
SPAC16E8.18	chrI	3522650	3522973	324	-	gene	277.398	-0.653356	0.207069	-3.15526	0.00160355	0.00360343	35.6939	-0.410378	0.543987	-0.75439	0.450615	0.53301	32.7874	-0.227092	0.490277	-0.463192	0.643227	0.734816	NA	NA	NA	NA	NA	NA	NA	NA	NA	NA	NA	NA
SPAC16E8.18c	chrI	3534358	3535127	770	-	gene	267.562	-0.202805	0.212164	-0.955887	0.339129	0.438783	56.0251	-0.585149	0.482293	-1.21326	0.225029	0.317044	52.2117	-0.41909	0.432246	-0.969563	0.332264	0.45991	NA	NA	NA	NA	NA	NA	NA	NA	NA	NA	NA	NA
SPAC1705.02	chrI	1568838	1569449	612	+	gene	378.824	-0.454694	0.221034	-2.05712	0.0396745	0.0686747	189.078	-0.435923	0.406784	-1.07163	0.283886	0.374792	174.643	-0.248903	0.297937	-0.835423	0.40348	0.527365	819.5	2.47745	0.299467	8.27287	1.30774e-16	3.21254e-16	457.75	2.72883	0.259222	10.527	6.48881e-26	3.13981e-25
SPAC1705.03c	chrI	1569613	1571567	1955	-	gene	18537.7	-0.35177	0.101654	-3.46047	0.000539231	0.00130667	4348.37	-0.48285	0.381894	-1.26436	0.206102	0.298049	4018.63	-0.328783	0.252042	-1.30448	0.19207	0.314129	3653.75	2.28028	0.174516	13.0663	5.12992e-39	6.26016e-38	963	2.60428	0.228756	11.3845	4.9944e-30	3.30556e-29
SPAC1751.01c	chrI	377844	384751	6908	-	gene	736.351	0.613832	0.278797	2.20171	0.0276857	0.0497799	1284.54	-1.06609	0.328669	-3.24365	0.0011801	0.0178972	1215.22	-0.796752	0.313758	-2.53938	0.0111048	0.0555556	19611.8	1.77412	0.133121	13.3271	1.61046e-40	2.21194e-39	1129.5	1.28436	0.246067	5.21957	1.79342e-07	2.96528e-07
SPAC1751.02c	chrI	384886	386195	1310	-	gene	1014.68	-0.191685	0.133747	-1.43319	0.151803	0.222546	188.805	-0.997012	0.403852	-2.46875	0.0135585	0.0612966	172.658	-0.808489	0.300393	-2.69144	0.0071144	0.0424224	2496.5	2.65162	0.245906	10.7831	4.13746e-27	2.12672e-26	1072.5	2.49592	0.293137	8.5145	1.67309e-17	4.60268e-17
SPAC1751.03	chrI	386266	387856	1591	+	gene	8863.52	-0.185075	0.0915146	-2.02235	0.0431399	0.0738924	886.394	-0.513682	0.370542	-1.3863	0.165656	0.257359	822.333	-0.330288	0.253943	-1.30064	0.193382	0.314802	2101.75	2.75149	0.20941	13.1392	1.96167e-39	2.48784e-38	757	2.3834	0.235971	10.1004	5.50047e-24	2.31915e-23
SPAC1751.04	chrI	383580	385433	1854	+	gene	347.845	-0.515577	0.190367	-2.70832	0.00676238	0.0136399	174.492	-1.24251	0.417491	-2.97613	0.00291908	0.0291174	159.644	-1.08692	0.323641	-3.35842	0.000783883	0.0119492	5104.75	1.53629	0.180925	8.49131	2.0432e-17	5.31561e-17	1050	2.8615	0.234848	12.1845	3.76114e-34	3.74678e-33
SPAC1782.01	chrI	4754862	4760226	5365	+	gene	6193.87	-0.488148	0.109203	-4.47009	7.81858e-06	2.46867e-05	729.887	-0.392492	0.379768	-1.0335	0.301368	0.392878	676.284	-0.21551	0.255179	-0.844542	0.398366	0.522455	NA	NA	NA	NA	NA	NA	NA	NA	NA	NA	NA	NA
SPAC1782.02c	chrI	4760053	4761239	1187	-	gene	841.36	-0.811648	0.131488	-6.17278	6.71e-10	3.40182e-09	152.911	-0.313316	0.421663	-0.743049	0.457452	0.539166	141.663	-0.148611	0.320569	-0.463584	0.642946	0.734637	NA	NA	NA	NA	NA	NA	NA	NA	NA	NA	NA	NA
SPAC1782.03	chrI	4761230	4763033	1804	+	gene	391.021	-1.39014	0.184841	-7.52073	5.44729e-14	4.23733e-13	85.2928	-0.887878	0.428424	-2.07243	0.0382256	0.106062	82.1283	-0.642961	0.434311	-1.48042	0.138762	0.25305	NA	NA	NA	NA	NA	NA	NA	NA	NA	NA	NA	NA
SPAC1782.04	chrI	4763020	4764222	1203	+	gene	920.881	-0.531351	0.141669	-3.75066	0.000176369	0.000460569	236.555	-0.948632	0.400736	-2.36722	0.0179221	0.0700505	216.298	-0.767594	0.289008	-2.65596	0.00790835	0.0455492	NA	NA	NA	NA	NA	NA	NA	NA	NA	NA	NA	NA
SPAC1782.05	chrI	4764357	4765742	1386	+	gene	974.422	-0.334346	0.12403	-2.69568	0.00702461	0.0141244	111.086	-0.31897	0.443509	-0.719197	0.47202	0.553483	102.463	-0.157873	0.344711	-0.457987	0.646962	0.737524	NA	NA	NA	NA	NA	NA	NA	NA	NA	NA	NA	NA
SPAC1782.06c	chrI	4765618	4766877	1260	-	gene	2343.04	-0.391626	0.101442	-3.86057	0.000113123	0.000303752	261.996	-0.575425	0.413469	-1.3917	0.164014	0.255921	242.123	-0.434454	0.308366	-1.40889	0.158867	0.276225	NA	NA	NA	NA	NA	NA	NA	NA	NA	NA	NA	NA
SPAC1782.07	chrI	4767042	4767986	945	+	gene	684.575	-0.58999	0.141168	-4.17936	2.92331e-05	8.57615e-05	408.583	-1.21583	0.421695	-2.8832	0.00393655	0.0334362	373.312	-1.09859	0.307729	-3.56998	0.00035701	0.00774608	NA	NA	NA	NA	NA	NA	NA	NA	NA	NA	NA	NA
SPAC1782.08c	chrI	4767907	4769529	1623	-	gene	2215.29	-0.620097	0.100903	-6.14546	7.97314e-10	4.00791e-09	195.1	-0.44294	0.378244	-1.17104	0.241581	0.334233	183.025	-0.219174	0.304077	-0.720785	0.471042	0.589918	NA	NA	NA	NA	NA	NA	NA	NA	NA	NA	NA	NA
SPAC1782.09c	chrI	4769991	4771708	1718	-	gene	1336.71	-0.250439	0.125564	-1.99451	0.0460969	0.0782783	229.903	-0.610417	0.386737	-1.57838	0.114479	0.200878	214.786	-0.428897	0.308179	-1.39171	0.164009	0.282209	NA	NA	NA	NA	NA	NA	NA	NA	NA	NA	NA	NA
SPAC1782.10c	chrI	4772002	4773217	1216	-	gene	4997.74	-0.452663	0.0858933	-5.27006	1.36377e-07	5.33929e-07	555.834	-0.908782	0.37768	-2.40623	0.0161183	0.0660849	516.063	-0.744266	0.288069	-2.58364	0.00977635	0.0515252	NA	NA	NA	NA	NA	NA	NA	NA	NA	NA	NA	NA
SPAC1782.11	chrI	4773628	4774653	1026	+	gene	4115.83	-0.663663	0.100193	-6.62382	3.5004e-11	2.03754e-10	392.107	-0.690126	0.405473	-1.70203	0.0887503	0.172638	358.754	-0.532897	0.275231	-1.93618	0.0528451	0.13612	NA	NA	NA	NA	NA	NA	NA	NA	NA	NA	NA	NA
SPAC1782.12c	chrI	4773459	4775369	1911	-	gene	539.228	0.921004	0.181818	5.06553	4.07271e-07	1.49566e-06	158.578	0.192662	0.391643	0.491933	0.622767	0.687913	152.666	0.390839	0.342957	1.13962	0.254446	0.3815	NA	NA	NA	NA	NA	NA	NA	NA	NA	NA	NA	NA
SPAC1783.01	chrI	2187113	2190744	3632	+	gene	1690.9	0.442495	0.127492	3.47077	0.000518973	0.00126116	309.344	-0.512651	0.383823	-1.33564	0.181666	0.273782	287.657	-0.331055	0.284313	-1.1644	0.244261	0.370631	6720.75	1.50611	0.154215	9.76629	1.57101e-22	5.87615e-22	780.5	2.99948	0.265199	11.3103	1.16665e-29	7.52334e-29
SPAC1783.02c	chrI	2189354	2190953	1600	-	gene	469.887	-1.65161	0.186208	-8.86969	7.33498e-19	9.54167e-18	76.8006	-0.785535	0.457224	-1.71805	0.0857872	0.169342	70.842	-0.619143	0.387115	-1.59938	0.109736	0.217428	4015.75	0.385061	0.195851	1.96609	0.0492888	0.0526155	1661.25	-0.192644	0.329765	-0.584188	0.559094	0.576603
SPAC1783.03	chrI	2190850	2193879	3030	+	gene	454.128	-1.11447	0.173265	-6.43217	1.25798e-10	6.95457e-10	129.947	-0.675792	0.395768	-1.70754	0.087721	0.17149	121.668	-0.463264	0.337597	-1.37224	0.169988	0.287832	9065.25	1.64701	0.162584	10.1302	4.05706e-24	1.69816e-23	1373.75	0.698585	0.322357	2.16712	0.0302258	0.0348432
SPAC1783.04c	chrI	2192037	2193656	1620	-	gene	1777.5	-0.595544	0.11178	-5.32783	9.93934e-08	3.94144e-07	162.721	-0.750696	0.413009	-1.81763	0.0691211	0.148402	150.784	-0.588574	0.328511	-1.79164	0.0731903	0.167111	4677.75	1.40572	0.197154	7.13007	1.00319e-12	1.91251e-12	1262.75	3.3191	0.33093	10.0296	1.12941e-23	4.64357e-23
SPAC1783.05	chrI	2194820	2199471	4652	+	gene	4697.98	-1.19034	0.0924368	-12.8773	6.03927e-38	5.67176e-36	427.972	-0.993418	0.373512	-2.65967	0.00782176	0.0459944	393.977	-0.802407	0.270818	-2.9629	0.00304753	0.0261814	15300.2	1.36717	0.153151	8.92691	4.38077e-19	1.28008e-18	830	2.24911	0.246853	9.11114	8.1518e-20	2.59146e-19
SPAC1783.06c	chrI	2199327	2200168	842	-	gene	78.1576	-0.329879	0.36406	-0.90611	0.364877	0.465065	53.9509	-0.397095	0.493263	-0.805038	0.420798	0.5053	50.0424	-0.237312	0.432188	-0.549094	0.582941	0.685575	4597.5	0.809482	0.202207	4.00323	6.24844e-05	7.69012e-05	2403.5	0.974863	0.284195	3.43026	0.000603001	0.000796332
SPAC1783.07c	chrI	2200353	2203135	2783	-	gene	2736.17	-0.752266	0.105315	-7.14302	9.13042e-13	6.22242e-12	683.98	-1.04565	0.364695	-2.86718	0.00414153	0.0341826	642.055	-0.864046	0.309629	-2.79059	0.00526126	0.0358284	7371.25	1.57305	0.151914	10.3549	3.97687e-25	1.78933e-24	609	1.87447	0.253816	7.38516	1.52269e-13	3.43986e-13
SPAC1783.08c	chrI	2203607	2204472	866	-	gene	10633.8	-0.630785	0.102551	-6.15093	7.70285e-10	3.88218e-09	1012.84	-1.0577	0.386017	-2.74003	0.0061434	0.0418357	926.533	-0.90042	0.260567	-3.45562	0.000549024	0.010039	4291.25	0.242123	0.192184	1.25985	0.207725	0.216035	1394.75	0.603952	0.312727	1.93124	0.0534529	0.0603068
SPAC1786.01c	chrI	3028006	3030516	2511	-	gene	4249.8	-0.451979	0.0887915	-5.09034	3.57417e-07	1.32585e-06	1084.1	-1.31798	0.351088	-3.75398	0.000174051	0.00638723	1000.34	-1.11967	0.268678	-4.16734	3.08179e-05	0.00152001	NA	NA	NA	NA	NA	NA	NA	NA	NA	NA	NA	NA
SPAC1786.02	chrI	3033828	3037249	3422	+	gene	8992.4	-0.80036	0.140733	-5.68708	1.2923e-08	5.71956e-08	1897.77	-0.996091	0.409024	-2.43529	0.0148798	0.0639583	1708.64	-0.831735	0.247145	-3.36538	0.000764396	0.0119492	NA	NA	NA	NA	NA	NA	NA	NA	NA	NA	NA	NA
SPAC1786.03	chrI	3037689	3039659	1971	+	gene	1534.47	-0.400744	0.137541	-2.91364	0.00357243	0.00757053	313.1	-0.565475	0.372256	-1.51905	0.12875	0.217079	293.339	-0.373747	0.294437	-1.26936	0.204312	0.327043	NA	NA	NA	NA	NA	NA	NA	NA	NA	NA	NA	NA
SPAC1786.04	chrI	3033456	3033916	461	-	gene	2.7006	0.914127	2.23481	0.409039	0.682511	NA	8.79798	-1.4963	0.893951	-1.67381	0.0941685	NA	8.22722	-1.33046	0.933659	-1.425	0.154158	NA	NA	NA	NA	NA	NA	NA	NA	NA	NA	NA	NA	NA
SPAC17A2.01	chrI	3549682	3552067	2386	+	gene	731.259	0.996346	0.179445	5.55236	2.81842e-08	1.19849e-07	101.001	-0.088195	0.429763	-0.205218	0.837402	0.872936	96.0501	0.0846878	0.37874	0.223604	0.823065	0.871128	NA	NA	NA	NA	NA	NA	NA	NA	NA	NA	NA	NA
SPAC17A2.02c	chrI	3552290	3554138	1849	-	gene	5258.76	0.0766022	0.106566	0.718826	0.472248	0.572992	997.018	-0.0302433	0.419667	-0.0720651	0.94255	0.955071	916.358	0.0913365	0.276541	0.330282	0.741187	0.812088	NA	NA	NA	NA	NA	NA	NA	NA	NA	NA	NA	NA
SPAC17A2.03c	chrI	3554534	3556722	2189	-	gene	3449.5	-0.423898	0.091088	-4.65372	3.25996e-06	1.07654e-05	486.74	-0.466321	0.390227	-1.195	0.232088	0.32404	448.649	-0.289678	0.26134	-1.10843	0.267675	0.395023	NA	NA	NA	NA	NA	NA	NA	NA	NA	NA	NA	NA
SPAC17A2.04c	chrI	3556908	3558514	1607	-	gene	939.923	-0.930354	0.133358	-6.97634	3.02977e-12	1.96399e-11	100.433	-0.872327	0.463708	-1.8812	0.0599448	0.136523	91.2393	-0.727817	0.362128	-2.00983	0.0444488	0.122564	NA	NA	NA	NA	NA	NA	NA	NA	NA	NA	NA	NA
SPAC17A2.05	chrI	3560508	3562931	2424	+	gene	2419.67	0.103718	0.106852	0.970675	0.33171	0.431576	339.31	-0.220294	0.389578	-0.565468	0.571755	0.644132	316.258	-0.0480506	0.280325	-0.17141	0.863901	0.901508	NA	NA	NA	NA	NA	NA	NA	NA	NA	NA	NA	NA
SPAC17A2.06c	chrI	3562948	3566829	3882	-	gene	3013.46	-0.046015	0.120341	-0.382371	0.702186	0.776516	388.053	-0.43281	0.372307	-1.16251	0.245029	0.337433	361.876	-0.235037	0.271786	-0.864789	0.387154	0.512733	NA	NA	NA	NA	NA	NA	NA	NA	NA	NA	NA	NA
SPAC17A2.07c	chrI	3567223	3567861	639	-	gene	263.775	0.2885	0.214911	1.34241	0.179462	0.257075	67.5068	-1.15781	0.464994	-2.48994	0.0127766	0.0594342	62.6668	-0.992695	0.421103	-2.35737	0.0184049	0.0726327	NA	NA	NA	NA	NA	NA	NA	NA	NA	NA	NA	NA
SPAC17A2.08c	chrI	3567982	3569702	1721	-	gene	472.423	-0.66505	0.162796	-4.08518	4.40434e-05	0.000125761	231.085	-0.0457502	0.403949	-0.113257	0.909827	0.929527	215.475	0.189478	0.291264	0.650536	0.515346	0.628651	NA	NA	NA	NA	NA	NA	NA	NA	NA	NA	NA	NA
SPAC17A2.09c	chrI	3570007	3572345	2339	-	gene	3888.98	0.0996593	0.343053	0.290507	0.771429	0.830877	2653.5	-0.346449	0.3558	-0.973718	0.330197	0.420257	2501.86	-0.166575	0.271778	-0.612909	0.539937	0.649234	NA	NA	NA	NA	NA	NA	NA	NA	NA	NA	NA	NA
SPAC17A2.10c	chrI	3574995	3575687	693	-	gene	145.4	0.842767	0.439712	1.91664	0.0552842	0.0920328	307.548	-0.901866	0.368825	-2.44524	0.0144755	0.0636195	290.498	-0.701573	0.328763	-2.13398	0.0328444	0.101857	NA	NA	NA	NA	NA	NA	NA	NA	NA	NA	NA	NA
SPAC17A2.11	chrI	3576769	3578782	2014	+	gene	18.6174	0.00977779	0.773371	0.0126431	0.989913	0.993525	71.6712	-0.737929	0.430178	-1.7154	0.0862711	0.169591	68.8015	-0.442817	0.433649	-1.02114	0.307187	0.435771	NA	NA	NA	NA	NA	NA	NA	NA	NA	NA	NA	NA
SPAC17A2.12	chrI	3578771	3583005	4235	+	gene	1156	-0.107748	0.215211	-0.500664	0.616608	0.703064	574.958	-0.997227	0.344448	-2.89514	0.00378987	0.0327959	536.81	-0.771954	0.284924	-2.70933	0.00674187	0.04132	NA	NA	NA	NA	NA	NA	NA	NA	NA	NA	NA	NA
SPAC17A2.13c	chrI	3583128	3584899	1772	-	gene	6933.05	-0.30057	0.0888284	-3.38371	0.000715128	0.00170137	1846.62	-0.59958	0.368954	-1.62508	0.104145	0.18934	1732.06	-0.438308	0.285552	-1.53495	0.124796	0.236327	NA	NA	NA	NA	NA	NA	NA	NA	NA	NA	NA	NA
SPAC17A2.14	chrI	3586167	3588777	2611	+	gene	2933.14	-0.756582	0.096207	-7.86411	3.71734e-15	3.26795e-14	455.746	-0.567614	0.37811	-1.50119	0.133307	0.221557	422.313	-0.383671	0.267508	-1.43424	0.151504	0.268463	NA	NA	NA	NA	NA	NA	NA	NA	NA	NA	NA	NA
SPAC17A5.01	chrI	1749862	1753167	3306	+	gene	1681.15	-1.20283	0.106096	-11.3372	8.57998e-30	3.5146e-28	196.402	-0.692637	0.424676	-1.63098	0.102895	0.188219	178.93	-0.52498	0.300384	-1.7477	0.0805165	0.177746	6650.75	1.76619	0.170002	10.3892	2.7756e-25	1.26138e-24	417.5	2.65365	0.256092	10.3621	3.68816e-25	1.68262e-24
SPAC17A5.02c	chrI	1753774	1755715	1942	-	gene	634.615	-1.41764	0.147841	-9.5889	8.90267e-22	1.54762e-20	113.216	-0.984745	0.414232	-2.37728	0.017441	0.0691238	105.994	-0.798262	0.369424	-2.16083	0.0307087	0.0976795	4206	1.59688	0.174212	9.16628	4.89631e-20	1.53448e-19	552	2.37914	0.278865	8.5315	1.44467e-17	3.99375e-17
SPAC17A5.03	chrI	1756016	1757330	1315	+	gene	14993.8	-0.433597	0.0902726	-4.8032	1.5615e-06	5.33739e-06	1328.87	-0.989229	0.381885	-2.59039	0.0095868	0.0508049	1208.86	-0.799441	0.239553	-3.33721	0.000846232	0.0126134	1628.75	1.91567	0.228153	8.39645	4.6019e-17	1.16512e-16	394	2.29355	0.247976	9.24911	2.26365e-20	7.41507e-20
SPAC17A5.04c	chrI	1757450	1759202	1753	-	gene	993.677	0.397151	0.126382	3.14248	0.00167524	0.00374702	109.119	0.409943	0.464014	0.883471	0.376982	0.465356	101.142	0.547744	0.356732	1.53545	0.124674	0.236272	5839.75	0.722918	0.16187	4.46603	7.96861e-06	1.02322e-05	691.5	1.06623	0.288302	3.69833	0.000217025	0.000295702
SPAC17A5.05c	chrI	1759628	1760371	744	-	gene	329.174	-1.20588	0.192031	-6.27963	3.3939e-10	1.7914e-09	28.6465	-0.978188	0.557631	-1.75419	0.0793986	0.161597	26.8074	-0.772289	0.549444	-1.40558	0.159848	0.277241	818.25	2.29199	0.310328	7.38569	1.51666e-13	3.04274e-13	504.25	2.41759	0.24642	9.81085	1.01109e-22	3.88404e-22
SPAC17A5.06	chrI	1761552	1764319	2768	+	gene	2456.42	-0.391119	0.0962363	-4.06416	4.82065e-05	0.000137191	472.669	-0.752883	0.344568	-2.18501	0.0288883	0.0908203	446.952	-0.522302	0.303277	-1.72219	0.0850344	0.183495	4552.5	2.30828	0.162946	14.1659	1.4888e-45	3.05181e-44	1071.25	2.81236	0.281999	9.97296	2.0018e-23	8.06428e-23
SPAC17A5.07c	chrI	1764233	1766758	2526	-	gene	861.97	-1.00242	0.130933	-7.65593	1.91913e-14	1.5656e-13	225.368	-1.0355	0.368883	-2.80711	0.00499877	0.0377679	208.975	-0.805186	0.303131	-2.65623	0.00790201	0.0455492	6314.75	1.73504	0.179238	9.68005	3.66542e-22	1.33065e-21	472.25	2.8293	0.233198	12.1326	7.09351e-34	6.8162e-33
SPAC17A5.08	chrI	1767372	1768645	1274	+	gene	2104.35	-0.46401	0.105656	-4.39173	1.12455e-05	3.46822e-05	193.928	-0.472913	0.487979	-0.969126	0.332482	0.422329	173.998	-0.379867	0.349347	-1.08736	0.276877	0.40453	2135.75	1.10283	0.210176	5.24718	1.54449e-07	2.15891e-07	590.25	1.56952	0.234279	6.69939	2.09287e-11	4.25857e-11
SPAC17A5.09c	chrI	1768709	1770113	1405	-	gene	971.072	-0.33831	0.131107	-2.58041	0.00986825	0.0193767	124.405	-0.852189	0.421162	-2.02342	0.0430294	0.112938	116.777	-0.685887	0.371461	-1.84645	0.0648262	0.154342	4908.75	0.89026	0.168994	5.26798	1.3793e-07	1.93598e-07	654.75	1.62863	0.2202	7.39613	1.40206e-13	3.17795e-13
SPAC17A5.10	chrI	1770119	1772023	1905	+	gene	450.842	0.0597088	0.180947	0.329979	0.741416	0.806133	158.861	-0.832648	0.398676	-2.08854	0.0367495	0.103761	147.848	-0.648075	0.32891	-1.97037	0.0487958	0.129389	4957.5	1.34723	0.168352	8.00246	1.21956e-15	2.80784e-15	731	1.9385	0.237241	8.17102	3.05805e-16	7.91221e-16
SPAC17A5.11	chrI	1772925	1774203	1279	+	gene	125.671	1.1721	0.31189	3.75806	0.000171235	0.000448378	38.1042	0.352488	0.521947	0.675333	0.499464	0.578588	36.4355	0.537446	0.489322	1.09835	0.272053	0.39933	2067.5	3.0463	0.217153	14.0284	1.04552e-44	1.93821e-43	468.5	2.29074	0.232375	9.85794	6.33359e-23	2.46371e-22
SPAC17A5.12	chrI	1774258	1776351	2094	+	gene	1276.75	-0.752096	0.134818	-5.5786	2.4246e-08	1.03964e-07	214.835	-1.0392	0.361778	-2.87249	0.00407247	0.0338613	201.176	-0.791602	0.323649	-2.44587	0.0144504	0.0638997	5865.75	2.23492	0.158139	14.1326	2.3912e-45	4.80008e-44	794	3.48741	0.249252	13.9915	1.75749e-44	5.96141e-43
SPAC17A5.13	chrI	1776500	1777371	872	+	gene	759.336	-1.30632	0.137468	-9.50271	2.04494e-21	3.43845e-20	263.442	-0.892179	0.374831	-2.38022	0.0173025	0.0690188	245.553	-0.698414	0.304765	-2.29165	0.0219261	0.0808452	3974.25	1.89096	0.242757	7.78954	6.72513e-15	1.47813e-14	1131.75	2.54301	0.264953	9.59799	8.15157e-22	2.91822e-21
SPAC17A5.14	chrI	1778445	1782740	4296	+	gene	6433.3	-0.234239	0.0950778	-2.46365	0.0137529	0.0262156	534.387	-0.746158	0.382922	-1.94859	0.0513445	0.124589	494.602	-0.583382	0.277954	-2.09884	0.0358307	0.106935	14825.2	1.29215	0.139842	9.24011	2.46246e-20	7.8588e-20	1139	2.98793	0.249328	11.9839	4.31416e-33	3.84085e-32
SPAC17A5.15c	chrI	1782880	1785113	2234	-	gene	15622.7	-0.583536	0.0809782	-7.20609	5.75811e-13	4.02024e-12	1074.68	-0.566125	0.394611	-1.43464	0.15139	0.24246	985.106	-0.408058	0.253026	-1.61271	0.106807	0.21365	6344.5	1.60153	0.173074	9.25348	2.17295e-20	6.95445e-20	387	2.78617	0.237514	11.7306	8.88563e-32	6.86562e-31
SPAC17A5.16	chrI	1786379	1790355	3977	+	gene	2234.63	0.190665	0.149027	1.2794	0.200756	0.282325	380.157	-0.321776	0.396968	-0.810583	0.417605	0.502157	350.811	-0.144304	0.267473	-0.53951	0.589535	0.691143	14324	1.44375	0.136989	10.5392	5.69619e-26	2.7046e-25	816.25	2.70554	0.232403	11.6416	2.53148e-31	1.89553e-30
SPAC17A5.18c	chrI	1751076	1753681	2606	-	gene	177.786	0.655812	0.270768	2.42204	0.0154335	0.0291343	99.3076	-0.502575	0.419441	-1.1982	0.230838	0.323358	92.5316	-0.257156	0.351574	-0.731441	0.46451	0.58371	7005.25	1.42728	0.17257	8.27078	1.33089e-16	3.26704e-16	962.5	1.19041	0.260032	4.57795	4.69554e-06	7.11198e-06
SPAC17A5.19	chrI	1760784	1761455	672	+	gene	84.1914	-0.703876	0.365793	-1.92424	0.054324	0.0906302	18.3737	-0.598758	0.731315	-0.818742	0.412934	NA	16.0769	-0.435848	0.69001	-0.631655	0.527612	NA	2073	1.40318	0.246697	5.68787	1.28633e-08	1.92114e-08	862.25	1.68775	0.273189	6.17797	6.49326e-10	1.23011e-09
SPAC17C9.01c	chrI	4498074	4500581	2508	+	gene	1134.53	0.0855239	0.125609	0.680876	0.49595	0.595279	198.115	-0.589771	0.390837	-1.509	0.1313	0.219394	183.701	-0.38584	0.297046	-1.29892	0.19397	0.315448	NA	NA	NA	NA	NA	NA	NA	NA	NA	NA	NA	NA
SPAC17C9.02c	chrI	4496733	4498140	1408	+	gene	365.134	-0.9876	0.193506	-5.10372	3.33046e-07	1.23963e-06	261.062	-0.698156	0.388858	-1.7954	0.0725899	0.153085	246.214	-0.526904	0.333039	-1.58211	0.113625	0.221985	NA	NA	NA	NA	NA	NA	NA	NA	NA	NA	NA	NA
SPAC17C9.03	chrI	4491952	4496637	4686	-	gene	32239.2	-0.467556	0.091173	-5.12823	2.92481e-07	1.09606e-06	2931.5	-0.62884	0.378907	-1.65962	0.0969916	0.181615	2691.51	-0.450582	0.236867	-1.90225	0.0571379	0.142776	NA	NA	NA	NA	NA	NA	NA	NA	NA	NA	NA	NA
SPAC17C9.05c	chrI	4490444	4491942	1499	+	gene	211.465	-0.702534	0.237856	-2.95361	0.00314078	0.00672425	60.0533	-0.63358	0.476845	-1.32869	0.18395	0.276017	55.1976	-0.446516	0.406639	-1.09807	0.272176	0.39933	NA	NA	NA	NA	NA	NA	NA	NA	NA	NA	NA	NA
SPAC17C9.06	chrI	4488524	4490553	2030	-	gene	1004.57	-1.10118	0.136259	-8.08156	6.3946e-16	6.07961e-15	131.684	-1.01185	0.406983	-2.48622	0.0129107	0.0598241	121.929	-0.823879	0.339007	-2.43027	0.0150874	0.0653275	NA	NA	NA	NA	NA	NA	NA	NA	NA	NA	NA	NA
SPAC17C9.07	chrI	4486144	4488205	2062	-	gene	2340.02	-0.0322036	0.101027	-0.31876	0.749908	0.813386	290.788	-0.29148	0.439586	-0.663079	0.50728	0.585702	265.165	-0.165164	0.302293	-0.546369	0.584813	0.687175	NA	NA	NA	NA	NA	NA	NA	NA	NA	NA	NA	NA
SPAC17C9.08	chrI	4484695	4486171	1477	-	gene	777.802	-0.969743	0.140719	-6.89135	5.52638e-12	3.46963e-11	206.623	-0.530807	0.393691	-1.34828	0.177567	0.269502	192.47	-0.350088	0.306024	-1.14399	0.252629	0.379358	NA	NA	NA	NA	NA	NA	NA	NA	NA	NA	NA	NA
SPAC17C9.09c	chrI	4483738	4484657	920	+	gene	821.289	-0.889402	0.866063	-1.02695	0.304445	0.402287	200.791	-0.676647	0.442497	-1.52915	0.126226	0.214159	183.202	-0.552855	0.323568	-1.70862	0.0875209	0.187273	NA	NA	NA	NA	NA	NA	NA	NA	NA	NA	NA	NA
SPAC17C9.10	chrI	4481792	4483837	2046	-	gene	3457.55	-0.0661973	0.112768	-0.587019	0.557191	0.650337	376.625	0.158368	0.43436	0.364601	0.715409	0.767986	346.061	0.282059	0.294912	0.956417	0.338861	0.466003	NA	NA	NA	NA	NA	NA	NA	NA	NA	NA	NA	NA
SPAC17C9.11c	chrI	4480191	4481986	1796	+	gene	448.468	-0.143853	0.173182	-0.830649	0.406172	0.506958	215.849	-0.793349	0.385384	-2.05859	0.0395333	0.107859	206.126	-0.58962	0.362759	-1.62538	0.104082	0.209681	NA	NA	NA	NA	NA	NA	NA	NA	NA	NA	NA	NA
SPAC17C9.12	chrI	4477935	4479970	2036	-	gene	2959.48	0.549675	0.114723	4.79131	1.65695e-06	5.6461e-06	1405.39	-0.817597	0.343699	-2.37882	0.0173681	0.0690188	1305.54	-0.576932	0.255821	-2.25522	0.0241197	0.0845293	NA	NA	NA	NA	NA	NA	NA	NA	NA	NA	NA	NA
SPAC17C9.13c	chrI	4477472	4479000	1529	+	gene	2554.42	-0.328123	0.0941085	-3.48664	0.000489129	0.00119466	582.462	-0.910029	0.366394	-2.48374	0.013001	0.0600085	538.98	-0.721891	0.269498	-2.67865	0.00739189	0.0436393	NA	NA	NA	NA	NA	NA	NA	NA	NA	NA	NA	NA
SPAC17C9.14	chrI	4475785	4476962	1178	-	gene	603.943	-1.37745	0.154691	-8.90452	5.36162e-19	7.03404e-18	80.548	-0.967345	0.461401	-2.09654	0.0360344	0.102862	73.745	-0.809173	0.38322	-2.11151	0.0347286	0.10523	NA	NA	NA	NA	NA	NA	NA	NA	NA	NA	NA	NA
SPAC17C9.15c	chrI	4475148	4476658	1511	+	gene	1058.04	-0.433035	0.12607	-3.43487	0.000592834	0.00142669	191.479	-0.75203	0.387325	-1.9416	0.0521858	0.125351	177.085	-0.528388	0.299707	-1.76301	0.0778981	0.173381	NA	NA	NA	NA	NA	NA	NA	NA	NA	NA	NA	NA
SPAC17C9.16c	chrI	4472472	4474744	2273	+	gene	1242.3	-1.19848	0.125664	-9.53715	1.46816e-21	2.49587e-20	558.36	-1.17712	0.352552	-3.33885	0.000841269	0.0152936	533.516	-0.879828	0.613132	-1.43497	0.151295	0.268412	NA	NA	NA	NA	NA	NA	NA	NA	NA	NA	NA	NA
SPAC17D4.01	chrI	4722806	4724645	1840	+	gene	9648.55	-0.737566	0.0865921	-8.5177	1.6275e-17	1.82436e-16	1171.85	-0.93568	0.431836	-2.16675	0.0302538	0.0934455	1048.76	-0.787669	0.266114	-2.95989	0.00307746	0.0263245	NA	NA	NA	NA	NA	NA	NA	NA	NA	NA	NA	NA
SPAC17D4.02	chrI	4724742	4726846	2105	+	gene	1293.81	-1.09736	0.113899	-9.63448	5.71818e-22	1.01935e-20	239.861	-0.825535	0.365902	-2.25617	0.0240603	0.0814308	223.538	-0.585001	0.299982	-1.95012	0.051162	0.133344	NA	NA	NA	NA	NA	NA	NA	NA	NA	NA	NA	NA
SPAC17D4.03c	chrI	4726782	4729409	2628	-	gene	1650.59	-0.532096	0.120291	-4.42339	9.7162e-06	3.02199e-05	232.685	-0.630929	0.400584	-1.57502	0.115251	0.201816	214.395	-0.453275	0.291072	-1.55726	0.119408	0.229142	NA	NA	NA	NA	NA	NA	NA	NA	NA	NA	NA	NA
SPAC17D4.04	chrI	4729678	4732140	2463	+	gene	1674.15	-1.8363	0.113175	-16.2253	3.34212e-59	4.28961e-56	202.637	-0.927998	0.391192	-2.37223	0.0176809	0.0695191	187.39	-0.741917	0.30725	-2.4147	0.015748	0.0669683	NA	NA	NA	NA	NA	NA	NA	NA	NA	NA	NA	NA
SPAC17G6.03	chrI	3590440	3595067	4628	+	gene	872.894	1.04601	0.168026	6.22528	4.80702e-10	2.48811e-09	11827.8	0.043678	1.04622	0.0417482	0.966699	0.974233	10339	0.211448	0.730476	0.289466	0.772225	0.833968	NA	NA	NA	NA	NA	NA	NA	NA	NA	NA	NA	NA
SPAC17G6.04c	chrI	3592994	3596453	3460	-	gene	2477.24	-0.414704	0.109891	-3.77376	0.000160804	0.000422359	319.777	-0.502843	0.371143	-1.35485	0.175466	0.267405	298.814	-0.301474	0.282781	-1.0661	0.286376	0.414236	NA	NA	NA	NA	NA	NA	NA	NA	NA	NA	NA	NA
SPAC17G6.05c	chrI	3596387	3598863	2477	-	gene	1985.36	-0.0497859	0.113585	-0.438313	0.66116	0.742323	259.716	-1.17886	0.387391	-3.04308	0.00234168	0.0256378	239.306	-1.00221	0.301487	-3.32424	0.000886603	0.0129505	NA	NA	NA	NA	NA	NA	NA	NA	NA	NA	NA	NA
SPAC17G6.06	chrI	3599034	3599783	750	+	gene	6763.93	-0.895928	0.0887273	-10.0975	5.66471e-24	1.23932e-22	932.8	-1.26336	0.377999	-3.34224	0.00083105	0.0152936	852.394	-1.09555	0.259872	-4.21574	2.48957e-05	0.00132147	NA	NA	NA	NA	NA	NA	NA	NA	NA	NA	NA	NA
SPAC17G6.07c	chrI	3599829	3601047	1219	-	gene	1142.96	-0.442756	0.119558	-3.70327	0.000212838	0.000548365	132.454	-0.649284	0.408169	-1.59072	0.111672	0.198127	123.419	-0.463603	0.33625	-1.37875	0.167973	0.285804	NA	NA	NA	NA	NA	NA	NA	NA	NA	NA	NA	NA
SPAC17G6.08	chrI	3601674	3603904	2231	+	gene	834.119	-0.887447	0.132157	-6.71511	1.87929e-11	1.12189e-10	127.099	-0.932851	0.412712	-2.2603	0.0238028	0.0811864	118.223	-0.755082	0.35004	-2.15713	0.0309956	0.098329	NA	NA	NA	NA	NA	NA	NA	NA	NA	NA	NA	NA
SPAC17G6.09	chrI	3604045	3605545	1501	+	gene	2801.52	-0.33766	0.119407	-2.82781	0.00468681	0.00974436	420.574	-0.333637	0.407563	-0.818615	0.413006	0.498237	386.986	-0.18178	0.275368	-0.660134	0.509168	0.623274	NA	NA	NA	NA	NA	NA	NA	NA	NA	NA	NA	NA
SPAC17G6.10	chrI	3605621	3607454	1834	+	gene	2411.87	-0.521332	0.0961512	-5.422	5.89372e-08	2.39134e-07	342.46	-0.702393	0.358492	-1.9593	0.0500779	0.123217	320.503	-0.482712	0.287869	-1.67685	0.0935728	0.195464	NA	NA	NA	NA	NA	NA	NA	NA	NA	NA	NA	NA
SPAC17G6.11c	chrI	3607395	3611122	3728	-	gene	4636.73	-0.611785	0.0985735	-6.20638	5.42198e-10	2.79109e-09	961.645	-1.22657	0.377183	-3.25194	0.00114622	0.0177454	900.083	-1.06673	0.316181	-3.37379	0.000741415	0.0117853	NA	NA	NA	NA	NA	NA	NA	NA	NA	NA	NA	NA
SPAC17G6.12	chrI	3612082	3614883	2802	+	gene	1901.57	0.355241	0.133628	2.65842	0.00785079	0.0156751	452.062	-0.39758	0.355953	-1.11694	0.264018	0.356158	427.037	-0.190358	0.286456	-0.664529	0.506352	0.620673	NA	NA	NA	NA	NA	NA	NA	NA	NA	NA	NA	NA
SPAC17G6.13	chrI	3615585	3617100	1516	+	gene	4919.18	0.56552	0.098458	5.74377	9.25935e-09	4.16996e-08	1670.68	-1.12395	0.326403	-3.44343	0.000574396	0.0123906	1569.78	-0.842363	0.303061	-2.77952	0.00544401	0.0365792	NA	NA	NA	NA	NA	NA	NA	NA	NA	NA	NA	NA
SPAC17G6.14c	chrI	3617071	3618932	1862	-	gene	14239.5	-0.00718316	0.0808323	-0.088865	0.929189	0.950164	1358.8	-0.341301	0.377685	-0.903665	0.366173	0.455145	1259.12	-0.16747	0.247002	-0.678012	0.497764	0.612926	NA	NA	NA	NA	NA	NA	NA	NA	NA	NA	NA	NA
SPAC17G6.15c	chrI	3618869	3620815	1947	-	gene	1260.12	-1.03431	0.118652	-8.71722	2.85119e-18	3.50752e-17	382.746	-0.759851	0.376591	-2.01771	0.0436217	0.11392	353.407	-0.564879	0.270207	-2.09054	0.0365689	0.108522	NA	NA	NA	NA	NA	NA	NA	NA	NA	NA	NA	NA
SPAC17G6.16c	chrI	3620761	3623784	3024	-	gene	2802.12	-0.429053	0.106549	-4.0268	5.65408e-05	0.000159261	984.748	-0.703787	0.359485	-1.95776	0.0502579	0.123311	924.121	-0.522424	0.285635	-1.82899	0.0674009	0.157514	NA	NA	NA	NA	NA	NA	NA	NA	NA	NA	NA	NA
SPAC17G6.17	chrI	3623742	3625371	1630	+	gene	768.403	-0.825152	0.140033	-5.89257	3.80244e-09	1.79098e-08	72.5818	-1.10584	0.454894	-2.43099	0.0150575	0.0643206	67.079	-0.932598	0.401355	-2.32362	0.0201457	0.0772685	NA	NA	NA	NA	NA	NA	NA	NA	NA	NA	NA	NA
SPAC17G8.01c	chrI	2341251	2343947	2697	-	gene	1942.53	-1.33284	0.105843	-12.5925	2.32098e-36	1.78739e-34	314.928	-1.09822	0.359136	-3.05793	0.00222868	0.0249051	296.341	-0.879217	0.325208	-2.70355	0.00686025	0.0417443	6286.5	2.22616	0.155722	14.2957	2.32708e-46	5.12637e-45	1338	1.65629	0.221489	7.47801	7.54592e-14	1.73707e-13
SPAC17G8.02	chrI	2344065	2346044	1980	+	gene	581.89	-1.5781	0.155608	-10.1415	3.61439e-24	8.04462e-23	119.219	-0.94131	0.39975	-2.35475	0.0185354	0.0713581	110.706	-0.719021	0.341581	-2.10498	0.035293	0.105915	7407.75	1.43478	0.167981	8.54134	1.32677e-17	3.49597e-17	1456	2.17644	0.244576	8.89886	5.64218e-19	1.7126e-18
SPAC17G8.03c	chrI	2345981	2347368	1388	-	gene	1016.19	-1.00357	0.137574	-7.29473	2.99248e-13	2.15173e-12	113.085	-0.884517	0.431184	-2.05137	0.040231	0.108902	104.395	-0.721488	0.353651	-2.04011	0.041339	0.11714	1581.25	2.69125	0.228701	11.7675	5.73696e-32	4.07594e-31	405.75	2.66537	0.230965	11.5401	8.27988e-31	5.90649e-30
SPAC17G8.04c	chrI	2348292	2349747	1456	-	gene	1135.85	-0.193157	0.215785	-0.895139	0.370713	0.470944	260.571	-0.482421	0.393393	-1.22631	0.220083	0.312485	241.869	-0.307431	0.291164	-1.05587	0.291028	0.419026	4913	1.96059	0.172828	11.3441	7.92956e-30	4.90465e-29	1976	1.60156	0.274794	5.82821	5.60237e-09	1.00706e-08
SPAC17G8.05	chrI	2350014	2351244	1231	+	gene	304.039	-0.365652	0.193495	-1.88972	0.0587952	0.0972261	92.5801	-0.1529	0.433862	-0.352417	0.724526	0.776651	86.3946	0.0510718	0.352151	0.145028	0.884689	0.916924	3092.75	1.48214	0.198981	7.44864	9.431e-14	1.92045e-13	1502.5	0.850537	0.247282	3.43954	0.000582697	0.00077102
SPAC17G8.06c	chrI	2351150	2353472	2323	-	gene	19059.6	-0.70588	0.0838486	-8.4185	3.81332e-17	4.10145e-16	2278.42	-0.613718	0.387189	-1.58506	0.112952	0.199318	2092.29	-0.456001	0.248171	-1.83745	0.0661438	0.155586	7833.75	0.940731	0.14636	6.42751	1.2971e-10	2.16769e-10	1385	0.305298	0.241728	1.26298	0.206595	0.222115
SPAC17G8.07	chrI	2354127	2355211	1085	+	gene	883.625	-1.29764	0.131387	-9.87651	5.26362e-23	1.05286e-21	115.271	-0.774551	0.414988	-1.86644	0.0619797	0.138783	107.016	-0.585526	0.345034	-1.69701	0.0896953	0.189967	3083.25	1.79902	0.206486	8.71255	2.9711e-18	8.16149e-18	949.5	2.179	0.228582	9.53266	1.53303e-21	5.39144e-21
SPAC17G8.08c	chrI	2355278	2356601	1324	-	gene	2096.86	-1.07057	0.100291	-10.6746	1.3386e-26	3.99557e-25	244.04	-0.809207	0.398276	-2.03178	0.0421764	0.111837	224.923	-0.639413	0.29646	-2.15683	0.0310189	0.0983506	4238.25	1.50936	0.200579	7.52502	5.27109e-14	1.09505e-13	1717.75	2.18305	0.270571	8.06831	7.12772e-16	1.81103e-15
SPAC17G8.09	chrI	2357302	2358388	1087	+	gene	172.905	-1.34738	0.265501	-5.07488	3.87731e-07	1.42867e-06	55.0613	-0.929139	0.465717	-1.99507	0.0460348	0.117307	51.0313	-0.712572	0.424095	-1.68022	0.0929151	0.194569	2995.25	3.54079	0.284084	12.4639	1.17478e-35	1.07715e-34	988.75	3.27208	0.311211	10.514	7.44606e-26	3.5851e-25
SPAC17G8.10c	chrI	2358028	2359871	1844	-	gene	715.917	-0.125372	0.140948	-0.889491	0.373739	0.473694	210.099	-0.942942	0.386269	-2.44115	0.0146405	0.0639109	197.028	-0.757769	0.333669	-2.27102	0.0231457	0.0829924	2921.75	3.33611	0.226405	14.7352	3.83291e-49	1.03611e-47	658.75	3.47082	0.244106	14.2185	7.03774e-46	2.83186e-44
SPAC17G8.11c	chrI	2360172	2362268	2097	-	gene	1992.2	-0.365927	0.11135	-3.28626	0.00101526	0.00235711	508.744	-1.05372	0.385001	-2.73694	0.00620134	0.041886	470.846	-0.898104	0.293884	-3.05598	0.00224324	0.0221656	4516.25	1.98259	0.199855	9.92017	3.40174e-23	1.34035e-22	1263.75	0.609979	0.274467	2.22241	0.0262554	0.0303901
SPAC17G8.12	chrI	2363316	2367055	3740	+	gene	1828.22	0.178654	0.110346	1.61903	0.10544	0.162953	261.489	-0.487305	0.381905	-1.27598	0.201961	0.293488	243.755	-0.294612	0.289381	-1.01807	0.308642	0.436668	10230.5	0.98427	0.142557	6.9044	5.04143e-12	9.20509e-12	1714.25	0.677457	0.287695	2.35478	0.0185338	0.0217194
SPAC17G8.13c	chrI	2363499	2367108	3610	-	gene	868.106	-1.70069	0.143784	-11.8281	2.79348e-32	1.48229e-30	293.455	-0.84118	0.378129	-2.22458	0.0261093	0.0850986	270.22	-0.618321	0.277735	-2.2263	0.0259941	0.0882699	9749	1.04328	0.145246	7.18287	6.82629e-13	1.31805e-12	1302.25	1.21278	0.261634	4.63541	3.56237e-06	5.44795e-06
SPAC17G8.14c	chrI	2367140	2370652	3513	-	gene	2820.47	0.188696	0.117605	1.60449	0.108606	0.167309	460.16	-1.03779	0.382615	-2.71237	0.00668041	0.0431991	423.556	-0.869784	0.278937	-3.1182	0.00181957	0.0200737	12960	1.3388	0.13586	9.85426	6.56994e-23	2.52704e-22	1665	1.40344	0.270654	5.18538	2.15579e-07	3.55058e-07
SPAC17G8.15	chrI	2348008	2348451	444	+	gene	61.6434	-1.60965	0.450362	-3.57413	0.000351391	0.000875749	30.5647	-0.710363	0.57723	-1.23064	0.218457	0.3107	28.2899	-0.573588	0.544953	-1.05255	0.292549	0.420402	589.25	2.52446	0.3433	7.3535	1.93081e-13	3.84744e-13	428.5	2.63266	0.250432	10.5125	7.56776e-26	3.63853e-25
SPAC17H9.01	chrI	2000656	2004811	4156	+	gene	2514.77	-0.581289	0.112086	-5.18612	2.14715e-07	8.18169e-07	295.381	-0.586274	0.379201	-1.54608	0.122086	0.209346	274.943	-0.396822	0.286761	-1.38381	0.166417	0.284378	9849.5	1.831	0.15232	12.0208	2.76278e-33	2.12534e-32	1245.75	2.65928	0.283375	9.38432	6.33249e-21	2.14798e-20
SPAC17H9.02	chrI	2004745	2008108	3364	+	gene	2834.87	-1.36752	0.109186	-12.5247	5.47302e-36	4.13213e-34	298.803	-0.679433	0.389631	-1.74379	0.0811966	0.163576	274.648	-0.474098	0.273222	-1.73521	0.0827033	0.180562	7297	1.73911	0.160463	10.8381	2.27205e-27	1.1822e-26	1085.75	2.26955	0.289116	7.84994	4.16237e-15	1.01684e-14
SPAC17H9.03c	chrI	2008096	2009331	1236	-	gene	266.482	-0.72879	0.205844	-3.54049	0.000399384	0.000987369	101.439	-0.50466	0.418509	-1.20585	0.227874	0.320263	94.4455	-0.263758	0.348359	-0.757142	0.448965	0.569832	2760	1.27821	0.185727	6.88219	5.894e-12	1.07013e-11	733.5	2.11265	0.25444	8.30314	1.01396e-16	2.69119e-16
SPAC17H9.04c	chrI	2009345	2011903	2559	-	gene	5623.33	-0.529748	0.0936819	-5.65475	1.56076e-08	6.8565e-08	604.232	-1.17241	0.373969	-3.13504	0.00171829	0.0220984	557.556	-1.00247	0.280928	-3.56842	0.00035914	0.0077536	11643.5	0.94799	0.161187	5.88129	4.07091e-09	6.24206e-09	1508.5	1.97887	0.246602	8.02457	1.01883e-15	2.57517e-15
SPAC17H9.05	chrI	2012859	2016204	3346	+	gene	4465.94	-0.584834	0.0864862	-6.76217	1.35942e-11	8.29548e-11	434.111	-1.17496	0.378888	-3.10109	0.00192809	0.0233171	400.044	-1.00364	0.285661	-3.51338	0.000442439	0.00891627	6274.75	2.53744	0.171835	14.7667	2.40202e-49	6.59825e-48	1059.5	2.31785	0.258286	8.97395	2.86078e-19	8.82162e-19
SPAC17H9.06c	chrI	2014063	2016932	2870	-	gene	513.716	-1.35531	0.19311	-7.01835	2.24509e-12	1.47773e-11	124.796	-0.961639	0.440264	-2.18424	0.028945	0.0908475	114.902	-0.821075	0.356756	-2.3015	0.0213632	0.0795764	6900.5	1.86539	0.180628	10.3273	5.3044e-25	2.3756e-24	1057.25	0.984166	0.233937	4.20697	2.58813e-05	3.75008e-05
SPAC17H9.07	chrI	2016297	2017627	1331	+	gene	621.036	-0.857558	0.168283	-5.09594	3.47012e-07	1.28912e-06	187.423	-0.800933	0.424678	-1.88598	0.0592982	0.135716	172.261	-0.658887	0.322641	-2.04217	0.0411349	0.116841	4298.5	1.48272	0.180121	8.23178	1.84452e-16	4.48568e-16	1814.5	1.64333	0.252856	6.49909	8.08076e-11	1.59732e-10
SPAC17H9.08	chrI	2017807	2020483	2677	+	gene	669.649	-1.1458	0.157427	-7.27832	3.38003e-13	2.41911e-12	113.097	-0.436666	0.395442	-1.10425	0.269485	0.3614	107.12	-0.176626	0.353116	-0.500192	0.61694	0.714257	4052.5	2.40201	0.188748	12.726	4.24037e-37	4.32645e-36	707.75	2.37705	0.288885	8.22838	1.89757e-16	4.97416e-16
SPAC17H9.09c	chrI	2019462	2020669	1208	-	gene	940.686	-0.750198	0.141052	-5.31859	1.04573e-07	4.13832e-07	116.241	-0.249696	0.460872	-0.541789	0.587964	0.657656	106.239	-0.104011	0.34611	-0.300516	0.763784	0.827989	2172.75	2.37333	0.226729	10.4677	1.21561e-25	5.64541e-25	588	2.73579	0.291423	9.38769	6.13302e-21	2.08449e-20
SPAC17H9.10c	chrI	2020968	2024999	4032	-	gene	3400.14	-1.21677	0.097414	-12.4907	8.39042e-36	5.98284e-34	462.726	-1.04199	0.366941	-2.83968	0.00451592	0.0357486	428.695	-0.854222	0.282763	-3.02098	0.00251958	0.0235191	12596.5	1.78343	0.134749	13.2351	5.50062e-40	7.19108e-39	1275.5	2.24459	0.234598	9.56782	1.09186e-21	3.88421e-21
SPAC17H9.11	chrI	2025054	2026052	999	+	gene	1060.59	-0.952401	0.129589	-7.3494	1.99102e-13	1.46866e-12	167.718	-0.695575	0.439284	-1.58343	0.113323	0.199617	153.444	-0.561044	0.328553	-1.70762	0.0877066	0.187357	2092.25	2.74093	0.215852	12.6982	6.04734e-37	6.07869e-36	1077.75	2.42433	0.224095	10.8183	2.81879e-27	1.50929e-26
SPAC17H9.12c	chrI	2025955	2027090	1136	-	gene	1999.51	-0.873839	0.101491	-8.61002	7.30487e-18	8.56238e-17	241.554	-0.917597	0.385909	-2.37776	0.0174184	0.0690808	223.006	-0.728505	0.294597	-2.47288	0.0134027	0.061576	1399.75	3.29409	0.241168	13.6589	1.78692e-42	2.81305e-41	560.25	3.1635	0.27316	11.5811	5.13591e-31	3.73441e-30
SPAC17H9.13c	chrI	2027208	2029000	1793	-	gene	1571.27	-1.25583	0.137996	-9.10048	8.99325e-20	1.28492e-18	280.533	-0.604747	0.39717	-1.52264	0.127849	0.215927	258.57	-0.4303	0.28344	-1.51814	0.12898	0.241735	4915.75	2.38256	0.181183	13.15	1.70131e-39	2.16575e-38	1871.75	2.0801	0.283512	7.33689	2.18607e-13	4.90095e-13
SPAC17H9.14c	chrI	2029143	2030361	1219	-	gene	8178.46	-0.18227	0.0853894	-2.13457	0.0327958	0.0579001	1458.25	-0.414004	0.407216	-1.01667	0.309311	0.400392	1336.36	-0.279184	0.263351	-1.06012	0.28909	0.417105	3574.5	0.661991	0.195595	3.3845	0.000713085	0.000837073	807.75	2.21986	0.266182	8.33963	7.45205e-17	1.98643e-16
SPAC17H9.16	chrI	2031074	2032221	1148	+	gene	2180.8	-0.715107	0.109586	-6.52554	6.77567e-11	3.85088e-10	532.707	-0.314841	0.345396	-0.911535	0.362013	0.451378	506.32	-0.08941	0.286244	-0.312355	0.75477	0.821514	1645.75	2.63833	0.241748	10.9136	9.92906e-28	5.3088e-27	417	2.23046	0.241925	9.21963	2.98136e-20	9.70982e-20
SPAC17H9.17c	chrI	2032009	2033308	1300	-	gene	372.9	-1.21656	0.19468	-6.24903	4.13008e-10	2.14904e-09	77.75	-0.481403	0.454752	-1.0586	0.28978	0.380716	71.7682	-0.298958	0.374897	-0.797442	0.425195	0.548445	2488.75	3.29237	0.221624	14.8556	6.39599e-50	1.83109e-48	551	2.61652	0.22869	11.4414	2.59781e-30	1.76236e-29
SPAC17H9.18c	chrI	2033638	2033955	318	-	gene	NA	NA	NA	NA	NA	NA	10.614	-0.706441	0.911618	-0.774931	0.438381	NA	9.09757	-0.612315	0.908001	-0.674355	0.500086	NA	614.25	1.98682	0.35771	5.55429	2.78736e-08	4.08824e-08	816.5	1.98678	0.231822	8.57031	1.03204e-17	2.88241e-17
SPAC17H9.19c	chrI	2033768	2035673	1906	-	gene	821.278	-0.243235	0.146738	-1.65762	0.0973943	0.151767	187.837	-0.991234	0.407012	-2.4354	0.0148755	0.0639583	174.834	-0.83297	0.338241	-2.46265	0.0137913	0.0624396	7484	0.706613	0.178711	3.95395	7.6873e-05	9.41656e-05	1742.5	0.378878	0.255842	1.48091	0.138631	0.151445
SPAC17H9.20	chrI	2036327	2040544	4218	+	gene	1116.7	-0.838426	0.14241	-5.88743	3.92252e-09	1.84529e-08	164.894	-0.94915	0.397327	-2.38883	0.0169019	0.068031	151.748	-0.745906	0.31013	-2.40514	0.0161664	0.067706	10997.5	1.39941	0.154249	9.07245	1.16375e-19	3.55677e-19	662.75	2.47979	0.22868	10.8439	2.1312e-27	1.14383e-26
SPAC1805.01c	chrI	2770615	2773500	2886	-	gene	1856.23	-0.951535	0.107965	-8.81339	1.21417e-18	1.54807e-17	287.189	-0.925944	0.393245	-2.35462	0.0185414	0.0713581	264.41	-0.75697	0.291402	-2.59768	0.00938547	0.0502425	NA	NA	NA	NA	NA	NA	NA	NA	NA	NA	NA	NA
SPAC1805.02c	chrI	2773786	2774994	1209	-	gene	2166.53	-1.10645	0.0989725	-11.1794	5.1438e-29	1.95135e-27	338.302	-0.716719	0.401106	-1.78686	0.0739605	0.154822	309.82	-0.547469	0.275391	-1.98797	0.0468149	0.126449	NA	NA	NA	NA	NA	NA	NA	NA	NA	NA	NA	NA
SPAC1805.03c	chrI	2775105	2777120	2016	-	gene	255.533	-1.81179	0.248363	-7.29494	2.988e-13	2.15052e-12	55.4397	-1.30302	0.469073	-2.77786	0.00547184	0.0394799	51.9981	-1.09736	0.455301	-2.41019	0.0159442	0.067431	NA	NA	NA	NA	NA	NA	NA	NA	NA	NA	NA	NA
SPAC1805.04	chrI	2775128	2781053	5926	+	gene	2988.29	-1.27639	0.100419	-12.7107	5.15815e-37	4.36516e-35	384.071	-1.07745	0.383719	-2.80792	0.00498622	0.0377679	352.923	-0.903863	0.28027	-3.22497	0.00125986	0.0158683	NA	NA	NA	NA	NA	NA	NA	NA	NA	NA	NA	NA
SPAC1805.05	chrI	2781154	2783133	1980	+	gene	4435.16	-0.0459501	0.08975	-0.511979	0.608666	0.695984	609.182	-0.654673	0.374515	-1.74805	0.080455	0.162966	565.799	-0.481781	0.272397	-1.76867	0.0769487	0.172042	NA	NA	NA	NA	NA	NA	NA	NA	NA	NA	NA	NA
SPAC1805.06c	chrI	2783547	2785086	1540	-	gene	3063.97	-0.653336	0.0924895	-7.06389	1.619e-12	1.08135e-11	508.137	-0.514487	0.378245	-1.3602	0.173768	0.265702	472.659	-0.341803	0.274147	-1.24679	0.212476	0.336845	NA	NA	NA	NA	NA	NA	NA	NA	NA	NA	NA	NA
SPAC1805.07c	chrI	2785159	2786344	1186	-	gene	180.015	-0.753259	0.270003	-2.78982	0.00527381	0.0108622	56.5094	-0.273063	0.468544	-0.582791	0.560034	0.633568	53.5201	-0.0836993	0.431474	-0.193985	0.846188	0.888796	NA	NA	NA	NA	NA	NA	NA	NA	NA	NA	NA	NA
SPAC1805.08	chrI	2788022	2788718	697	+	gene	1191.4	-0.701818	0.121749	-5.76448	8.19095e-09	3.72584e-08	229.067	-0.348202	0.436574	-0.797579	0.425115	0.508717	209.041	-0.206565	0.303519	-0.680566	0.496146	0.611813	NA	NA	NA	NA	NA	NA	NA	NA	NA	NA	NA	NA
SPAC1805.09c	chrI	2790112	2791285	1174	-	gene	94.1497	-1.21121	0.337058	-3.59347	0.000326308	0.000819067	12.3019	-0.722172	0.757529	-0.953326	0.340425	NA	11.6368	-0.394181	0.784072	-0.502736	0.61515	NA	NA	NA	NA	NA	NA	NA	NA	NA	NA	NA	NA	NA
SPAC1805.10	chrI	2791137	2794932	3796	+	gene	803.094	-0.5446	0.131378	-4.14527	3.39406e-05	9.88192e-05	346.226	-0.453406	0.352526	-1.28616	0.198386	0.290148	328.553	-0.174557	0.304523	-0.573216	0.566499	0.670349	NA	NA	NA	NA	NA	NA	NA	NA	NA	NA	NA	NA
SPAC1805.11c	chrI	2792839	2793544	706	-	gene	11328.7	-0.726566	0.0905919	-8.02021	1.05566e-15	9.84218e-15	2087.76	-0.681862	0.397336	-1.71608	0.0861469	0.169528	1907.74	-0.533664	0.252097	-2.1169	0.0342686	0.104583	NA	NA	NA	NA	NA	NA	NA	NA	NA	NA	NA	NA
SPAC1805.12c	chrI	2794057	2794801	745	-	gene	9055.42	-0.385822	0.0825217	-4.67541	2.93371e-06	9.72977e-06	968.85	-0.645717	0.389106	-1.65949	0.0970177	0.181615	891.508	-0.490723	0.2607	-1.88233	0.0597911	0.146099	NA	NA	NA	NA	NA	NA	NA	NA	NA	NA	NA	NA
SPAC1805.13	chrI	2794903	2795753	851	+	gene	11201.7	-0.364572	0.0935797	-3.89584	9.78581e-05	0.00026526	1847.19	-0.751559	0.373662	-2.01133	0.0442901	0.114635	1696.79	-0.568541	0.24038	-2.36518	0.0180214	0.0721462	NA	NA	NA	NA	NA	NA	NA	NA	NA	NA	NA	NA
SPAC1805.14	chrI	2795957	2797948	1992	+	gene	1849.38	-0.230966	0.111319	-2.0748	0.0380048	0.0660665	249.319	-0.405688	0.386266	-1.05028	0.293589	0.384697	234.621	-0.22956	0.313191	-0.732972	0.463576	0.583299	NA	NA	NA	NA	NA	NA	NA	NA	NA	NA	NA	NA
SPAC1805.15c	chrI	2797871	2800406	2536	-	gene	715.209	0.334427	0.157751	2.11996	0.0340094	0.059837	111.895	-0.252063	0.407637	-0.618352	0.536343	0.612478	106.091	-0.0507253	0.35563	-0.142635	0.886578	0.918153	NA	NA	NA	NA	NA	NA	NA	NA	NA	NA	NA	NA
SPAC1805.16c	chrI	2800577	2802126	1550	-	gene	919.651	-1.02251	0.126457	-8.08581	6.17513e-16	5.88548e-15	150.704	-0.864691	0.412326	-2.09711	0.0359842	0.102834	140.992	-0.700641	0.353362	-1.98279	0.0473913	0.127418	NA	NA	NA	NA	NA	NA	NA	NA	NA	NA	NA	NA
SPAC1805.17	chrI	2803886	2808253	4368	+	gene	10950.4	-0.0445283	0.102685	-0.433642	0.664548	0.744607	1369.43	-0.521084	0.384365	-1.3557	0.175195	0.267196	1260.29	-0.352454	0.246625	-1.42911	0.152973	0.269619	NA	NA	NA	NA	NA	NA	NA	NA	NA	NA	NA	NA
SPAC1805.18	chrI	2789090	2789377	288	+	gene	443.957	-1.09773	0.168246	-6.52454	6.82099e-11	3.87378e-10	55.6621	-1.33631	0.483374	-2.76455	0.0057001	0.0402938	51.397	-1.1681	0.44348	-2.63394	0.00843998	0.0472464	NA	NA	NA	NA	NA	NA	NA	NA	NA	NA	NA	NA
SPAC1834.01	chrI	4691803	4693738	1936	+	gene	7690.79	-0.412029	0.0819843	-5.02571	5.01575e-07	1.82717e-06	818.195	-0.519927	0.39806	-1.30615	0.191501	0.28398	752.094	-0.37193	0.264519	-1.40607	0.159705	0.27721	NA	NA	NA	NA	NA	NA	NA	NA	NA	NA	NA	NA
SPAC1834.02	chrI	4693681	4698606	4926	+	gene	20387.7	-0.537261	0.0874949	-6.14048	8.22724e-10	4.11683e-09	1865.25	-0.581136	0.362057	-1.6051	0.108472	0.194648	1739.35	-0.404432	0.261359	-1.54742	0.121762	0.232161	NA	NA	NA	NA	NA	NA	NA	NA	NA	NA	NA	NA
SPAC1834.03c	chrI	4698773	4699544	772	-	gene	6258.33	-0.660077	0.0992352	-6.65164	2.89844e-11	1.70129e-10	1214.69	-0.30214	0.423755	-0.713006	0.475842	0.556976	1108.67	-0.182469	0.275001	-0.66352	0.506998	0.621208	NA	NA	NA	NA	NA	NA	NA	NA	NA	NA	NA	NA
SPAC1834.04	chrI	4699691	4700560	870	+	gene	9465.64	-0.648137	0.0905898	-7.15464	8.38925e-13	5.74783e-12	721.909	-0.812872	0.397106	-2.04699	0.0406588	0.109275	659.946	-0.659003	0.262863	-2.50702	0.0121754	0.0584674	NA	NA	NA	NA	NA	NA	NA	NA	NA	NA	NA	NA
SPAC1834.05	chrI	4702256	4704743	2488	+	gene	3023.41	-0.679067	0.108781	-6.24253	4.30552e-10	2.23579e-09	526.427	-0.581256	0.39272	-1.48008	0.138853	0.228222	484.351	-0.416746	0.265329	-1.57068	0.116258	0.225498	NA	NA	NA	NA	NA	NA	NA	NA	NA	NA	NA	NA
SPAC1834.06c	chrI	4704488	4706031	1544	-	gene	1287.57	-0.225378	0.136821	-1.64725	0.0995072	0.154786	211.551	-0.581745	0.422392	-1.37726	0.16843	0.260557	193.647	-0.425682	0.301228	-1.41315	0.15761	0.274939	NA	NA	NA	NA	NA	NA	NA	NA	NA	NA	NA	NA
SPAC1834.07	chrI	4706793	4709252	2460	+	gene	584.887	-1.37213	0.175579	-7.81485	5.50273e-15	4.74541e-14	78.3589	-0.960583	0.444565	-2.16073	0.0307164	0.0942683	72.008	-0.764703	0.376444	-2.03139	0.0422157	0.118719	NA	NA	NA	NA	NA	NA	NA	NA	NA	NA	NA	NA
SPAC1834.08	chrI	4709727	4715261	5535	+	gene	5852.11	-0.161306	0.113536	-1.42074	0.155391	0.227244	593.534	-0.635691	0.38207	-1.66381	0.096151	0.18072	550.173	-0.472703	0.274477	-1.72219	0.0850342	0.183495	NA	NA	NA	NA	NA	NA	NA	NA	NA	NA	NA	NA
SPAC1834.09	chrI	4716549	4717760	1212	+	gene	374.302	-0.040632	0.186649	-0.217692	0.827669	0.873494	54.8696	-0.406133	0.49617	-0.818537	0.413051	0.498237	50.3446	-0.229352	0.420015	-0.546058	0.585026	0.687212	NA	NA	NA	NA	NA	NA	NA	NA	NA	NA	NA	NA
SPAC1834.10c	chrI	4717677	4718455	779	-	gene	592.061	-0.571973	0.160105	-3.57249	0.000353607	0.000880701	108.33	-0.809146	0.470129	-1.72111	0.0852302	0.168673	98.3389	-0.5155	0.385444	-1.33742	0.181086	0.301304	NA	NA	NA	NA	NA	NA	NA	NA	NA	NA	NA	NA
SPAC1834.11c	chrI	4718513	4721597	3085	-	gene	5978.05	-0.355631	0.0893579	-3.97985	6.89595e-05	0.000191787	913.231	-1.40242	0.338617	-4.14162	3.44861e-05	0.00225297	848.658	-1.17855	0.289885	-4.06559	4.79103e-05	0.00204095	NA	NA	NA	NA	NA	NA	NA	NA	NA	NA	NA	NA
SPAC1834.13	chrI	4721587	4722717	1131	-	gene	35.8698	0.998382	0.565397	1.76581	0.0774283	0.123966	20.9361	-0.619451	0.608054	-1.01874	0.308325	NA	19.9265	-0.354776	0.617771	-0.574285	0.565775	NA	NA	NA	NA	NA	NA	NA	NA	NA	NA	NA	NA	NA
SPAC1851.02	chrI	4500526	4501673	1148	+	gene	2125.21	-0.853605	0.0992565	-8.59999	7.97225e-18	9.24613e-17	363.531	-0.625843	0.406207	-1.5407	0.12339	0.210609	334.614	-0.480105	0.288704	-1.66297	0.0963192	0.199392	NA	NA	NA	NA	NA	NA	NA	NA	NA	NA	NA	NA
SPAC1851.03	chrI	4502333	4505734	3402	+	gene	1643.26	-0.98316	0.125646	-7.82486	5.0824e-15	4.40265e-14	419.43	-0.757053	0.377481	-2.00554	0.0449052	0.115618	388.451	-0.577453	0.276947	-2.08507	0.0370631	0.10935	NA	NA	NA	NA	NA	NA	NA	NA	NA	NA	NA	NA
SPAC1851.04c	chrI	4503486	4506928	3443	-	gene	2177.7	-0.848249	0.106564	-7.96	1.72041e-15	1.55503e-14	273.954	-0.769949	0.365223	-2.10817	0.0350167	0.101	257.466	-0.561	0.309998	-1.80969	0.0703443	0.162281	NA	NA	NA	NA	NA	NA	NA	NA	NA	NA	NA	NA
SPAC186.01	chrI	5527462	5528959	1498	+	gene	331.64	2.28982	0.330269	6.93319	4.11448e-12	2.64047e-11	41.9669	0.337026	0.489485	0.688532	0.491118	0.570588	40.7512	0.582587	0.469542	1.24076	0.214696	0.339279	NA	NA	NA	NA	NA	NA	NA	NA	NA	NA	NA	NA
SPAC186.02c	chrI	5529851	5531144	1294	-	gene	449.242	3.41075	2.20988	1.54341	0.122732	0.185726	7.1195	0.574711	0.965209	0.595427	0.551558	NA	7.09961	0.771419	1.00295	0.769147	0.441806	NA	NA	NA	NA	NA	NA	NA	NA	NA	NA	NA	NA	NA
SPAC186.03	chrI	5535061	5536432	1372	+	gene	366.986	3.72735	2.10357	1.77192	0.0764082	0.122485	1.17605	2.27912	2.43013	0.93786	0.348317	NA	1.09232	2.46365	2.55508	0.964215	0.334938	NA	NA	NA	NA	NA	NA	NA	NA	NA	NA	NA	NA	NA
SPAC186.04c	chrI	5538480	5539516	1037	-	gene	398.388	2.70579	0.590358	4.5833	4.57687e-06	1.48219e-05	5.11968	2.41822	1.23579	1.95681	0.0503694	NA	5.40498	2.7781	1.26613	2.19416	0.0282236	NA	NA	NA	NA	NA	NA	NA	NA	NA	NA	NA	NA	NA
SPAC186.05c	chrI	5540032	5541502	1471	-	gene	2434.04	0.845682	0.122502	6.90342	5.07655e-12	3.20973e-11	14.348	2.93638	0.846696	3.46805	0.000524249	NA	13.9732	3.14227	0.831113	3.7808	0.000156328	NA	NA	NA	NA	NA	NA	NA	NA	NA	NA	NA	NA	NA
SPAC186.06	chrI	5542290	5543031	742	+	gene	109.235	1.07939	0.323084	3.3409	0.000835087	0.00196447	2.15395	-0.227513	1.66618	-0.136548	0.891388	NA	2.15582	-0.0886128	1.74423	-0.0508034	0.959482	NA	NA	NA	NA	NA	NA	NA	NA	NA	NA	NA	NA	NA
SPAC186.07c	chrI	5545615	5546613	999	-	gene	173.625	3.28807	1.61764	2.03263	0.0420897	0.0724093	1.88312	-1.65282	3.94263	-0.419218	0.675057	NA	1.69773	-0.891717	4.05055	-0.220147	0.825756	NA	NA	NA	NA	NA	NA	NA	NA	NA	NA	NA	NA	NA
SPAC186.08c	chrI	5548884	5550012	1129	-	gene	1351	3.54468	1.96063	1.80793	0.0706176	0.114153	3.49269	-0.766047	1.31285	-0.583501	0.559556	NA	3.46888	-0.510594	1.38202	-0.369454	0.71179	NA	NA	NA	NA	NA	NA	NA	NA	NA	NA	NA	NA	NA
SPAC186.09	chrI	5552811	5554529	1719	+	gene	923.621	3.65286	1.71542	2.12942	0.0332195	0.0585811	6.34001	0.394345	1.04712	0.376601	0.70647	NA	6.46041	0.578418	1.09295	0.529228	0.596647	NA	NA	NA	NA	NA	NA	NA	NA	NA	NA	NA	NA	NA
SPAC18B11.02c	chrI	313974	315335	1362	+	gene	1665.33	-0.890134	0.105149	-8.46548	2.55093e-17	2.79441e-16	230.6	-0.856821	0.40732	-2.10356	0.035417	0.101619	213.029	-0.704985	0.313611	-2.24796	0.0245788	0.0853962	2564.5	2.07011	0.21194	9.76742	1.55363e-22	5.81432e-22	869.5	2.14046	0.263946	8.10946	5.08464e-16	1.30265e-15
SPAC18B11.03c	chrI	311920	314040	2121	+	gene	343.832	-1.65983	0.195529	-8.48895	2.08518e-17	2.30387e-16	195.871	-0.87059	0.372925	-2.33449	0.01957	0.0736738	182.343	-0.631165	0.309964	-2.03625	0.041725	0.117952	5770.75	0.778216	0.155754	4.99645	5.83939e-07	7.92722e-07	318.5	2.29224	0.248787	9.21366	3.15179e-20	1.02501e-19
SPAC18B11.04	chrI	310157	311712	1556	-	gene	388.656	-1.79504	0.199543	-8.99576	2.34597e-19	3.20325e-18	159.101	-0.681185	0.400639	-1.70024	0.089085	0.172859	148.215	-0.498536	0.325638	-1.53095	0.125781	0.237538	3596.5	1.18099	0.201773	5.85305	4.82651e-09	7.36238e-09	363.25	2.31598	0.226833	10.2101	1.78735e-24	7.76274e-24
SPAC18B11.05	chrI	308138	310034	1897	-	gene	754.104	-1.3137	0.138396	-9.4923	2.26e-21	3.79178e-20	194.034	-0.818681	0.39602	-2.06727	0.0387087	0.106786	178.267	-0.606768	0.295913	-2.05049	0.0403165	0.115398	10012.2	0.541503	0.158535	3.41566	0.000636273	0.00074807	1446.25	0.604733	0.255841	2.36371	0.0180931	0.0212323
SPAC18B11.06	chrI	306764	308031	1268	-	gene	1755.34	-0.646169	0.106323	-6.07742	1.22133e-09	6.02142e-09	189.986	-0.844025	0.393556	-2.14461	0.0319841	0.0961791	177.14	-0.664962	0.324597	-2.04858	0.0405033	0.11571	1561.5	2.44163	0.234458	10.4139	2.14156e-25	9.81127e-25	686.25	1.86579	0.249017	7.49261	6.75188e-14	1.5564e-13
SPAC18B11.07c	chrI	305602	306762	1161	+	gene	585.981	-0.0099143	0.185345	-0.053491	0.957341	0.971517	411.891	-1.04342	0.369355	-2.82496	0.00472859	0.036551	380.103	-0.849829	0.276803	-3.07016	0.00213947	0.0216749	2387.75	1.43323	0.228992	6.25887	3.87787e-10	6.31878e-10	1320.5	0.548408	0.23585	2.32524	0.020059	0.0234621
SPAC18B11.08c	chrI	304355	305168	814	+	gene	90.263	-0.78746	0.356317	-2.21	0.0271054	0.0487821	181.036	-0.853222	0.384406	-2.21958	0.0264471	0.08587	168.52	-0.649531	0.31592	-2.056	0.0397827	0.114586	2407.25	1.72692	0.216897	7.96194	1.69363e-15	3.85873e-15	865.25	2.67345	0.317764	8.41332	3.98563e-17	1.07466e-16
SPAC18B11.09c	chrI	303004	304161	1158	+	gene	433.597	0.510803	0.171196	2.98374	0.00284748	0.00613212	212.36	-0.580634	0.383707	-1.51322	0.130224	0.218633	199.186	-0.390789	0.314363	-1.24311	0.213826	0.338361	1480	2.53525	0.238736	10.6195	2.41868e-26	1.18725e-25	340.75	2.49794	0.267017	9.35499	8.36113e-21	2.81918e-20
SPAC18B11.10	chrI	299278	301837	2560	-	gene	2199.88	-0.619843	0.0980471	-6.3219	2.58371e-10	1.37983e-09	300.083	-0.865551	0.384398	-2.25171	0.0243409	0.0818475	275.932	-0.670917	0.277464	-2.41803	0.0156048	0.0666934	6051.75	1.46804	0.154524	9.50036	2.09162e-21	7.20754e-21	885.5	1.72183	0.221248	7.78236	7.1183e-15	1.71365e-14
SPAC18B11.11	chrI	294591	299154	4564	-	gene	1542.23	-1.26874	0.111215	-11.408	3.81443e-30	1.62292e-28	240.491	-0.981805	0.379795	-2.58509	0.00973534	0.0513867	222.343	-0.783753	0.296589	-2.64256	0.00822826	0.0464108	9984.5	1.60769	0.15123	10.6307	2.14412e-26	1.05803e-25	1504.75	0.229145	0.246278	0.930434	0.352146	0.370726
SPAC18G6.01c	chrI	2208991	2210790	1800	-	gene	573.411	0.611816	0.156921	3.89888	9.66399e-05	0.000262328	142.843	0.0109399	0.401676	0.0272357	0.978272	0.9834	134.737	0.212968	0.320367	0.664762	0.506203	0.620618	6919	0.840575	0.17132	4.90645	9.27382e-07	1.24624e-06	661.75	0.88698	0.287788	3.08206	0.00205574	0.00260822
SPAC18G6.02c	chrI	2210810	2214664	3855	-	gene	1264.95	-1.38855	0.116769	-11.8914	1.31212e-32	7.26952e-31	286.613	-0.798083	0.370256	-2.15549	0.0311235	0.0949229	266.967	-0.595562	0.293216	-2.03114	0.0422406	0.118733	10723.8	1.55636	0.145423	10.7023	9.93334e-27	4.99613e-26	534.25	2.66531	0.288649	9.23374	2.61351e-20	8.52407e-20
SPAC18G6.03	chrI	2215635	2217134	1500	+	gene	5412.19	-0.187003	0.0999801	-1.8704	0.0614281	0.101038	761.613	-0.599759	0.371847	-1.61292	0.106762	0.192392	702.826	-0.394097	0.247699	-1.59103	0.111603	0.219267	1515.5	2.37454	0.230817	10.2875	8.01955e-25	3.54019e-24	375.75	2.90526	0.242452	11.9828	4.37219e-33	3.88741e-32
SPAC18G6.04c	chrI	2217019	2219065	2047	-	gene	3007.67	-1.00219	0.0969458	-10.3376	4.76376e-25	1.15002e-23	295.142	-0.47128	0.387972	-1.21473	0.22447	0.316526	273.01	-0.241196	0.27722	-0.870053	0.384272	0.509818	4870.5	1.70291	0.185894	9.16064	5.15911e-20	1.61237e-19	813.5	0.932026	0.266812	3.4932	0.000477275	0.000635867
SPAC18G6.05c	chrI	2219135	2227378	8244	-	gene	18038.3	-0.267523	0.100278	-2.66781	0.00763473	0.0152596	1685.79	-0.414995	0.398017	-1.04266	0.297107	0.388363	1545.5	-0.260762	0.249472	-1.04525	0.295905	0.423587	21583.5	1.75332	0.127677	13.7324	6.49133e-43	1.05874e-41	409	2.36468	0.271105	8.72238	2.72406e-18	7.88461e-18
SPAC18G6.06	chrI	2228922	2230058	1137	+	gene	1350.96	-0.42498	0.113838	-3.73319	0.000189069	0.000491236	107.603	-0.6408	0.46977	-1.36407	0.172546	0.264582	98.9324	-0.527417	0.379904	-1.38829	0.165048	0.283173	2886.5	1.84947	0.183918	10.056	8.64794e-24	3.52834e-23	479.5	2.72489	0.260002	10.4803	1.06448e-25	5.05701e-25
SPAC18G6.07c	chrI	2229963	2231496	1534	-	gene	3148.49	-0.731529	0.097952	-7.46824	8.12734e-14	6.15623e-13	340.995	-0.668373	0.401155	-1.66612	0.095689	0.180422	311.968	-0.489876	0.271053	-1.80731	0.0707144	0.162855	3851	1.26059	0.190988	6.6004	4.10053e-11	7.07401e-11	797.25	2.18769	0.232382	9.41419	4.76734e-21	1.6293e-20
SPAC18G6.09c	chrI	2231661	2234214	2554	-	gene	3092.68	0.177065	0.158785	1.11513	0.264796	0.357691	1592.78	-0.620569	0.356497	-1.74074	0.0817287	0.164055	1485.05	-0.431845	0.258112	-1.67309	0.0943086	0.196518	3081.25	2.10929	0.221483	9.52348	1.67468e-21	5.80024e-21	471.25	2.27919	0.242589	9.39525	5.70804e-21	1.94492e-20
SPAC18G6.10	chrI	2234262	2236773	2512	+	gene	1315.14	-0.89043	0.130207	-6.83855	7.99997e-12	4.96437e-11	170.854	-0.803196	0.388447	-2.06771	0.0386673	0.106786	158.779	-0.598485	0.314645	-1.9021	0.0571585	0.142776	7072.75	1.45507	0.161994	8.98226	2.65258e-19	7.89028e-19	462	2.27192	0.245098	9.26945	1.87115e-20	6.15312e-20
SPAC18G6.11c	chrI	2236712	2239308	2597	-	gene	3311.08	-0.339883	0.103236	-3.29231	0.000993696	0.00230843	900.821	-1.45919	0.379619	-3.84381	0.000121137	0.00521854	838.44	-1.30355	0.313752	-4.15472	3.25688e-05	0.00157416	6614.75	1.10854	0.162708	6.81305	9.55537e-12	1.71154e-11	1361	1.47129	0.223002	6.59766	4.17697e-11	8.38112e-11
SPAC18G6.12c	chrI	2239252	2240546	1295	-	gene	802.553	-0.414754	0.131703	-3.14916	0.00163742	0.00367102	111.517	-0.722886	0.421856	-1.71358	0.086605	0.16994	102.985	-0.531983	0.340417	-1.56274	0.118115	0.227583	5293	1.02872	0.173223	5.93867	2.87338e-09	4.44807e-09	1089	2.11493	0.254905	8.29694	1.06827e-16	2.82981e-16
SPAC18G6.13	chrI	2241013	2241357	345	+	gene	132.198	-0.698313	0.286948	-2.43359	0.01495	0.0283152	17.8041	-0.552266	0.663354	-0.832536	0.405106	NA	16.9893	-0.369585	0.674996	-0.547537	0.58401	NA	478.75	2.78255	0.384159	7.24321	4.38181e-13	8.5679e-13	503.75	2.65552	0.25593	10.376	3.19002e-25	1.46125e-24
SPAC18G6.14c	chrI	2241748	2242554	807	-	gene	24607.3	-0.382774	0.0906807	-4.22112	2.43088e-05	7.19733e-05	3485.1	-0.760779	0.377124	-2.01732	0.0436623	0.11392	3185.69	-0.561873	0.231871	-2.42322	0.0153838	0.0660336	2577.75	1.4335	0.202477	7.07982	1.44347e-12	2.72054e-12	1293.75	0.915501	0.280946	3.25864	0.00111949	0.0014524
SPAC18G6.15	chrI	2243558	2245220	1663	+	gene	1692.83	-0.477227	0.107665	-4.43253	9.31336e-06	2.90491e-05	205.879	-0.557545	0.406499	-1.37158	0.170196	0.262222	190.213	-0.388818	0.302408	-1.28574	0.198533	0.320293	2137	1.62576	0.202622	8.02361	1.02678e-15	2.37447e-15	425	2.32397	0.239318	9.71079	2.71237e-22	1.0055e-21
SPAC1952.01	chrI	4967939	4969888	1950	+	gene	790.734	-0.345371	0.135722	-2.5447	0.0109373	0.0212858	98.5327	0.116241	0.518653	0.224121	0.822663	0.859984	88.3717	0.250755	0.387646	0.646866	0.517718	0.630615	NA	NA	NA	NA	NA	NA	NA	NA	NA	NA	NA	NA
SPAC1952.02	chrI	4969822	4970737	916	+	gene	859.061	-0.609392	0.133209	-4.57472	4.76857e-06	1.54103e-05	153.021	-0.623516	0.408541	-1.5262	0.12696	0.215036	141.832	-0.44411	0.320822	-1.38429	0.16627	0.284372	NA	NA	NA	NA	NA	NA	NA	NA	NA	NA	NA	NA
SPAC1952.03	chrI	4970821	4972306	1486	+	gene	590.836	-0.503883	0.157966	-3.18982	0.00142363	0.00322926	171.936	-0.518301	0.390446	-1.32746	0.184357	0.27628	160.072	-0.296236	0.3059	-0.968409	0.33284	0.460385	NA	NA	NA	NA	NA	NA	NA	NA	NA	NA	NA	NA
SPAC1952.04c	chrI	4972426	4973471	1046	-	gene	240.722	-1.30528	0.219942	-5.93468	2.9442e-09	1.40392e-08	215.438	-1.02474	0.377387	-2.71536	0.0066203	0.0431505	205.565	-0.793493	0.368313	-2.1544	0.031209	0.0985852	NA	NA	NA	NA	NA	NA	NA	NA	NA	NA	NA	NA
SPAC1952.05	chrI	4973601	4975698	2098	+	gene	1015.32	-2.05038	0.149163	-13.7459	5.38806e-43	7.97951e-41	153.329	-1.32757	0.384005	-3.45718	0.000545856	0.012032	141.386	-1.09689	0.328244	-3.34171	0.000832654	0.0124688	NA	NA	NA	NA	NA	NA	NA	NA	NA	NA	NA	NA
SPAC1952.06c	chrI	4975630	4978148	2519	-	gene	1164.7	-1.62208	0.126788	-12.7937	1.77828e-37	1.59239e-35	137.522	-0.79137	0.393419	-2.01152	0.0442706	0.114635	128.671	-0.583369	0.33828	-1.72452	0.0846148	0.182855	NA	NA	NA	NA	NA	NA	NA	NA	NA	NA	NA	NA
SPAC1952.07	chrI	4978592	4980303	1712	+	gene	414.913	-1.17707	0.189464	-6.21265	5.20971e-10	2.68721e-09	82.3328	-0.860508	0.417104	-2.06305	0.0391076	0.107199	77.2277	-0.612038	0.385103	-1.58928	0.111996	0.219742	NA	NA	NA	NA	NA	NA	NA	NA	NA	NA	NA	NA
SPAC1952.08c	chrI	4978273	4981008	2736	-	gene	1514.15	-0.950879	0.108288	-8.78103	1.61986e-18	2.035e-17	373.049	-0.751071	0.360889	-2.08117	0.0374184	0.10474	347.677	-0.537389	0.280756	-1.91408	0.0556105	0.140381	NA	NA	NA	NA	NA	NA	NA	NA	NA	NA	NA	NA
SPAC1952.09c	chrI	4981215	4984035	2821	-	gene	2246.62	-0.288814	0.129305	-2.23359	0.0255101	0.0461699	286.67	-0.222312	0.409351	-0.543083	0.587072	0.657344	266.031	-0.0749513	0.297511	-0.251928	0.801097	0.854667	NA	NA	NA	NA	NA	NA	NA	NA	NA	NA	NA	NA
SPAC1952.10c	chrI	4984297	4986605	2309	-	gene	311.602	-0.55889	0.222429	-2.51267	0.0119823	0.0230863	163.31	-0.60318	0.406252	-1.48474	0.137612	0.226935	152.365	-0.433261	0.330008	-1.31288	0.189223	0.31127	NA	NA	NA	NA	NA	NA	NA	NA	NA	NA	NA	NA
SPAC1952.11c	chrI	4986541	4989670	3130	-	gene	2875.81	-1.55661	0.112015	-13.8964	6.66266e-44	1.06894e-41	291.169	-0.911134	0.377138	-2.41592	0.0156957	0.0652068	269.075	-0.714954	0.2856	-2.50334	0.0123027	0.0586142	NA	NA	NA	NA	NA	NA	NA	NA	NA	NA	NA	NA
SPAC1952.12c	chrI	4989725	4991010	1286	-	gene	621.062	-0.274709	0.149244	-1.84067	0.0656705	0.107101	76.0538	-0.364075	0.44095	-0.82566	0.408997	0.494708	72.274	-0.174213	0.405285	-0.429854	0.667302	0.753347	NA	NA	NA	NA	NA	NA	NA	NA	NA	NA	NA	NA
SPAC1952.13	chrI	4991106	4993629	2524	+	gene	2024.83	0.261795	0.106885	2.44931	0.0143129	0.0271688	435.493	-1.00623	0.351156	-2.86548	0.00416372	0.034198	405.465	-0.783456	0.285684	-2.74239	0.00609946	0.038869	NA	NA	NA	NA	NA	NA	NA	NA	NA	NA	NA	NA
SPAC1952.14c	chrI	4993624	4994533	910	-	gene	574.4	-1.17245	0.161757	-7.24821	4.22323e-13	2.98925e-12	74.119	-1.18679	0.444001	-2.67294	0.00751887	0.0456154	68.2289	-0.989261	0.389616	-2.53907	0.0111149	0.0555556	NA	NA	NA	NA	NA	NA	NA	NA	NA	NA	NA	NA
SPAC1952.15c	chrI	4994792	4997222	2431	-	gene	141	2.35488	0.513137	4.58918	4.44981e-06	1.4453e-05	17.5663	0.86764	0.675533	1.28438	0.199009	NA	17.0977	1.05256	0.673014	1.56395	0.11783	NA	NA	NA	NA	NA	NA	NA	NA	NA	NA	NA	NA	NA
SPAC1952.16	chrI	4995327	5000816	5490	+	gene	1519.91	0.247804	0.12288	2.01664	0.0437328	0.0747417	285.834	-0.30331	0.384978	-0.787863	0.430777	0.514147	267.696	-0.125236	0.293261	-0.427046	0.669346	0.754792	NA	NA	NA	NA	NA	NA	NA	NA	NA	NA	NA	NA
SPAC1952.17c	chrI	4999993	5002396	2404	-	gene	541.82	-0.764709	0.172691	-4.42819	9.50256e-06	2.96032e-05	117.698	-0.558379	0.402461	-1.38741	0.165316	0.25701	110.4	-0.34777	0.343729	-1.01176	0.311654	0.439579	NA	NA	NA	NA	NA	NA	NA	NA	NA	NA	NA	NA
SPAC19A8.01c	chrI	2490084	2494363	4280	+	gene	1892.11	0.154772	0.166236	0.93104	0.351833	0.452467	198.867	-0.592584	0.405237	-1.46231	0.143656	0.233533	184.335	-0.426936	0.310625	-1.37444	0.169305	0.286838	NA	NA	NA	NA	NA	NA	NA	NA	NA	NA	NA	NA
SPAC19A8.02	chrI	2485083	2489081	3999	-	gene	3363.79	-0.314734	0.101113	-3.11271	0.00185376	0.00411287	690.401	-1.22767	0.368297	-3.33337	0.000858003	0.0153153	632.776	-1.04054	0.261354	-3.98135	6.8526e-05	0.00264537	NA	NA	NA	NA	NA	NA	NA	NA	NA	NA	NA	NA
SPAC19A8.03	chrI	2482408	2484948	2541	-	gene	1446.29	-0.508301	0.115061	-4.41766	9.97734e-06	3.09821e-05	264.015	-0.27115	0.360837	-0.751447	0.452383	0.53457	250.402	-0.0228624	0.298399	-0.0766169	0.938928	0.954665	NA	NA	NA	NA	NA	NA	NA	NA	NA	NA	NA	NA
SPAC19A8.04	chrI	2480065	2482210	2146	-	gene	18174.6	0.0816157	0.0969322	0.841987	0.399795	0.500703	1561.47	0.12088	0.41166	0.29364	0.769033	0.815683	1437.17	0.262952	0.257128	1.02265	0.306472	0.43515	NA	NA	NA	NA	NA	NA	NA	NA	NA	NA	NA	NA
SPAC19A8.05c	chrI	2477864	2480031	2168	+	gene	1456.24	0.493515	0.136441	3.61705	0.000297976	0.000751872	325.55	-0.948312	0.363482	-2.60896	0.00908167	0.0497634	308.716	-0.73345	0.33605	-2.18256	0.0290683	0.0941748	NA	NA	NA	NA	NA	NA	NA	NA	NA	NA	NA	NA
SPAC19A8.06	chrI	2475940	2477174	1235	-	gene	1560.29	0.132291	0.123793	1.06865	0.285229	0.381326	169.053	0.285681	0.429885	0.664551	0.506338	0.584955	157.497	0.437333	0.317703	1.37655	0.168653	0.286469	NA	NA	NA	NA	NA	NA	NA	NA	NA	NA	NA	NA
SPAC19A8.07c	chrI	2474620	2475765	1146	+	gene	1683.52	-1.41795	0.141768	-10.0019	1.49468e-23	3.15357e-22	241.864	-1.10522	0.396275	-2.78902	0.0052868	0.0386748	222.49	-0.937015	0.303309	-3.08931	0.00200625	0.0211992	NA	NA	NA	NA	NA	NA	NA	NA	NA	NA	NA	NA
SPAC19A8.08	chrI	2468576	2472061	3486	-	gene	2747.58	-0.569127	0.0972133	-5.85442	4.78679e-09	2.23007e-08	299.051	-0.866777	0.372969	-2.32399	0.0201258	0.0748381	278.062	-0.672923	0.293869	-2.28987	0.0220286	0.0809897	NA	NA	NA	NA	NA	NA	NA	NA	NA	NA	NA	NA
SPAC19A8.09	chrI	2467781	2468393	613	-	gene	107.685	-0.123933	0.334052	-0.370999	0.710638	0.782661	42.0761	-0.283668	0.565235	-0.501858	0.615768	0.682083	37.8772	-0.146951	0.48148	-0.305206	0.760209	0.825017	NA	NA	NA	NA	NA	NA	NA	NA	NA	NA	NA	NA
SPAC19A8.10	chrI	2465369	2467346	1978	-	gene	1128.51	0.438408	0.139059	3.15268	0.00161781	0.00363229	169.926	-0.923482	0.410063	-2.25205	0.0243193	0.0818475	156.183	-0.75145	0.315174	-2.38424	0.0171146	0.0700249	NA	NA	NA	NA	NA	NA	NA	NA	NA	NA	NA	NA
SPAC19A8.11c	chrI	2462251	2467428	5178	+	gene	342.369	-0.942592	0.211444	-4.45788	8.27729e-06	2.6039e-05	110.367	-0.120859	0.41427	-0.29174	0.770485	0.817077	103.673	0.099993	0.337079	0.296645	0.766737	0.830132	NA	NA	NA	NA	NA	NA	NA	NA	NA	NA	NA	NA
SPAC19A8.12	chrI	2462202	2465087	2886	-	gene	1672.14	-0.930846	0.118131	-7.87978	3.27948e-15	2.88962e-14	297.784	-0.86727	0.392028	-2.21226	0.0269485	0.0868797	273.775	-0.691977	0.283754	-2.43865	0.0147422	0.0645515	NA	NA	NA	NA	NA	NA	NA	NA	NA	NA	NA	NA
SPAC19A8.13	chrI	2461151	2462268	1118	-	gene	1039.22	-0.510993	0.138717	-3.68372	0.000229859	0.00058887	283.699	-0.74304	0.380771	-1.95141	0.0510081	0.124178	261.659	-0.505802	0.28166	-1.79579	0.0725284	0.166223	NA	NA	NA	NA	NA	NA	NA	NA	NA	NA	NA	NA
SPAC19A8.14	chrI	2460189	2461046	858	-	gene	846.031	-0.890676	0.145702	-6.11301	9.77717e-10	4.86625e-09	297.22	-0.938598	0.367026	-2.55731	0.0105486	0.0537557	274.758	-0.706168	0.284034	-2.48621	0.0129113	0.0602019	NA	NA	NA	NA	NA	NA	NA	NA	NA	NA	NA	NA
SPAC19A8.15	chrI	2457495	2459817	2323	-	gene	13075.4	-0.870898	0.0799395	-10.8945	1.22488e-27	3.94678e-26	1081.99	-0.790758	0.401721	-1.96843	0.049019	0.12183	992.948	-0.659147	0.2755	-2.39254	0.016732	0.0690174	NA	NA	NA	NA	NA	NA	NA	NA	NA	NA	NA	NA
SPAC19A8.16	chrI	2472433	2472961	529	-	gene	69.9567	-0.102349	0.398453	-0.256865	0.797283	0.850163	22.5988	-0.00646034	0.601357	-0.0107429	0.991429	0.993601	21.7724	0.299027	0.599654	0.498667	0.618014	0.715083	NA	NA	NA	NA	NA	NA	NA	NA	NA	NA	NA	NA
SPAC19B12.01	chrI	4875418	4878120	2703	+	gene	3216.34	-0.984851	0.0920565	-10.6983	1.03627e-26	3.15427e-25	465.92	-0.513541	0.370113	-1.38752	0.165282	0.25701	433.359	-0.315842	0.26558	-1.18925	0.23434	0.359522	NA	NA	NA	NA	NA	NA	NA	NA	NA	NA	NA	NA
SPAC19B12.02c	chrI	4878579	4880798	2220	-	gene	15760.2	-0.519343	0.0896509	-5.79295	6.91609e-09	3.17217e-08	2874.03	-0.635511	0.401081	-1.58449	0.113081	0.199427	2629.06	-0.498153	0.257872	-1.93178	0.0533868	0.136863	NA	NA	NA	NA	NA	NA	NA	NA	NA	NA	NA	NA
SPAC19B12.03	chrI	4882814	4889915	7102	+	gene	13636	-0.189316	0.109485	-1.72915	0.0837827	0.132951	2870.24	-0.739538	0.369141	-2.0034	0.0451339	0.115912	2648.26	-0.564684	0.24612	-2.29434	0.0217709	0.0804514	NA	NA	NA	NA	NA	NA	NA	NA	NA	NA	NA	NA
SPAC19B12.04	chrI	4890186	4890829	644	+	gene	3869.37	-0.33807	0.0951295	-3.55379	0.00037972	0.000941477	1360.04	-0.922817	0.415922	-2.21873	0.0265053	0.0859652	1226.05	-0.774063	0.25648	-3.01802	0.00254431	0.0236343	NA	NA	NA	NA	NA	NA	NA	NA	NA	NA	NA	NA
SPAC19B12.05c	chrI	4890740	4893805	3066	-	gene	2622.26	-0.457774	0.107142	-4.2726	1.93207e-05	5.7962e-05	348.991	-0.435695	0.361483	-1.2053	0.228088	0.320488	328.103	-0.222073	0.28411	-0.781644	0.434424	0.556605	NA	NA	NA	NA	NA	NA	NA	NA	NA	NA	NA	NA
SPAC19B12.06c	chrI	4893974	4895378	1405	-	gene	1868.97	-0.784858	0.129778	-6.04771	1.46921e-09	7.20661e-09	269.346	-0.350626	0.417535	-0.839753	0.401047	0.488157	247.547	-0.198312	0.291034	-0.681404	0.495616	0.611548	NA	NA	NA	NA	NA	NA	NA	NA	NA	NA	NA	NA
SPAC19B12.07c	chrI	4895458	4897099	1642	-	gene	462.273	-0.636198	0.167207	-3.80485	0.00014189	0.000375109	69.9468	-0.768774	0.454757	-1.69051	0.0909298	0.174662	66.3058	-0.585395	0.430515	-1.35976	0.173907	0.292717	NA	NA	NA	NA	NA	NA	NA	NA	NA	NA	NA	NA
SPAC19B12.08	chrI	4897936	4900012	2077	+	gene	555.537	1.12323	0.186512	6.02229	1.71963e-09	8.39218e-09	124.978	-0.451948	0.45558	-0.992029	0.321183	0.41125	115.343	-0.330239	0.362274	-0.911575	0.361993	0.488382	NA	NA	NA	NA	NA	NA	NA	NA	NA	NA	NA	NA
SPAC19B12.09	chrI	4900282	4901134	853	+	gene	380.556	-1.20027	0.214873	-5.58596	2.3241e-08	9.99325e-08	48.9804	-0.988963	0.535798	-1.84578	0.0649247	0.143326	43.8	-0.830206	0.452005	-1.83672	0.0662516	0.155678	NA	NA	NA	NA	NA	NA	NA	NA	NA	NA	NA	NA
SPAC19B12.10	chrI	4901551	4904311	2761	+	gene	607.813	0.547989	0.164189	3.33755	0.0008452	0.00198684	180.172	-0.974454	0.405318	-2.40417	0.0162092	0.0663206	165.769	-0.801242	0.313464	-2.55609	0.0105855	0.0540208	NA	NA	NA	NA	NA	NA	NA	NA	NA	NA	NA	NA
SPAC19B12.11c	chrI	4903418	4904283	866	-	gene	1694.96	0.245942	0.105446	2.3324	0.0196796	0.0363951	176.594	0.165704	0.445822	0.371682	0.710129	0.763559	162.711	0.299945	0.322268	0.930732	0.351992	0.479293	NA	NA	NA	NA	NA	NA	NA	NA	NA	NA	NA	NA
SPAC19B12.12c	chrI	4904221	4906394	2174	-	gene	144.898	-0.508721	0.280178	-1.8157	0.069416	0.112636	42.8992	-0.369056	0.531954	-0.693775	0.487824	0.567647	39.3735	-0.219808	0.467477	-0.470201	0.638211	0.730333	NA	NA	NA	NA	NA	NA	NA	NA	NA	NA	NA	NA
SPAC19B12.13	chrI	4906912	4909314	2403	+	gene	146.911	-0.572492	0.276192	-2.0728	0.0381905	0.0663445	1.65269	2.84087	2.18661	1.29921	0.193871	NA	1.63367	3.09351	2.24326	1.37903	0.167886	NA	NA	NA	NA	NA	NA	NA	NA	NA	NA	NA	NA	NA
SPAC19D5.01	chrI	5202366	5205202	2837	+	gene	1396.68	-0.0175319	0.164407	-0.106637	0.915077	0.939726	1306.08	-1.08412	0.337432	-3.21285	0.00131425	0.0187476	1246.41	-0.799933	0.565531	-1.41448	0.15722	0.274501	NA	NA	NA	NA	NA	NA	NA	NA	NA	NA	NA	NA
SPAC19D5.02c	chrI	5205155	5206288	1134	-	gene	969.007	-0.891965	0.13702	-6.50974	7.52807e-11	4.25964e-10	100.118	-0.500579	0.475023	-1.0538	0.291975	0.382839	90.5467	-0.34161	0.358135	-0.953857	0.340156	0.467351	NA	NA	NA	NA	NA	NA	NA	NA	NA	NA	NA	NA
SPAC19D5.03	chrI	5206595	5208422	1828	+	gene	531.695	0.280276	0.167749	1.67081	0.0947594	0.148081	73.0739	-0.76707	0.430966	-1.77989	0.0750948	0.155934	68.3634	-0.532989	0.390827	-1.36375	0.172648	0.291092	NA	NA	NA	NA	NA	NA	NA	NA	NA	NA	NA	NA
SPAC19D5.04	chrI	5208643	5218739	10097	+	gene	15607.2	-0.0792413	0.113928	-0.695539	0.486718	0.586942	1831.44	-0.449144	0.386072	-1.16337	0.24468	0.33703	1684.24	-0.278321	0.241715	-1.15144	0.24955	0.376186	NA	NA	NA	NA	NA	NA	NA	NA	NA	NA	NA	NA
SPAC19D5.05c	chrI	5218789	5219613	825	-	gene	851.746	-0.784953	0.151402	-5.18455	2.16537e-07	8.2389e-07	112.841	-0.859734	0.407229	-2.11118	0.0347566	0.100647	104.789	-0.649224	0.344571	-1.88415	0.0595443	0.145675	NA	NA	NA	NA	NA	NA	NA	NA	NA	NA	NA	NA
SPAC19D5.06c	chrI	5220220	5221383	1164	-	gene	561.565	-1.51068	0.173406	-8.71184	2.98983e-18	3.66053e-17	57.0569	-0.94584	0.453983	-2.08343	0.0372123	0.104411	53.9489	-0.710524	0.442981	-1.60396	0.108723	0.216028	NA	NA	NA	NA	NA	NA	NA	NA	NA	NA	NA	NA
SPAC19D5.07	chrI	5222447	5224795	2349	+	gene	315.048	-1.01743	0.207809	-4.89599	9.78136e-07	3.43955e-06	92.9415	-0.594524	0.421919	-1.40909	0.158807	0.249896	87.0161	-0.394943	0.366134	-1.07868	0.280729	0.408429	NA	NA	NA	NA	NA	NA	NA	NA	NA	NA	NA	NA
SPAC19D5.10c	chrI	5221387	5221719	333	-	gene	5.93103	-0.39497	1.38105	-0.285994	0.774883	NA	14.9756	-1.06391	0.69769	-1.5249	0.127284	NA	14.2749	-0.798128	0.727413	-1.09721	0.272548	NA	NA	NA	NA	NA	NA	NA	NA	NA	NA	NA	NA	NA
SPAC19D5.11c	chrI	5219548	5220112	565	-	gene	68.08	-0.622244	0.431369	-1.44249	0.149165	0.219138	36.8595	-0.735771	0.535926	-1.3729	0.169785	0.261901	33.7821	-0.475969	0.493165	-0.965132	0.334479	0.461685	NA	NA	NA	NA	NA	NA	NA	NA	NA	NA	NA	NA
SPAC19E9.01c	chrI	1351565	1353770	2206	-	gene	1997.56	-0.743635	0.11425	-6.50884	7.57352e-11	4.27907e-10	466.449	-1.16949	0.355308	-3.29149	0.000996592	0.0165739	431.551	-0.957419	0.279994	-3.41942	0.000627545	0.0106629	4012.25	1.91325	0.187164	10.2223	1.57519e-24	6.79014e-24	386.5	1.65806	0.236665	7.00593	2.45355e-12	5.22931e-12
SPAC19E9.02	chrI	1354204	1357184	2981	+	gene	2554.52	-0.146417	0.106253	-1.378	0.168202	0.243207	274.942	-0.943161	0.375782	-2.50986	0.0120779	0.0577659	256.376	-0.754464	0.308143	-2.44842	0.0143483	0.0637524	9452.75	1.11112	0.154678	7.18343	6.79844e-13	1.31305e-12	2248.75	-0.101086	0.258824	-0.390558	0.696124	0.710472
SPAC19E9.03	chrI	1361066	1364174	3109	+	gene	3397.99	-0.723856	0.162799	-4.44631	8.73563e-06	2.73246e-05	1116.94	-1.16845	0.339366	-3.44303	0.000575238	0.0123906	1038.76	-0.948915	0.276408	-3.43302	0.000596896	0.0104959	8790.25	1.4618	0.15594	9.37407	6.97872e-21	2.32339e-20	771.25	1.30234	0.28953	4.49813	6.85549e-06	1.0287e-05
SPAC19G12.01c	chrI	4041809	4044613	2805	-	gene	719.397	-0.22141	0.153379	-1.44355	0.148866	0.21874	96.0572	-0.317791	0.419124	-0.758228	0.448314	0.530545	90.6367	-0.118162	0.364289	-0.324363	0.745663	0.815333	NA	NA	NA	NA	NA	NA	NA	NA	NA	NA	NA	NA
SPAC19G12.02c	chrI	4044821	4049384	4564	-	gene	1002.95	-1.21937	0.13027	-9.36039	7.94466e-21	1.28533e-19	293.519	-0.721629	0.354243	-2.0371	0.0416398	0.11081	277.38	-0.488617	0.312317	-1.56449	0.117703	0.227001	NA	NA	NA	NA	NA	NA	NA	NA	NA	NA	NA	NA
SPAC19G12.03	chrI	4047209	4049353	2145	+	gene	756.484	-1.73569	0.153499	-11.3075	1.20474e-29	4.85744e-28	122.202	-1.06073	0.415131	-2.55517	0.0106136	0.0539298	112.851	-0.879186	0.344886	-2.5492	0.0107969	0.0546743	NA	NA	NA	NA	NA	NA	NA	NA	NA	NA	NA	NA
SPAC19G12.04	chrI	4049307	4050971	1665	+	gene	149.483	-1.56125	0.275402	-5.669	1.43634e-08	6.32794e-08	68.6286	-0.897979	0.458279	-1.95946	0.0500589	0.123217	62.9179	-0.697127	0.389483	-1.78988	0.0734734	0.167426	NA	NA	NA	NA	NA	NA	NA	NA	NA	NA	NA	NA
SPAC19G12.05	chrI	4050905	4052174	1270	+	gene	2310.07	-1.62234	0.134499	-12.0621	1.67469e-33	1.00756e-31	217.001	-0.963506	0.404945	-2.37935	0.0173432	0.0690188	199.321	-0.798693	0.304473	-2.6232	0.00871094	0.0483083	NA	NA	NA	NA	NA	NA	NA	NA	NA	NA	NA	NA
SPAC19G12.06c	chrI	4052446	4053397	952	-	gene	5934.78	-0.492613	0.0981271	-5.02015	5.16309e-07	1.87729e-06	1485.44	-0.866754	0.357825	-2.42229	0.0154231	0.0645847	1371.92	-0.668816	0.248208	-2.69457	0.00704786	0.0422801	NA	NA	NA	NA	NA	NA	NA	NA	NA	NA	NA	NA
SPAC19G12.07c	chrI	4053604	4056672	3069	-	gene	794.711	-1.10149	0.157901	-6.97583	3.04076e-12	1.96781e-11	293.927	-1.24809	0.377008	-3.3105	0.0009313	0.0159556	272.193	-1.06412	0.306199	-3.47525	0.000510384	0.00960201	NA	NA	NA	NA	NA	NA	NA	NA	NA	NA	NA	NA
SPAC19G12.08	chrI	4056794	4058815	2022	+	gene	5180.88	0.0270306	0.10997	0.245801	0.805837	0.856201	1456.15	-0.90516	0.354681	-2.55204	0.0107094	0.0541311	1347.59	-0.707927	0.25363	-2.79118	0.00525156	0.0358284	NA	NA	NA	NA	NA	NA	NA	NA	NA	NA	NA	NA
SPAC19G12.09	chrI	4059980	4061192	1213	+	gene	2814.15	0.877926	0.118464	7.4109	1.25443e-13	9.38811e-13	644.325	-0.860985	0.336507	-2.55859	0.0105096	0.0537507	614.159	-0.595173	0.324089	-1.83645	0.0662909	0.155709	NA	NA	NA	NA	NA	NA	NA	NA	NA	NA	NA	NA
SPAC19G12.10c	chrI	4061377	4064952	3576	-	gene	32640.7	0.00111467	0.0813144	0.0137082	0.989063	0.99319	6258.59	-0.677163	0.352126	-1.92307	0.0544712	0.128504	5828.93	-0.487173	0.251902	-1.93398	0.0531158	0.136403	NA	NA	NA	NA	NA	NA	NA	NA	NA	NA	NA	NA
SPAC19G12.11	chrI	4066981	4068474	1494	+	gene	1228.04	-0.863979	0.125032	-6.91009	4.84361e-12	3.06749e-11	234.729	-0.555763	0.405628	-1.37013	0.170646	0.262685	218.437	-0.403901	0.315809	-1.27894	0.200919	0.322653	NA	NA	NA	NA	NA	NA	NA	NA	NA	NA	NA	NA
SPAC19G12.12	chrI	4068498	4069929	1432	+	gene	728.857	-1.28835	0.15273	-8.43551	3.29766e-17	3.5768e-16	108.353	-1.1333	0.43685	-2.59425	0.00947982	0.0506074	98.4067	-0.948085	0.342652	-2.76691	0.00565911	0.037306	NA	NA	NA	NA	NA	NA	NA	NA	NA	NA	NA	NA
SPAC19G12.13c	chrI	4068603	4070968	2366	-	gene	356.636	-0.497133	0.181816	-2.73426	0.00625202	0.0126969	167.345	-0.0276135	0.384182	-0.0718761	0.9427	0.955071	158.801	0.194653	0.313374	0.621154	0.534498	0.644542	NA	NA	NA	NA	NA	NA	NA	NA	NA	NA	NA	NA
SPAC19G12.14	chrI	4072137	4075036	2900	+	gene	2563.54	-0.514768	0.12582	-4.09131	4.28945e-05	0.000122708	612.004	-0.952749	0.342981	-2.77785	0.00547207	0.0394799	572.083	-0.725625	0.283855	-2.55632	0.0105785	0.0540208	NA	NA	NA	NA	NA	NA	NA	NA	NA	NA	NA	NA
SPAC19G12.15c	chrI	4074998	4077914	2917	-	gene	9712.14	0.291014	0.0952907	3.05396	0.00225841	0.00493951	1674.02	-1.11132	0.34757	-3.19741	0.00138666	0.0193061	1558.22	-0.915152	0.276082	-3.31479	0.000917127	0.0130751	NA	NA	NA	NA	NA	NA	NA	NA	NA	NA	NA	NA
SPAC19G12.16c	chrI	4078389	4081129	2741	-	gene	8566.38	-0.563747	0.112519	-5.01024	5.43612e-07	1.97098e-06	1257.96	-0.391579	0.361008	-1.08468	0.278063	0.369199	1172.24	-0.19145	0.2461	-0.777939	0.436605	0.558798	NA	NA	NA	NA	NA	NA	NA	NA	NA	NA	NA	NA
SPAC19G12.17	chrI	4066258	4066971	714	-	gene	162.041	-1.42869	0.264737	-5.39667	6.78909e-08	2.73875e-07	39.2239	-1.08196	0.511366	-2.11583	0.0343594	0.0998665	36.0864	-0.863928	0.477806	-1.80812	0.0705886	0.162655	NA	NA	NA	NA	NA	NA	NA	NA	NA	NA	NA	NA
SPAC1A6.01c	chrI	1066192	1070006	3815	-	gene	803.008	-0.944805	0.133043	-7.10148	1.23431e-12	8.28719e-12	325.38	-0.346944	0.368931	-0.940404	0.34701	0.436701	304.875	-0.1075	0.278591	-0.38587	0.699593	0.780315	11634.8	2.02	0.157237	12.8469	8.95682e-38	9.80193e-37	1109.25	2.56608	0.262769	9.76557	1.58222e-22	5.98315e-22
SPAC1A6.02	chrI	1068668	1070235	1568	+	gene	1300.82	-1.41616	0.137759	-10.2799	8.67976e-25	2.05039e-23	91.7	-1.30374	0.496814	-2.6242	0.00868523	0.0488031	81.3975	-1.15822	0.380783	-3.04167	0.00235266	0.0226506	4629.75	1.97568	0.182091	10.8499	1.9956e-27	1.04396e-26	877	2.37489	0.246039	9.65247	4.79876e-22	1.74838e-21
SPAC1A6.03c	chrI	1069923	1072343	2421	-	gene	9430.59	0.381355	0.0963053	3.95985	7.49959e-05	0.000207451	741.015	-0.392186	0.40156	-0.976656	0.32874	0.41892	682.15	-0.247732	0.267992	-0.924402	0.355277	0.48178	4605.75	3.01513	0.172047	17.5251	9.22459e-69	1.22723e-66	603.5	3.80671	0.300834	12.6539	1.06475e-36	1.41355e-35
SPAC1A6.04c	chrI	1074331	1077514	3184	-	gene	30467.7	-0.0135978	0.127086	-0.106997	0.914791	0.939683	14228.5	-0.570131	0.326721	-1.74501	0.0809831	0.163524	13477.9	-0.336416	0.273702	-1.22913	0.219023	0.344104	3180.5	3.6231	0.183426	19.7524	7.65297e-87	3.46169e-84	379	3.85493	0.271502	14.1985	9.35402e-46	3.66807e-44
SPAC1A6.05c	chrI	1079635	1081713	2079	-	gene	1396.48	-0.50294	0.115454	-4.35618	1.32352e-05	4.05104e-05	806.881	-0.8452	0.363996	-2.322	0.0202327	0.0750363	744.928	-0.649516	0.254895	-2.54817	0.0108288	0.0547171	1947.25	3.81711	0.22362	17.0696	2.49875e-65	2.35472e-63	469.5	4.60753	0.28576	16.1237	1.73742e-58	7.36667e-56
SPAC1A6.06c	chrI	1081916	1083616	1701	-	gene	291.758	2.4385	0.370202	6.58694	4.48996e-11	2.59784e-10	55.8515	1.00679	0.482473	2.08673	0.0369129	0.104053	54.3367	1.19122	0.442527	2.69187	0.00710527	0.0424128	1959.75	3.05101	0.223137	13.6733	1.46676e-42	2.33068e-41	360.25	1.85543	0.276931	6.69997	2.08456e-11	4.24293e-11
SPAC1A6.07	chrI	1084068	1086426	2359	+	gene	2395.16	0.0384748	0.151374	0.254171	0.799363	0.851438	607.949	-0.990223	0.337671	-2.9325	0.00336242	0.0308631	568.939	-0.740154	0.289567	-2.55607	0.0105861	0.0540208	2497.25	3.40805	0.208338	16.3583	3.79786e-60	2.45414e-58	439	3.2888	0.249512	13.181	1.12942e-39	2.12244e-38
SPAC1A6.08c	chrI	1086242	1087505	1264	-	gene	137.141	0.602406	0.332947	1.80931	0.0704023	0.113853	87.8203	-0.730603	0.451564	-1.61794	0.105676	0.191169	80.1088	-0.52229	0.359975	-1.45091	0.146806	0.263038	1212.5	3.25105	0.258381	12.5824	2.63888e-36	2.5218e-35	417.75	2.72904	0.248825	10.9677	5.46541e-28	3.0872e-27
SPAC1A6.09c	chrI	1087443	1089673	2231	-	gene	3891.94	-0.397625	0.098757	-4.02629	5.66635e-05	0.000159549	531.296	-0.727523	0.399028	-1.82324	0.0682672	0.147267	491.038	-0.588572	0.291028	-2.02239	0.0431361	0.120453	2278.5	4.1128	0.209339	19.6466	6.17984e-86	2.20685e-83	441.25	4.35927	0.313964	13.8846	7.85411e-44	2.30659e-42
SPAC1A6.10	chrI	1090678	1092303	1626	+	gene	2656.31	-0.909833	0.096095	-9.46806	2.85086e-21	4.74178e-20	237.846	-0.675865	0.420926	-1.60566	0.108348	0.194542	217.376	-0.524393	0.297824	-1.76075	0.0782811	0.173844	2476.5	3.6777	0.214772	17.1237	9.87592e-66	1.00012e-63	432	3.44854	0.301831	11.4254	3.12322e-30	2.09989e-29
SPAC1A6.11	chrI	1073171	1074075	905	+	gene	45.3532	1.76763	0.524906	3.36751	0.000758496	0.00179618	83.6962	-1.24924	0.435973	-2.86541	0.00416474	0.034198	76.6341	-0.967471	0.38743	-2.49715	0.0125197	0.059165	1062.25	3.98742	0.300979	13.2482	4.62343e-40	6.07946e-39	574	4.27192	0.264197	16.1695	8.28325e-59	4.01383e-56
SPAC1B1.01	chrI	3536526	3538612	2087	+	gene	1073	-0.46574	0.127522	-3.65222	0.00025998	0.000661635	369.322	-0.656595	0.382425	-1.71693	0.0859926	0.169495	342.526	-0.481195	0.281699	-1.70819	0.0876013	0.187277	NA	NA	NA	NA	NA	NA	NA	NA	NA	NA	NA	NA
SPAC1B1.02c	chrI	3538774	3540942	2169	-	gene	1233.92	-0.525455	0.11902	-4.41484	1.01085e-05	3.13641e-05	213.661	-0.711028	0.377425	-1.88389	0.0595792	0.136073	199.652	-0.506238	0.307417	-1.64675	0.09961	0.203655	NA	NA	NA	NA	NA	NA	NA	NA	NA	NA	NA	NA
SPAC1B1.03c	chrI	3541416	3544320	2905	-	gene	9626.58	-0.217955	0.0886652	-2.45818	0.0139644	0.0265859	850.666	-0.41574	0.380304	-1.09318	0.274317	0.366146	788.954	-0.248919	0.259781	-0.958188	0.337968	0.465097	NA	NA	NA	NA	NA	NA	NA	NA	NA	NA	NA	NA
SPAC1B1.04c	chrI	3544706	3548171	3466	-	gene	875.714	-0.728202	0.17411	-4.18243	2.88414e-05	8.4677e-05	1140.84	0.35752	0.357041	1.00134	0.316662	0.407215	1100.96	0.64269	0.276719	2.32254	0.0202041	0.0773927	NA	NA	NA	NA	NA	NA	NA	NA	NA	NA	NA	NA
SPAC1B2.02c	chrI	2808329	2810033	1705	-	gene	1673.58	-0.380429	0.104542	-3.63902	0.000273683	0.000694442	308.575	-0.370467	0.373383	-0.992191	0.321104	0.411238	288.51	-0.162679	0.278623	-0.583867	0.55931	0.663825	NA	NA	NA	NA	NA	NA	NA	NA	NA	NA	NA	NA
SPAC1B2.03c	chrI	2810265	2812517	2253	-	gene	11633.9	-0.0612781	0.139107	-0.440512	0.659567	0.74075	2326.32	-0.458489	0.394987	-1.16077	0.245735	0.338013	2142.9	-0.318694	0.260755	-1.2222	0.221633	0.346917	NA	NA	NA	NA	NA	NA	NA	NA	NA	NA	NA	NA
SPAC1B2.04	chrI	2814097	2815495	1399	+	gene	2024.47	-0.340719	0.114621	-2.97257	0.00295321	0.00635448	385.826	-1.06703	0.370724	-2.87823	0.00399918	0.033672	354.742	-0.864226	0.272152	-3.17553	0.00149562	0.017572	NA	NA	NA	NA	NA	NA	NA	NA	NA	NA	NA	NA
SPAC1B2.05	chrI	2815646	2820694	5049	+	gene	1790.49	-0.312914	0.107212	-2.91865	0.00351552	0.00745814	389.068	-0.416389	0.369634	-1.12649	0.259958	0.352762	363.392	-0.214167	0.272098	-0.787095	0.431226	0.553822	NA	NA	NA	NA	NA	NA	NA	NA	NA	NA	NA	NA
SPAC1B2.06	chrI	2812662	2813530	869	+	gene	142.829	-1.11333	0.285529	-3.8992	9.65126e-05	0.000262075	18.8865	-1.01228	0.665535	-1.52101	0.128258	NA	17.8164	-0.857914	0.674184	-1.27252	0.203188	NA	NA	NA	NA	NA	NA	NA	NA	NA	NA	NA	NA	NA
SPAC1B3.01c	chrI	4925782	4927980	2199	-	gene	2358.7	0.737576	0.0978245	7.53979	4.70721e-14	3.699e-13	401.568	-0.0538458	0.400251	-0.13453	0.892983	0.915671	374.318	0.0950221	0.286403	0.331777	0.740057	0.811724	NA	NA	NA	NA	NA	NA	NA	NA	NA	NA	NA	NA
SPAC1B3.02c	chrI	4928172	4929655	1484	-	gene	1175.11	-0.448687	0.155466	-2.88607	0.00390087	0.00822354	390.237	-0.667731	0.381633	-1.74966	0.0801762	0.162734	361.034	-0.487655	0.274493	-1.77657	0.0756394	0.170139	NA	NA	NA	NA	NA	NA	NA	NA	NA	NA	NA	NA
SPAC1B3.03c	chrI	4929854	4931230	1377	-	gene	12453.7	0.143051	0.0794934	1.79953	0.0719347	0.116043	1181.7	-0.45154	0.400098	-1.12857	0.259077	0.351969	1084.76	-0.306036	0.259243	-1.1805	0.237802	0.36339	NA	NA	NA	NA	NA	NA	NA	NA	NA	NA	NA	NA
SPAC1B3.04c	chrI	4931258	4933788	2531	-	gene	384.053	-1.03052	0.178957	-5.75847	8.48778e-09	3.85403e-08	114.224	-0.109386	0.398809	-0.274282	0.783868	0.828903	110.737	0.119788	0.380328	0.314959	0.752793	0.820413	NA	NA	NA	NA	NA	NA	NA	NA	NA	NA	NA	NA
SPAC1B3.05	chrI	4934547	4937012	2466	+	gene	2498.61	-0.473564	0.111224	-4.25774	2.06506e-05	6.17354e-05	364.653	-0.786417	0.369403	-2.12888	0.0332638	0.0983358	339.051	-0.591784	0.283337	-2.08862	0.0367421	0.108712	NA	NA	NA	NA	NA	NA	NA	NA	NA	NA	NA	NA
SPAC1B3.06c	chrI	4937755	4939182	1428	-	gene	1092.85	-0.891355	0.124599	-7.15381	8.44035e-13	5.77257e-12	208.799	-0.6407	0.363937	-1.76047	0.078328	0.160076	198.285	-0.403366	0.330806	-1.21934	0.222714	0.347972	NA	NA	NA	NA	NA	NA	NA	NA	NA	NA	NA	NA
SPAC1B3.07c	chrI	4940363	4941623	1261	-	gene	613.161	-0.150622	0.154576	-0.974422	0.329847	0.42966	81.2331	-0.727139	0.447175	-1.62607	0.103934	0.189304	76.0193	-0.559555	0.397156	-1.40891	0.158863	0.276225	NA	NA	NA	NA	NA	NA	NA	NA	NA	NA	NA	NA
SPAC1B3.08	chrI	4942200	4944230	2031	+	gene	3435.11	0.588524	0.111793	5.26443	1.40625e-07	5.4861e-07	284.744	-0.471988	0.405572	-1.16376	0.244521	0.33689	264.233	-0.324413	0.303473	-1.069	0.285069	0.412947	NA	NA	NA	NA	NA	NA	NA	NA	NA	NA	NA	NA
SPAC1B3.09c	chrI	4944132	4945814	1683	-	gene	3025.54	-0.551391	0.103287	-5.33843	9.3753e-08	3.73315e-07	203.028	-0.365913	0.45196	-0.809615	0.418161	0.502724	184.564	-0.239735	0.319385	-0.750615	0.452884	0.573827	NA	NA	NA	NA	NA	NA	NA	NA	NA	NA	NA	NA
SPAC1B3.10c	chrI	4946090	4948084	1995	-	gene	1420.34	0.260831	0.14191	1.838	0.066063	0.107718	130.151	-0.00884011	0.431116	-0.0205052	0.98364	0.986961	120.858	0.164231	0.326293	0.503322	0.614738	0.712401	NA	NA	NA	NA	NA	NA	NA	NA	NA	NA	NA	NA
SPAC1B3.11c	chrI	4948541	4950238	1698	-	gene	216.828	-0.230576	0.234391	-0.983725	0.325251	0.424319	240.085	-0.736693	0.362952	-2.02973	0.0423842	0.111989	224.893	-0.494657	0.303763	-1.62843	0.103434	0.208728	NA	NA	NA	NA	NA	NA	NA	NA	NA	NA	NA	NA
SPAC1B3.12c	chrI	4950341	4951480	1140	-	gene	1904.05	-0.320564	0.103022	-3.11162	0.00186067	0.00412583	406.646	-0.431478	0.411514	-1.04851	0.294402	0.385392	375.175	-0.297362	0.292522	-1.01655	0.30937	0.437281	NA	NA	NA	NA	NA	NA	NA	NA	NA	NA	NA	NA
SPAC1B3.13	chrI	4951337	4954199	2863	+	gene	4954.27	-0.636177	0.0983456	-6.46879	9.87881e-11	5.53688e-10	425.83	-0.841561	0.385295	-2.1842	0.0289477	0.0908475	395.014	-0.680874	0.292258	-2.3297	0.019822	0.0765208	NA	NA	NA	NA	NA	NA	NA	NA	NA	NA	NA	NA
SPAC1B3.14	chrI	4954542	4955675	1134	+	gene	2720.58	-0.412474	0.129723	-3.17964	0.00147456	0.00333498	996.939	-0.331789	0.414227	-0.800982	0.423142	0.507344	918.176	-0.214525	0.284805	-0.753234	0.451309	0.57232	NA	NA	NA	NA	NA	NA	NA	NA	NA	NA	NA	NA
SPAC1B3.15c	chrI	4955644	4958764	3121	-	gene	565.776	-1.02237	0.151269	-6.75863	1.39306e-11	8.48062e-11	373.886	-0.76999	0.382681	-2.0121	0.0442098	0.114635	349.831	-0.604529	0.30885	-1.95736	0.0503056	0.132149	NA	NA	NA	NA	NA	NA	NA	NA	NA	NA	NA	NA
SPAC1B3.16c	chrI	4958698	4961033	2336	-	gene	21748	-0.299246	0.0807039	-3.70795	0.000208943	0.000539414	1887.67	0.513567	0.42708	1.20251	0.229166	0.321627	1745.78	0.614781	0.288167	2.13342	0.0328902	0.101946	NA	NA	NA	NA	NA	NA	NA	NA	NA	NA	NA	NA
SPAC1B3.17	chrI	4964526	4966980	2455	+	gene	1094.85	-0.241173	0.137802	-1.75014	0.080094	0.127703	130.744	-0.345126	0.405529	-0.851051	0.394741	0.482074	123.071	-0.155742	0.340508	-0.457381	0.647398	0.737843	NA	NA	NA	NA	NA	NA	NA	NA	NA	NA	NA	NA
SPAC1B3.18c	chrI	4966990	4968398	1409	-	gene	693.145	-0.729336	0.140668	-5.18479	2.16254e-07	8.2322e-07	80.8571	-0.172628	0.450259	-0.383397	0.701425	0.755978	75.1202	0.0188417	0.367319	0.0512952	0.95909	0.970353	NA	NA	NA	NA	NA	NA	NA	NA	NA	NA	NA	NA
SPAC1B3.20	chrI	4948562	4949118	557	+	gene	213.533	0.566418	0.241709	2.34338	0.0191097	0.0354527	63.1824	-0.229454	0.491964	-0.466404	0.640926	0.703398	57.8987	-0.0133165	0.40384	-0.0329746	0.973695	0.981454	NA	NA	NA	NA	NA	NA	NA	NA	NA	NA	NA	NA
SPAC1B9.02c	chrI	2402016	2404815	2800	-	gene	3365.73	0.122327	0.100511	1.21706	0.223583	0.309567	531.557	-0.842061	0.358824	-2.34672	0.0189395	0.0721492	494.91	-0.642617	0.276928	-2.32052	0.0203127	0.0776585	5636	2.21815	0.155128	14.2988	2.22481e-46	4.91706e-45	738	2.27322	0.263995	8.61084	7.2529e-18	2.05186e-17
SPAC1B9.03c	chrI	2406661	2408084	1424	+	gene	2014.13	-1.21993	0.103015	-11.8423	2.35868e-32	1.27022e-30	265.458	-1.05416	0.387297	-2.72184	0.006492	0.0428832	243.286	-0.861531	0.284354	-3.02979	0.00244727	0.0232042	4587	2.37349	0.169187	14.0288	1.03911e-44	1.9316e-43	1467.75	1.68602	0.246765	6.83248	8.34569e-12	1.72935e-11
SPAC1D4.01	chrI	639405	641280	1876	+	gene	478.338	-1.39854	0.167265	-8.36121	6.20796e-17	6.52217e-16	112.198	-1.22745	0.427599	-2.87057	0.00409735	0.0339731	102.534	-1.04865	0.34601	-3.0307	0.00243991	0.0232042	4039.5	1.46757	0.200786	7.30911	2.68922e-13	5.32275e-13	1541.5	1.37126	0.259447	5.28532	1.25484e-07	2.09728e-07
SPAC1D4.02c	chrI	639545	641680	2136	-	gene	727.075	-0.527496	0.137084	-3.84797	0.000119102	0.000318475	436.005	-0.905596	0.348695	-2.5971	0.00940135	0.0504887	408.913	-0.682055	0.295937	-2.30473	0.0211815	0.0792474	4017.25	1.57886	0.192105	8.21874	2.05651e-16	4.98693e-16	526	2.00773	0.257202	7.80603	5.90195e-15	1.42894e-14
SPAC1D4.03c	chrI	641845	643775	1931	-	gene	351.097	-0.72345	0.191381	-3.78015	0.000156736	0.000412516	92.3359	-0.639905	0.404939	-1.58025	0.114049	0.200243	88.1448	-0.377465	0.391265	-0.96473	0.33468	0.461748	7303.25	0.906247	0.152668	5.93607	2.91943e-09	4.51626e-09	1262.5	0.778254	0.229459	3.3917	0.000694616	0.000913585
SPAC1D4.04	chrI	644667	646547	1881	+	gene	7717.34	-0.573413	0.0913629	-6.27621	3.46923e-10	1.82865e-09	965.062	-0.616368	0.398095	-1.5483	0.121551	0.208839	891.653	-0.483504	0.281773	-1.71593	0.086174	0.185215	2389.5	2.2482	0.212811	10.5643	4.36215e-26	2.08725e-25	489.75	2.26695	0.275705	8.22239	1.99494e-16	5.22535e-16
SPAC1D4.05c	chrI	644623	648097	3475	-	gene	1352.98	-0.388187	0.119822	-3.23971	0.00119652	0.00274482	353.26	-0.292301	0.37742	-0.774473	0.438651	0.521348	329.566	-0.0917072	0.270537	-0.338983	0.734623	0.807868	4260.5	2.35345	0.169795	13.8605	1.09852e-43	1.86337e-42	418.25	2.15941	0.22488	9.60252	7.80144e-22	2.79583e-21
SPAC1D4.06c	chrI	648301	649393	1093	-	gene	294.802	-1.87996	0.207961	-9.04	1.56678e-19	2.17793e-18	68.6323	-1.09567	0.439164	-2.49491	0.0125988	0.0591628	65.1782	-0.853245	0.437439	-1.95055	0.051111	0.133317	1400	2.21396	0.239941	9.2271	2.78063e-20	8.83681e-20	476.25	1.98114	0.224378	8.82949	1.05154e-18	3.13844e-18
SPAC1D4.08	chrI	650465	652224	1760	+	gene	2515.88	-0.32315	0.12713	-2.54188	0.0110258	0.0214329	539.13	-0.726118	0.403841	-1.79803	0.0721726	0.152643	496.287	-0.590109	0.28679	-2.05763	0.0396253	0.114411	5967.5	0.957147	0.159833	5.98843	2.11882e-09	3.30563e-09	1948.25	1.08726	0.26215	4.14747	3.36174e-05	4.82056e-05
SPAC1D4.09c	chrI	652225	653321	1097	-	gene	521.454	-0.81874	0.170094	-4.81346	1.48338e-06	5.08615e-06	138.055	-1.12915	0.382461	-2.95233	0.00315382	0.0302716	129.816	-0.884207	0.360709	-2.4513	0.014234	0.0635769	4107.5	1.0716	0.170988	6.26707	3.6791e-10	6.00497e-10	804.75	1.74416	0.291514	5.98311	2.18915e-09	4.02035e-09
SPAC1D4.10	chrI	653449	656657	3209	+	gene	1216.28	-0.225103	0.150252	-1.49817	0.134088	0.200429	204.604	-0.871327	0.398341	-2.18739	0.0287142	0.0905998	187.57	-0.672799	0.29331	-2.29382	0.0218009	0.0805008	5211	1.28128	0.18578	6.89677	5.31997e-12	9.70062e-12	441	2.17393	0.239086	9.09265	9.66517e-20	3.06109e-19
SPAC1D4.11c	chrI	656076	660381	4306	-	gene	562.805	-0.958039	0.27509	-3.48264	0.000496494	0.00121189	458.909	-1.5579	0.343337	-4.53752	5.69185e-06	0.000605154	423.272	-1.31119	0.29543	-4.43824	9.0697e-06	0.000619763	14239.8	1.02656	0.144415	7.1084	1.17392e-12	2.22612e-12	412	1.80848	0.231195	7.82231	5.18626e-15	1.25971e-14
SPAC1D4.12	chrI	664310	667647	3338	+	gene	1437.03	-1.26216	0.121003	-10.4308	1.79326e-25	4.51303e-24	275.225	-0.980036	0.368568	-2.65904	0.00783641	0.046035	258.482	-0.777404	0.321713	-2.41645	0.0156727	0.0668393	12002.2	1.11989	0.143471	7.80569	5.91755e-15	1.30444e-14	1563.5	1.33763	0.247931	5.39516	6.84629e-08	1.16171e-07
SPAC1D4.13	chrI	667815	669742	1928	+	gene	1569.56	-0.846374	0.122183	-6.92712	4.29492e-12	2.74483e-11	139.956	-0.355747	0.412817	-0.861756	0.388822	0.476313	130.705	-0.180256	0.330923	-0.544707	0.585955	0.687896	5640.5	0.943297	0.157001	6.00822	1.87572e-09	2.93514e-09	693	1.03764	0.25231	4.11254	3.91323e-05	5.59552e-05
SPAC1D4.14	chrI	670203	675444	5242	+	gene	4409.12	-0.607358	0.0955847	-6.35414	2.096e-10	1.1264e-09	516.638	-0.726516	0.407723	-1.78189	0.0747678	0.155635	469.784	-0.561527	0.262891	-2.13597	0.032682	0.101528	12684.2	1.46174	0.149914	9.75054	1.83496e-22	6.83703e-22	607	2.70937	0.230322	11.7634	6.02328e-32	4.71847e-31
SPAC1F12.02c	chrI	3809345	3810099	755	-	gene	16953.3	-0.33976	0.099754	-3.40598	0.000659274	0.00157526	2830.17	-1.06661	0.368373	-2.89546	0.00378607	0.0327959	2602.67	-0.897272	0.253917	-3.53372	0.000409751	0.00845823	NA	NA	NA	NA	NA	NA	NA	NA	NA	NA	NA	NA
SPAC1F12.04c	chrI	3811066	3811895	830	-	gene	797.281	-0.973124	0.150862	-6.45043	1.1153e-10	6.1969e-10	76.5152	-0.759344	0.444401	-1.70869	0.0875082	0.171187	70.9992	-0.571735	0.384493	-1.48698	0.137019	0.251181	NA	NA	NA	NA	NA	NA	NA	NA	NA	NA	NA	NA
SPAC1F12.05	chrI	3812515	3815745	3231	+	gene	1544.03	-0.507869	0.129471	-3.92264	8.75829e-05	0.000239856	281.283	-0.701977	0.381419	-1.84044	0.065704	0.14419	260.531	-0.508305	0.284091	-1.78923	0.0735773	0.167464	NA	NA	NA	NA	NA	NA	NA	NA	NA	NA	NA	NA
SPAC1F12.06c	chrI	3812962	3815706	2745	-	gene	326.288	-1.0394	0.194802	-5.33567	9.51902e-08	3.78646e-07	82.3335	-0.46125	0.454853	-1.01406	0.310552	0.40153	75.9373	-0.288101	0.370888	-0.776788	0.437284	0.559169	NA	NA	NA	NA	NA	NA	NA	NA	NA	NA	NA	NA
SPAC1F12.07	chrI	3815681	3817165	1485	+	gene	7788.32	-0.402628	0.0836599	-4.81267	1.48925e-06	5.10401e-06	579.389	-0.251124	0.379588	-0.661571	0.508246	0.58659	542.393	-0.0866935	0.278364	-0.31144	0.755466	0.82185	NA	NA	NA	NA	NA	NA	NA	NA	NA	NA	NA	NA
SPAC1F12.08	chrI	3817099	3818568	1470	+	gene	288.997	-1.44864	0.203055	-7.13421	9.73441e-13	6.62232e-12	83.5041	-0.748035	0.437963	-1.70799	0.0876389	0.171386	77.0205	-0.542788	0.365945	-1.48325	0.138008	0.252209	NA	NA	NA	NA	NA	NA	NA	NA	NA	NA	NA	NA
SPAC1F12.09	chrI	3818668	3820526	1859	+	gene	980.987	-0.96583	0.154883	-6.23588	4.49236e-10	2.32968e-09	133.405	-0.670193	0.412959	-1.62291	0.10461	0.189894	123.937	-0.4921	0.335453	-1.46697	0.142384	0.257642	NA	NA	NA	NA	NA	NA	NA	NA	NA	NA	NA	NA
SPAC1F12.10c	chrI	3820527	3821537	1011	-	gene	794.578	0.678338	0.187699	3.61397	0.000301547	0.000760135	366.174	-0.387903	0.378031	-1.02611	0.304838	0.396123	341.281	-0.199014	0.274512	-0.724974	0.468468	0.587686	NA	NA	NA	NA	NA	NA	NA	NA	NA	NA	NA	NA
SPAC1F3.01	chrI	610842	613338	2497	+	gene	2838.82	-0.704069	0.0923453	-7.62431	2.45352e-14	1.97848e-13	231.748	-0.769959	0.403998	-1.90585	0.0566701	0.132119	212.041	-0.582385	0.286508	-2.0327	0.0420829	0.118602	8483.5	1.6324	0.149937	10.8873	1.32556e-27	7.02653e-27	588	3.11092	0.232832	13.3612	1.01898e-40	2.16023e-39
SPAC1F3.02c	chrI	613369	617324	3956	-	gene	2394.65	0.233716	0.12744	1.83393	0.0666643	0.108606	468.938	-1.05826	0.354267	-2.98719	0.00281555	0.0284666	436.949	-0.850278	0.29024	-2.92956	0.00339437	0.0277083	11196.5	2.00105	0.142461	14.0463	8.11983e-45	1.53463e-43	1378	3.17051	0.264813	11.9726	4.94496e-33	4.36237e-32
SPAC1F3.03	chrI	617816	622703	4888	+	gene	1246.72	-0.904102	0.114503	-7.89587	2.88291e-15	2.56662e-14	419.951	-0.849715	0.34263	-2.47998	0.0131389	0.0602643	395.656	-0.600704	0.302852	-1.98349	0.0473125	0.12733	10114.5	1.61315	0.144014	11.2014	4.01556e-29	2.36712e-28	1555.75	0.415984	0.224869	1.8499	0.0643281	0.0722281
SPAC1F3.04c	chrI	621054	622267	1214	-	gene	579.119	-1.42913	0.155229	-9.20657	3.36721e-20	5.06463e-19	128.04	-0.528713	0.424096	-1.24668	0.212514	0.304801	118.304	-0.35422	0.330906	-1.07046	0.284414	0.412502	1620	2.7237	0.226204	12.0409	2.16657e-33	1.67428e-32	554.5	2.84489	0.23785	11.9608	5.69815e-33	4.99434e-32
SPAC1F3.05	chrI	623091	625407	2317	+	gene	1269.47	-1.71501	0.117129	-14.6421	1.51366e-48	4.21216e-46	253.724	-0.98448	0.388365	-2.53494	0.0112467	0.055487	234.185	-0.8059	0.297954	-2.70478	0.00683503	0.0416761	3731.5	1.93515	0.173963	11.1239	9.59884e-29	5.51466e-28	736.25	2.61606	0.2785	9.39342	5.80834e-21	1.97711e-20
SPAC1F3.06c	chrI	625173	631401	6229	-	gene	13680.3	-0.204716	0.0938711	-2.18082	0.0291969	0.0522289	776.46	-0.519596	0.393861	-1.31924	0.18709	0.279249	713.322	-0.35859	0.257041	-1.39507	0.162994	0.281036	22659	1.06824	0.126991	8.41189	4.03467e-17	1.02567e-16	1547.5	0.633687	0.290332	2.18263	0.0290633	0.0335657
SPAC1F3.07c	chrI	631511	633102	1592	-	gene	1073.03	-0.635794	0.121169	-5.24716	1.54459e-07	5.98333e-07	308.661	-0.153604	0.370605	-0.414469	0.678531	0.736107	290.475	0.0696411	0.27787	0.250625	0.802104	0.85503	4752.5	1.05523	0.187624	5.62414	1.86429e-08	2.76425e-08	586.25	1.40743	0.22255	6.32413	2.5466e-10	4.91358e-10
SPAC1F3.08c	chrI	633148	633474	327	-	gene	3.9903	2.00751	1.8608	1.07884	0.280658	NA	6.28166	0.0701051	1.07065	0.0654792	0.947793	NA	5.69795	0.0952758	1.1077	0.0860123	0.931457	NA	521	1.32678	0.368629	3.59923	0.000319164	0.000380585	696.75	1.51607	0.264044	5.74174	9.37073e-09	1.66634e-08
SPAC1F3.09	chrI	633652	636959	3308	+	gene	4109.91	0.52488	0.111434	4.71025	2.47414e-06	8.27687e-06	650.295	-0.392769	0.365474	-1.07468	0.282517	0.373659	613.783	-0.214127	0.291043	-0.735725	0.461898	0.582147	7401.25	1.63643	0.153586	10.6548	1.65545e-26	8.22872e-26	1266	1.3667	0.304196	4.49282	7.0285e-06	1.05373e-05
SPAC1F3.10c	chrI	634898	639430	4533	-	gene	695.578	-1.21437	0.145793	-8.32939	8.12583e-17	8.49078e-16	166.04	-1.06885	0.394614	-2.70859	0.00675696	0.0435145	154.589	-0.88264	0.335979	-2.62707	0.00861234	0.0478061	7251.75	2.81459	0.147593	19.0699	4.4879e-81	1.05001e-78	1232.25	2.0033	0.223528	8.96217	3.18343e-19	9.79428e-19
SPAC1F5.02	chrI	291979	293771	1793	-	gene	16954.2	0.120955	0.0772426	1.56591	0.117371	0.178878	1306.79	-0.15962	0.411713	-0.387697	0.69824	0.753091	1198.86	-0.0230769	0.262257	-0.0879934	0.929882	0.94855	4277	2.41394	0.165951	14.5461	6.18458e-48	1.55416e-46	1301.75	2.06033	0.242715	8.48865	2.0905e-17	5.71622e-17
SPAC1F5.03c	chrI	289790	291927	2138	+	gene	2609.36	-0.831548	0.100257	-8.29412	1.0939e-16	1.12772e-15	465.48	-0.752342	0.380649	-1.97647	0.0481015	0.120507	430.201	-0.578472	0.273264	-2.1169	0.0342682	0.104583	4099	1.24248	0.167921	7.39916	1.3705e-13	2.75847e-13	1562.75	0.728233	0.250576	2.90623	0.0036581	0.00454933
SPAC1F5.04c	chrI	283287	289200	5914	+	gene	5006.74	-0.087924	0.116393	-0.755408	0.450004	0.550689	504.956	-0.566302	0.356285	-1.58946	0.111956	0.198383	472.525	-0.353693	0.271773	-1.30143	0.193112	0.314731	15664	1.14072	0.150625	7.57326	3.63965e-14	7.6337e-14	778.75	1.88136	0.229576	8.19492	2.50757e-16	6.52275e-16
SPAC1F5.05c	chrI	281774	282745	972	+	gene	672.468	-1.04256	0.159143	-6.55107	5.71258e-11	3.26839e-10	137.218	-1.29974	0.390828	-3.3256	0.000882288	0.0153818	127.611	-1.08467	0.349374	-3.10461	0.00190529	0.0204538	4196.25	1.28203	0.200517	6.39363	1.61991e-10	2.68862e-10	1659.75	0.743112	0.228435	3.25305	0.00114171	0.00147954
SPAC1F5.06	chrI	276657	281347	4691	-	gene	6910.88	-0.891374	0.0854543	-10.431	1.78994e-25	4.51303e-24	851.431	-0.761076	0.394233	-1.93052	0.0535419	0.12717	777.959	-0.599126	0.254647	-2.35277	0.0186342	0.073074	14414.8	1.17465	0.149525	7.85589	3.96933e-15	8.83303e-15	623	3.19063	0.239798	13.3055	2.15166e-40	4.40993e-39
SPAC1F5.07c	chrI	276723	278573	1851	+	gene	1982.32	-0.299235	0.100852	-2.96707	0.0030065	0.00645832	192.657	-0.263352	0.392592	-0.670802	0.502347	0.581361	180.912	-0.0779887	0.310869	-0.250874	0.801912	0.85503	7144.75	0.688088	0.176873	3.8903	0.000100121	0.000122246	1293.25	2.01679	0.244055	8.26369	1.41233e-16	3.71943e-16
SPAC1F5.08c	chrI	275089	276661	1573	+	gene	933.675	-0.692769	0.151447	-4.57434	4.77718e-06	1.54317e-05	142.844	-0.569411	0.430151	-1.32375	0.185587	0.277563	132.642	-0.425296	0.346297	-1.22812	0.2194	0.344424	3742	2.68692	0.192873	13.931	4.10538e-44	7.29188e-43	1134	1.69213	0.255774	6.61575	3.69671e-11	7.43507e-11
SPAC1F5.09c	chrI	273152	274921	1770	+	gene	150.662	-0.853732	0.275802	-3.09545	0.00196512	0.00433747	52.4326	-0.779997	0.4599	-1.69602	0.089883	0.173594	49.7814	-0.529807	0.451164	-1.17431	0.24027	0.366258	4882.75	1.8772	0.165961	11.3111	1.1565e-29	7.03752e-29	521.5	2.91632	0.236825	12.3142	7.59303e-35	8.12478e-34
SPAC1F5.10	chrI	270893	272610	1718	-	gene	1613.3	-1.03879	0.112307	-9.2496	2.25339e-20	3.4363e-19	250.537	-0.774689	0.388532	-1.99389	0.0461644	0.117438	231.9	-0.5934	0.29488	-2.01234	0.0441838	0.122173	4639.75	1.51522	0.165609	9.14937	5.7269e-20	1.78489e-19	586.25	2.75807	0.320255	8.6121	7.17369e-18	2.03115e-17
SPAC1F5.11c	chrI	259603	271053	11451	+	gene	8350.87	-0.948347	0.100977	-9.39173	5.90231e-21	9.65046e-20	790.085	-0.896177	0.362264	-2.47383	0.0133675	0.0607567	726.985	-0.67852	0.250733	-2.70615	0.0068069	0.0416327	32867.5	1.66482	0.126028	13.2099	7.68907e-40	9.97521e-39	1508.75	1.3981	0.248161	5.63384	1.76245e-08	3.08952e-08
SPAC1F7.01c	chrI	4212476	4216888	4413	-	gene	10179.6	-0.387187	0.0849026	-4.56037	5.10641e-06	1.64125e-05	989.982	-0.758178	0.369996	-2.04915	0.0404471	0.109002	912.285	-0.569652	0.248708	-2.29045	0.0219953	0.0809529	NA	NA	NA	NA	NA	NA	NA	NA	NA	NA	NA	NA
SPAC1F7.02c	chrI	4217218	4219400	2183	-	gene	6439.67	-0.443578	0.0911282	-4.86763	1.12945e-06	3.94104e-06	546.759	-0.925434	0.391577	-2.36335	0.0181103	0.0705082	500.494	-0.763234	0.267178	-2.85665	0.00428134	0.031776	NA	NA	NA	NA	NA	NA	NA	NA	NA	NA	NA	NA
SPAC1F7.03	chrI	4219677	4222702	3026	+	gene	3892.97	-0.279387	0.103071	-2.71063	0.00671545	0.0135488	615.787	-0.611025	0.40447	-1.51068	0.13087	0.219341	564.169	-0.465573	0.270225	-1.72291	0.0849049	0.183349	NA	NA	NA	NA	NA	NA	NA	NA	NA	NA	NA	NA
SPAC1F7.04	chrI	4223778	4225824	2047	+	gene	7899.23	-0.196915	0.113037	-1.74204	0.0815011	0.129678	2569.7	-0.792891	0.361962	-2.19053	0.0284855	0.0901739	2382.74	-0.616094	0.25661	-2.40089	0.0163552	0.0679547	NA	NA	NA	NA	NA	NA	NA	NA	NA	NA	NA	NA
SPAC1F7.05	chrI	4226958	4229989	3032	+	gene	12445.2	-0.456495	0.081617	-5.59314	2.22996e-08	9.62608e-08	1021.64	-0.69538	0.391129	-1.77788	0.0754237	0.156344	938.213	-0.542342	0.260026	-2.08572	0.0370037	0.109265	NA	NA	NA	NA	NA	NA	NA	NA	NA	NA	NA	NA
SPAC1F7.06	chrI	4230615	4232557	1943	+	gene	60.8671	2.51986	0.488965	5.15345	2.55742e-07	9.66372e-07	34.4337	0.46849	0.539127	0.86898	0.384858	0.472723	35.3759	0.786463	0.567997	1.38463	0.166167	0.284359	NA	NA	NA	NA	NA	NA	NA	NA	NA	NA	NA	NA
SPAC1F7.07c	chrI	4232998	4234760	1763	-	gene	1475.38	0.861374	0.16497	5.22141	1.77567e-07	6.83038e-07	171.778	-0.201099	0.427893	-0.469975	0.638373	0.701502	160.095	-0.0632479	0.335327	-0.188616	0.850394	0.892268	NA	NA	NA	NA	NA	NA	NA	NA	NA	NA	NA	NA
SPAC1F7.08	chrI	4235080	4237874	2795	+	gene	1822.72	0.829309	0.13892	5.9697	2.37695e-09	1.14621e-08	380.593	-0.179223	0.361116	-0.496303	0.619681	0.685013	359.161	0.0472967	0.27473	0.172157	0.863314	0.901508	NA	NA	NA	NA	NA	NA	NA	NA	NA	NA	NA	NA
SPAC1F7.09c	chrI	4241812	4243446	1635	-	gene	597.913	-0.51862	0.166898	-3.10741	0.00188733	0.00418013	117.334	-0.53894	0.417498	-1.29088	0.196746	0.288803	109.178	-0.353656	0.340751	-1.03787	0.299329	0.427151	NA	NA	NA	NA	NA	NA	NA	NA	NA	NA	NA	NA
SPAC1F7.10	chrI	4243421	4244823	1403	+	gene	223.155	-1.65092	0.232924	-7.08782	1.36238e-12	9.13115e-12	72.4395	-1.0703	0.439326	-2.43624	0.0148406	0.0639583	67.7683	-0.866702	0.40835	-2.12245	0.0337999	0.103845	NA	NA	NA	NA	NA	NA	NA	NA	NA	NA	NA	NA
SPAC1F7.11c	chrI	4244723	4247894	3172	-	gene	1624.27	-0.663442	0.110645	-5.99613	2.02072e-09	9.80566e-09	272.521	-0.525108	0.40774	-1.28785	0.197798	0.289763	251.973	-0.37551	0.300181	-1.25095	0.210954	0.335148	NA	NA	NA	NA	NA	NA	NA	NA	NA	NA	NA	NA
SPAC1F7.12	chrI	4248777	4250231	1455	+	gene	1262.08	-0.981292	0.114966	-8.53548	1.3958e-17	1.56921e-16	443.084	-1.20719	0.36679	-3.29123	0.000997521	0.0165739	418.314	-1.00646	0.336356	-2.99225	0.00276928	0.0248691	NA	NA	NA	NA	NA	NA	NA	NA	NA	NA	NA	NA
SPAC1F7.13c	chrI	4250595	4251468	874	-	gene	20617.3	-0.557155	0.0935199	-5.95761	2.55947e-09	1.22654e-08	907.34	-1.01684	0.369931	-2.74872	0.0059829	0.0411195	833.657	-0.834707	0.255522	-3.26668	0.00108817	0.0145702	NA	NA	NA	NA	NA	NA	NA	NA	NA	NA	NA	NA
SPAC1F7.14c	chrI	4222648	4222893	246	-	gene	147.755	-0.941236	0.274712	-3.42626	0.000611944	0.00146947	20.1334	-1.14432	0.635335	-1.80113	0.0716827	NA	19.4187	-0.862165	0.668943	-1.28885	0.197451	NA	NA	NA	NA	NA	NA	NA	NA	NA	NA	NA	NA	NA
SPAC1F8.01	chrI	82746	84786	2041	+	gene	639.429	2.97634	0.817426	3.64111	0.000271467	0.000689273	86.0848	2.65475	0.487882	5.44139	5.28663e-08	1.65416e-05	84.2581	2.81986	0.42054	6.70532	2.00961e-11	9.19008e-09	3570.5	1.62921	0.186418	8.73957	2.34006e-18	6.47788e-18	1467.25	0.950867	0.218131	4.35916	1.30562e-05	1.92718e-05
SPAC1F8.02c	chrI	85566	86324	759	-	gene	515.955	3.68004	1.90181	1.93502	0.0529876	0.0885926	10.5991	1.87518	0.895681	2.09358	0.0362974	NA	9.81473	2.01894	0.887472	2.27494	0.0229096	NA	2464.25	1.68931	0.22262	7.58833	3.24066e-14	6.80529e-14	1191	1.79977	0.710802	2.53204	0.0113403	0.0134922
SPAC1F8.03c	chrI	88201	90300	2100	-	gene	1092.5	2.94395	1.01074	2.91267	0.00358355	0.007592	74.3941	2.00688	0.518371	3.8715	0.000108167	0.00494656	70.5747	2.12197	0.438612	4.83792	1.31202e-06	0.000147539	12097.5	0.797362	0.145908	5.46484	4.63319e-08	6.68855e-08	1334.25	1.74859	0.242684	7.20521	5.79536e-13	1.27194e-12
SPAC1F8.04c	chrI	92387	93931	1545	-	gene	430.386	2.42497	0.639293	3.79321	0.000148712	0.000392338	29.3772	0.456462	0.645685	0.706942	0.479602	0.560495	28.0831	0.53066	0.626187	0.847448	0.396746	0.521365	4726.75	1.21046	0.166016	7.29123	3.07134e-13	6.05786e-13	835.75	2.31005	0.269007	8.58731	8.90287e-18	2.49678e-17
SPAC1F8.05	chrI	95961	96966	1006	+	gene	2002.9	2.62899	0.756704	3.47427	0.000512248	0.001246	80.4823	0.770851	0.45252	1.70346	0.0884813	0.172495	76.9335	0.944223	0.385285	2.45071	0.0142573	0.0635874	3217.5	1.30885	0.213439	6.13219	8.66802e-10	1.38611e-09	706.5	1.63855	0.245303	6.67972	2.39396e-11	4.86246e-11
SPAC1F8.06	chrI	99871	101431	1561	+	gene	787.673	-0.917114	0.157453	-5.82469	5.72173e-09	2.64484e-08	99.1223	-0.400634	0.404778	-0.989763	0.32229	0.412296	93.8674	-0.143952	0.362114	-0.397531	0.690976	0.773461	2493.75	2.21771	0.194149	11.4228	3.21821e-30	2.05608e-29	807.5	1.693	0.237518	7.1279	1.01911e-12	2.21165e-12
SPAC1F8.07c	chrI	101715	103594	1880	-	gene	84600.2	-0.532416	0.0907291	-5.8682	4.40562e-09	2.06122e-08	11723.3	-0.581802	0.38957	-1.49345	0.13532	0.224151	10754.4	-0.430064	0.24554	-1.7515	0.0798599	0.176625	4239.75	0.919201	0.173059	5.31147	1.08742e-07	1.53679e-07	420	2.64186	0.234343	11.2735	1.77383e-29	1.13205e-28
SPAC1F8.08	chrI	103941	104953	1013	+	gene	409.154	0.151072	0.180655	0.836242	0.403019	0.503839	127.992	-1.30045	0.421048	-3.08859	0.0020111	0.0236174	122.977	-1.05883	0.701002	-1.51045	0.130929	0.243698	1269.5	2.2051	0.252057	8.74839	2.1641e-18	6.01287e-18	473.25	2.70969	0.228671	11.8497	2.15835e-32	1.7966e-31
SPAC20G4.01	chrI	4811984	4813179	1196	+	gene	659.997	-1.75671	0.152129	-11.5475	7.5999e-31	3.40272e-29	130.058	-0.890611	0.416294	-2.13938	0.032405	0.0969053	120.625	-0.719182	0.344995	-2.08461	0.0371044	0.109417	NA	NA	NA	NA	NA	NA	NA	NA	NA	NA	NA	NA
SPAC20G4.02c	chrI	4813111	4817790	4680	-	gene	690.872	-0.856208	0.149188	-5.73912	9.51681e-09	4.27651e-08	300.725	-0.856435	0.35235	-2.43064	0.0150722	0.0643206	282.87	-0.617129	0.30901	-1.99712	0.0458124	0.125163	NA	NA	NA	NA	NA	NA	NA	NA	NA	NA	NA	NA
SPAC20G4.03c	chrI	4818012	4820749	2738	-	gene	1052.81	1.2942	0.161013	8.03787	9.14141e-16	8.55383e-15	590.427	-1.54871	0.337589	-4.58756	4.48452e-06	0.000522754	550.475	-1.29335	0.316305	-4.08894	4.33357e-05	0.00193707	NA	NA	NA	NA	NA	NA	NA	NA	NA	NA	NA	NA
SPAC20G4.04c	chrI	4820987	4822706	1720	-	gene	213.268	-1.54626	0.244613	-6.32125	2.59462e-10	1.3847e-09	108.519	-0.989094	0.411688	-2.40253	0.0162819	0.0664379	100.888	-0.790498	0.356672	-2.21631	0.02667	0.0894427	NA	NA	NA	NA	NA	NA	NA	NA	NA	NA	NA	NA
SPAC20G4.05c	chrI	4822869	4824867	1999	-	gene	1008.55	0.341549	0.125311	2.72561	0.00641819	0.0130138	166.596	-0.561071	0.388806	-1.44306	0.149003	0.239541	156.679	-0.363758	0.328529	-1.10723	0.268193	0.395439	NA	NA	NA	NA	NA	NA	NA	NA	NA	NA	NA	NA
SPAC20G4.06c	chrI	4825257	4826099	843	-	gene	5254.01	0.153733	0.155337	0.989677	0.322332	0.421368	685.031	-0.457774	0.393275	-1.164	0.244423	0.336832	633.137	-0.307462	0.270696	-1.13582	0.256033	0.38309	NA	NA	NA	NA	NA	NA	NA	NA	NA	NA	NA	NA
SPAC20G4.07c	chrI	4826601	4828141	1541	-	gene	2814.56	-0.548403	0.0996389	-5.50391	3.71469e-08	1.55668e-07	394.777	-0.0264486	0.42683	-0.0619653	0.95059	0.961419	363.02	0.10118	0.291241	0.347408	0.728285	0.802679	NA	NA	NA	NA	NA	NA	NA	NA	NA	NA	NA	NA
SPAC20G4.08	chrI	4828891	4832473	3583	+	gene	3239.87	-0.470564	0.108842	-4.32338	1.53655e-05	4.66416e-05	543.884	-1.08777	0.366514	-2.96788	0.00299861	0.0295144	502.024	-0.899983	0.27346	-3.2911	0.000997981	0.0136078	NA	NA	NA	NA	NA	NA	NA	NA	NA	NA	NA	NA
SPAC20G4.09	chrI	4826230	4826349	120	+	gene	5.61358	0.433947	1.29588	0.334867	0.737725	NA	4.20924	-0.201373	1.28444	-0.156779	0.875419	NA	3.66416	0.0652083	1.36106	0.0479101	0.961788	NA	NA	NA	NA	NA	NA	NA	NA	NA	NA	NA	NA	NA
SPAC20G8.01	chrI	1387893	1390617	2725	+	gene	1637.76	-0.751508	0.117235	-6.41029	1.45241e-10	7.96086e-10	244.112	-0.642966	0.367714	-1.74855	0.080369	0.162903	230.896	-0.43191	0.321296	-1.34427	0.17886	0.298855	8957.25	1.0779	0.154334	6.98424	2.86407e-12	5.32257e-12	1915.5	0.337444	0.275884	1.22314	0.221278	0.237186
SPAC20G8.02	chrI	1390637	1393081	2445	+	gene	1565.63	-0.203865	0.112479	-1.81248	0.0699127	0.113204	471.347	-1.01648	0.352108	-2.88683	0.00389146	0.0333169	442.248	-0.804727	0.303819	-2.6487	0.00808011	0.0461444	4626	2.03327	0.187076	10.8687	1.62512e-27	8.55425e-27	550.75	2.85203	0.235458	12.1127	9.04936e-34	8.58614e-33
SPAC20G8.03	chrI	1393608	1395820	2213	+	gene	7263.06	-0.515143	0.0884834	-5.82191	5.81785e-09	2.68283e-08	1547.04	-0.773933	0.350883	-2.20567	0.0274069	0.0879297	1447.29	-0.582099	0.27253	-2.13591	0.0326871	0.101528	5986	1.03412	0.16133	6.40996	1.45554e-10	2.42233e-10	956	2.7563	0.242669	11.3583	6.747e-30	4.41811e-29
SPAC20G8.04c	chrI	1395770	1398272	2503	-	gene	7299.44	0.196958	0.0996976	1.97555	0.0482055	0.0814281	1025.44	-0.320274	0.380933	-0.840763	0.400481	0.487681	953.566	-0.160065	0.262529	-0.609704	0.542058	0.650693	7266.75	1.35096	0.156715	8.62048	6.66738e-18	1.79445e-17	1183.25	1.60822	0.248847	6.46269	1.02856e-10	2.02605e-10
SPAC20G8.05c	chrI	1399200	1402965	3766	-	gene	3790.82	-0.217809	0.0902239	-2.4141	0.0157743	0.0297274	301.298	-0.598968	0.416931	-1.43661	0.150829	0.241887	274.614	-0.434837	0.280595	-1.5497	0.121214	0.231487	10816	1.47175	0.145996	10.0807	6.72221e-24	2.76929e-23	1017.75	0.791091	0.221471	3.57198	0.000354296	0.000475761
SPAC20G8.06	chrI	1403154	1409763	6610	+	gene	11105.6	-0.391912	0.113257	-3.46039	0.000539397	0.00130667	1226.58	-0.66826	0.358537	-1.86385	0.0623428	0.139252	1138.81	-0.472325	0.251863	-1.87532	0.0607486	0.147718	22211.2	1.0488	0.135626	7.73305	1.05003e-14	2.27982e-14	1141.5	1.51256	0.220175	6.86982	6.42826e-12	1.33812e-11
SPAC20G8.07c	chrI	1410106	1411256	1151	-	gene	2563.83	-0.259733	0.0956249	-2.71616	0.00660438	0.0133387	508.023	0.126416	0.429677	0.294211	0.768596	0.815593	466.213	0.253953	0.283906	0.894497	0.371056	0.496551	3234.25	0.339454	0.190208	1.78464	0.074319	0.0789008	959.25	0.949532	0.291809	3.25395	0.00113811	0.00147543
SPAC20G8.08c	chrI	1411624	1415165	3542	-	gene	1755.77	-0.904442	0.105886	-8.54164	1.32332e-17	1.50086e-16	225.809	-0.57574	0.404747	-1.42247	0.15489	0.245978	207.188	-0.360605	0.287399	-1.25472	0.20958	0.333678	8581.25	2.70068	0.157357	17.1627	5.04922e-66	5.35296e-64	446	2.12345	0.232593	9.1295	6.8819e-20	2.1929e-19
SPAC20G8.09c	chrI	1415452	1418825	3374	-	gene	6458.17	-1.09689	0.0892173	-12.2946	9.68156e-35	6.37245e-33	815.19	-1.04308	0.389673	-2.6768	0.00743281	0.045461	746.829	-0.891611	0.268857	-3.3163	0.00091217	0.0130751	10999.2	1.16217	0.144325	8.0524	8.11891e-16	1.88847e-15	454	2.14963	0.249408	8.61891	6.7597e-18	1.91793e-17
SPAC20G8.10c	chrI	1418900	1420497	1598	-	gene	337.092	-0.566427	0.184962	-3.0624	0.00219568	0.00481189	117.765	-0.821373	0.398504	-2.06114	0.0392895	0.107507	111.102	-0.605943	0.364642	-1.66175	0.0965633	0.199612	2775.75	2.94896	0.192932	15.2849	9.63517e-53	3.45898e-51	711.5	3.64249	0.271218	13.4301	4.02861e-41	8.75965e-40
SPAC20H4.01	chrI	2111393	2113866	2474	+	gene	3437.78	-0.809597	0.0911333	-8.88365	6.47013e-19	8.4595e-18	451.936	-0.804243	0.374575	-2.14708	0.0317868	0.0960226	418.195	-0.621268	0.273642	-2.27037	0.0231853	0.0830341	4261.25	2.61912	0.165995	15.7783	4.39004e-56	2.11251e-54	1175.25	1.84972	0.232961	7.94006	2.02085e-15	5.02913e-15
SPAC20H4.02	chrI	2113811	2114930	1120	+	gene	1129.29	-0.25076	0.116871	-2.14561	0.0319045	0.0564949	247.267	-0.459582	0.370384	-1.24082	0.214671	0.306783	231.86	-0.235812	0.29249	-0.806221	0.420116	0.543663	2155.5	2.15048	0.202731	10.6075	2.74892e-26	1.34183e-25	859.75	1.34373	0.237957	5.64694	1.63333e-08	2.86614e-08
SPAC20H4.03c	chrI	2114913	2116435	1523	-	gene	1007.55	-1.1627	0.133733	-8.69419	3.4931e-18	4.23627e-17	200.304	-0.719708	0.406292	-1.77141	0.0764929	0.157855	184.397	-0.547456	0.30223	-1.81139	0.070081	0.16205	2681.25	1.14914	0.207475	5.53871	3.04704e-08	4.45181e-08	1649.25	0.115968	0.235162	0.493142	0.621912	0.63838
SPAC20H4.04	chrI	2116487	2120279	3793	+	gene	1033.36	-0.458311	0.127997	-3.58064	0.00034275	0.000856429	224.432	-0.662514	0.380843	-1.7396	0.0819289	0.164328	209.153	-0.463859	0.300293	-1.54469	0.122422	0.233026	10544.5	0.87602	0.148798	5.88731	3.92525e-09	6.02417e-09	2140	-0.0087637	0.257029	-0.0340961	0.9728	0.975388
SPAC20H4.05c	chrI	2116880	2120391	3512	-	gene	220.179	-1.47142	0.230141	-6.39358	1.62045e-10	8.82538e-10	66.6903	-1.15286	0.458305	-2.51548	0.0118871	0.0574078	61.2144	-0.962205	0.400723	-2.40117	0.0163426	0.0679547	8789.75	1.13983	0.15114	7.54158	4.64306e-14	9.68136e-14	1411.25	0.76854	0.272463	2.82071	0.00479176	0.00589008
SPAC20H4.06c	chrI	2120430	2122465	2036	-	gene	715.858	-1.09517	0.138532	-7.90549	2.6689e-15	2.38436e-14	98.2338	-0.994205	0.412525	-2.41005	0.0159505	0.065943	91.801	-0.7844	0.371308	-2.11253	0.0346412	0.105072	4451	1.01193	0.180067	5.61972	1.91263e-08	2.83345e-08	559.25	2.46516	0.271308	9.0862	1.02561e-19	3.23919e-19
SPAC20H4.07	chrI	2122490	2124506	2017	+	gene	688.112	-0.817176	0.157031	-5.2039	1.95146e-07	7.46558e-07	148.79	-0.892165	0.387072	-2.30491	0.0211717	0.0767475	139.227	-0.679523	0.336685	-2.01827	0.0435627	0.121323	5978.25	0.997015	0.166641	5.98301	2.19053e-09	3.41436e-09	552.25	1.93079	0.320484	6.0246	1.69527e-09	3.13031e-09
SPAC20H4.08	chrI	2124684	2125978	1295	+	gene	1034.91	-0.957239	0.127556	-7.50449	6.16681e-14	4.76813e-13	130.72	-1.02339	0.386617	-2.64703	0.00812015	0.0469753	122.456	-0.787851	0.351242	-2.24304	0.024894	0.0861435	3280	1.66767	0.190314	8.76273	1.90579e-18	5.31475e-18	480	1.88533	0.292149	6.45333	1.09422e-10	2.15415e-10
SPAC20H4.09	chrI	2126067	2128359	2293	+	gene	743.254	-0.187796	0.137816	-1.36266	0.17299	0.248962	236.257	-0.39214	0.38421	-1.02064	0.307425	0.398787	220.025	-0.168186	0.28645	-0.587138	0.557111	0.662008	4225.75	2.41497	0.168861	14.3015	2.14083e-46	4.77815e-45	1269.5	1.79333	0.227419	7.88557	3.13097e-15	7.69306e-15
SPAC20H4.10	chrI	2128433	2131713	3281	+	gene	3972.77	-0.490915	0.105072	-4.67216	2.98045e-06	9.87628e-06	544.315	-0.457466	0.359883	-1.27115	0.203675	0.295384	509.044	-0.248905	0.265186	-0.938607	0.347933	0.475727	9630.25	2.00591	0.141562	14.1698	1.40903e-45	2.91472e-44	471.25	2.45943	0.237246	10.3666	3.51924e-25	1.60663e-24
SPAC20H4.11c	chrI	2131685	2133066	1382	-	gene	633.121	2.35223	0.552074	4.26072	2.03765e-05	6.09633e-05	48.2498	0.54152	0.515424	1.05063	0.293429	0.384575	45.0685	0.710574	0.441995	1.60765	0.107912	0.215208	3212.5	1.20745	0.195251	6.1841	6.24568e-10	1.00849e-09	393	3.32092	0.246746	13.4589	2.73061e-41	6.01444e-40
SPAC212.01c	chrI	28738	29657	920	+	gene	NA	NA	NA	NA	NA	NA	NA	NA	NA	NA	NA	NA	NA	NA	NA	NA	NA	NA	2755.25	2.43498	0.199699	12.1933	3.37679e-34	2.81123e-33	629.75	3.26063	0.245138	13.3012	2.2776e-40	4.654e-39
SPAC212.02	chrI	27353	27763	411	-	gene	7.0081	2.14597	1.23846	1.73277	0.0831365	0.131953	NA	NA	NA	NA	NA	NA	NA	NA	NA	NA	NA	NA	816.25	4.20434	0.325531	12.9153	3.68979e-38	4.19351e-37	688.25	4.06706	0.276691	14.6989	6.54965e-49	4.7269e-47
SPAC212.03	chrI	23589	24054	466	-	gene	NA	NA	NA	NA	NA	NA	NA	NA	NA	NA	NA	NA	NA	NA	NA	NA	NA	NA	439.25	2.0645	0.424982	4.85785	1.18666e-06	1.58587e-06	350.5	1.83462	0.284127	6.45704	1.06772e-10	2.1026e-10
SPAC212.04c	chrI	21381	23050	1670	+	gene	232.4	1.35472	0.27038	5.01044	5.43063e-07	1.96991e-06	14.492	0.429892	0.754196	0.57	0.568678	NA	13.2041	0.570036	0.731793	0.778959	0.436004	NA	1765.25	2.00153	0.226348	8.84273	9.34039e-19	2.6561e-18	448.5	2.91511	0.249029	11.7059	1.18851e-31	9.10027e-31
SPAC212.05c	chrI	20824	21015	192	+	pseudogene	NA	NA	NA	NA	NA	NA	NA	NA	NA	NA	NA	NA	NA	NA	NA	NA	NA	NA	154.5	1.74507	0.628476	2.77667	0.00549187	0.00616416	304.5	1.47035	0.233149	6.30651	2.85402e-10	5.48489e-10
SPAC212.05c.1	chrI	20824	21015	192	+	pseudogene	NA	NA	NA	NA	NA	NA	NA	NA	NA	NA	NA	NA	NA	NA	NA	NA	NA	NA	154.5	1.74507	0.628476	2.77667	0.00549187	0.00616416	304.5	1.47035	0.233149	6.30651	2.85402e-10	5.48489e-10
SPAC212.06c	chrI	18042	18974	933	+	gene	46.2713	2.59761	0.529085	4.90963	9.12503e-07	3.22348e-06	NA	NA	NA	NA	NA	NA	NA	NA	NA	NA	NA	NA	896.75	2.38014	0.283836	8.38562	5.04599e-17	1.2737e-16	362.25	1.41093	0.227815	6.19333	5.89061e-10	1.11907e-09
SPAC212.07c	chrI	13665	14555	891	+	pseudogene	NA	NA	NA	NA	NA	NA	NA	NA	NA	NA	NA	NA	NA	NA	NA	NA	NA	NA	522.75	2.79087	0.367002	7.60449	2.86022e-14	6.02688e-14	150.75	2.41883	0.259315	9.32777	1.08126e-20	3.62235e-20
SPAC212.07c.1	chrI	13665	14555	891	+	pseudogene	NA	NA	NA	NA	NA	NA	NA	NA	NA	NA	NA	NA	NA	NA	NA	NA	NA	NA	522.75	2.79087	0.367002	7.60449	2.86022e-14	6.02688e-14	150.75	2.41883	0.259315	9.32777	1.08126e-20	3.62235e-20
SPAC212.08c	chrI	11784	12994	1211	+	gene	20.5851	2.62826	0.887909	2.96006	0.00307584	0.00659622	2.40891	-0.966715	1.58254	-0.610862	0.541291	NA	2.40431	-0.760593	1.65989	-0.458219	0.646795	NA	1162.5	1.62076	0.273217	5.93214	2.99009e-09	4.62136e-09	414.75	1.54695	0.22382	6.91156	4.79339e-12	1.00458e-11
SPAC212.09c	chrI	7619	9274	1656	+	pseudogene	NA	NA	NA	NA	NA	NA	NA	NA	NA	NA	NA	NA	NA	NA	NA	NA	NA	NA	1738.75	2.50616	0.221151	11.3324	9.06958e-30	5.57907e-29	344	2.40139	0.227671	10.5476	5.21045e-26	2.53389e-25
SPAC212.09c.1	chrI	7619	9274	1656	+	pseudogene	NA	NA	NA	NA	NA	NA	NA	NA	NA	NA	NA	NA	NA	NA	NA	NA	NA	NA	1738.75	2.50616	0.221151	11.3324	9.06958e-30	5.57907e-29	344	2.40139	0.227671	10.5476	5.21045e-26	2.53389e-25
SPAC212.10	chrI	5726	6331	606	-	pseudogene	NA	NA	NA	NA	NA	NA	NA	NA	NA	NA	NA	NA	NA	NA	NA	NA	NA	NA	642.75	2.19822	0.33692	6.52447	6.82433e-11	1.16223e-10	367.75	2.65126	0.235864	11.2407	2.57472e-29	1.61134e-28
SPAC212.10.1	chrI	5726	6331	606	-	pseudogene	NA	NA	NA	NA	NA	NA	NA	NA	NA	NA	NA	NA	NA	NA	NA	NA	NA	NA	642.75	2.19822	0.33692	6.52447	6.82433e-11	1.16223e-10	367.75	2.65126	0.235864	11.2407	2.57472e-29	1.61134e-28
SPAC212.11	chrI	1	5662	5662	-	gene	7.27795	2.29673	1.30853	1.75521	0.0792238	0.126446	NA	NA	NA	NA	NA	NA	NA	NA	NA	NA	NA	NA	5706.75	2.41611	0.156487	15.4398	8.84393e-54	3.48873e-52	685	2.13544	0.244478	8.73467	2.44379e-18	7.09096e-18
SPAC212.12	chrI	15855	16226	372	+	gene	26.3945	2.34154	0.743917	3.14759	0.00164625	0.00368861	NA	NA	NA	NA	NA	NA	NA	NA	NA	NA	NA	NA	498.25	2.82815	0.399565	7.07808	1.46167e-12	2.75331e-12	497.25	2.83155	0.271016	10.4479	1.49815e-25	7.04814e-25
SPAC21E11.03c	chrI	4252142	4253622	1481	-	gene	1413.98	-0.0823065	0.13846	-0.594441	0.552217	0.645611	952.934	-1.30313	0.330843	-3.93882	8.18824e-05	0.00402306	886.359	-1.04121	0.291102	-3.57678	0.00034785	0.00766636	NA	NA	NA	NA	NA	NA	NA	NA	NA	NA	NA	NA
SPAC21E11.04	chrI	4254672	4255695	1024	+	gene	854.841	-0.232887	0.142849	-1.6303	0.103038	0.159689	83.1912	-0.0287753	0.474353	-0.0606621	0.951628	0.962148	76.349	0.144434	0.369544	0.390844	0.695913	0.777669	NA	NA	NA	NA	NA	NA	NA	NA	NA	NA	NA	NA
SPAC21E11.05c	chrI	4254965	4257641	2677	-	gene	928.546	-0.27631	0.131525	-2.10081	0.0356575	0.0624229	228.282	-0.379187	0.366075	-1.03582	0.300288	0.391751	217.861	-0.158358	0.325862	-0.485968	0.62699	0.72184	NA	NA	NA	NA	NA	NA	NA	NA	NA	NA	NA	NA
SPAC21E11.06	chrI	4257687	4259783	2097	+	gene	4017.61	-0.24293	0.0913342	-2.6598	0.00781876	0.0156152	397.681	-0.631881	0.389321	-1.62303	0.104582	0.189894	366.867	-0.460586	0.27341	-1.6846	0.0920666	0.1932	NA	NA	NA	NA	NA	NA	NA	NA	NA	NA	NA	NA
SPAC21E11.07	chrI	4259954	4261207	1254	+	gene	430.984	-1.2578	0.182477	-6.89294	5.46513e-12	3.43758e-11	104.721	-0.292104	0.417375	-0.699859	0.484015	0.564099	97.9462	-0.0614167	0.342676	-0.179227	0.85776	0.897778	NA	NA	NA	NA	NA	NA	NA	NA	NA	NA	NA	NA
SPAC21E11.08	chrI	4261533	4263964	2432	+	gene	7534.79	-0.0288223	0.0883741	-0.32614	0.744319	0.808756	862.98	-0.791372	0.371588	-2.1297	0.0331964	0.0982027	802.458	-0.624501	0.277503	-2.25043	0.0244218	0.0853041	NA	NA	NA	NA	NA	NA	NA	NA	NA	NA	NA	NA
SPAC222.03c	chrI	947876	948800	925	-	gene	519.708	-0.103457	0.189436	-0.546134	0.584974	0.675699	135.472	-1.20567	0.407776	-2.95671	0.00310945	0.0300092	126.322	-1.02471	0.359977	-2.8466	0.00441892	0.0321155	1148	3.26012	0.275438	11.8361	2.53849e-32	1.854e-31	462.5	3.15268	0.237923	13.2508	4.46243e-40	8.74946e-39
SPAC222.04c	chrI	950120	950813	694	-	gene	798.32	-1.4579	0.167295	-8.71457	2.91852e-18	3.57891e-17	131.49	-1.16739	0.407868	-2.86218	0.00420734	0.0342166	120.508	-0.965194	0.328318	-2.93981	0.00328409	0.0272204	2593.5	0.823826	0.220083	3.74325	0.000181652	0.000218996	1737.75	0.351664	0.346462	1.01502	0.310098	0.328344
SPAC222.05c	chrI	950912	953006	2095	-	gene	789.328	-0.566412	0.136002	-4.16474	3.11709e-05	9.10994e-05	114.301	-0.969832	0.4375	-2.21676	0.0266395	0.0863419	105.474	-0.819395	0.361151	-2.26885	0.0232777	0.0831865	7540.75	0.544062	0.164375	3.30988	0.00093336	0.00108812	563	2.68534	0.226928	11.8334	2.62167e-32	2.14282e-31
SPAC222.06	chrI	953095	954325	1231	+	gene	1600.87	-0.654301	0.113356	-5.77211	7.82851e-09	3.57024e-08	183.13	-1.09254	0.429938	-2.54117	0.0110484	0.0552849	166.531	-0.946586	0.31751	-2.98128	0.00287046	0.0253942	5217	0.934533	0.171573	5.44685	5.12698e-08	7.37786e-08	1060.75	1.97379	0.249938	7.89714	2.85376e-15	7.0374e-15
SPAC222.07c	chrI	954279	956707	2429	-	gene	1055.89	-0.980713	0.132609	-7.39553	1.4084e-13	1.04996e-12	156.907	-0.739446	0.394067	-1.87645	0.060594	0.137283	145.395	-0.524339	0.313294	-1.67363	0.0942024	0.196365	7465.75	1.51112	0.178854	8.44891	2.94042e-17	7.58294e-17	668.25	1.07597	0.219649	4.89859	9.65288e-07	1.52927e-06
SPAC222.08c	chrI	957367	958774	1408	-	gene	1549.78	-1.35934	0.118358	-11.485	1.56955e-30	6.86767e-29	204.197	-0.878899	0.408232	-2.15294	0.0313233	0.0951542	187.367	-0.7113	0.303454	-2.34401	0.0190776	0.0742738	8602	-0.0387445	0.187582	-0.206547	0.836364	0.841199	1189.75	-0.157187	0.229741	-0.684194	0.493853	0.512121
SPAC222.09	chrI	959867	962227	2361	+	gene	3735.32	-0.65789	0.10628	-6.19016	6.01041e-10	3.07754e-09	1597.11	-0.847927	0.340841	-2.48775	0.0128556	0.0597081	1495.86	-0.637474	0.273473	-2.33103	0.0197518	0.0763984	2190.5	2.40697	0.205828	11.6941	1.36604e-31	9.56508e-31	377	2.17754	0.230641	9.44126	3.68336e-21	1.26649e-20
SPAC222.10c	chrI	962314	964867	2554	-	gene	1246.45	-0.858191	0.127962	-6.70661	1.99198e-11	1.18772e-10	201.323	-1.06623	0.372667	-2.86108	0.00422203	0.0342428	188.444	-0.85069	0.328684	-2.58817	0.00964863	0.051033	4113	2.04001	0.179084	11.3914	4.61664e-30	2.90844e-29	1538	1.93122	0.249302	7.74649	9.4466e-15	2.26612e-14
SPAC222.11	chrI	966164	967591	1428	+	gene	2848.82	-1.14256	0.101838	-11.2194	3.27528e-29	1.27397e-27	660.215	-1.22426	0.362309	-3.37904	0.000727382	0.0143188	608.46	-1.03484	0.27142	-3.81269	0.000137463	0.00427861	5154	0.900658	0.167441	5.37895	7.49223e-08	1.06841e-07	1720.5	0.181362	0.252772	0.717491	0.473071	0.491623
SPAC222.12c	chrI	968507	970412	1906	-	gene	27354.1	-0.279052	0.0787428	-3.54385	0.000394334	0.000975824	2467.54	-1.01445	0.382151	-2.65457	0.00794105	0.0464036	2250.12	-0.846771	0.24277	-3.48795	0.000486732	0.00941958	4582	1.23569	0.179009	6.90293	5.09413e-12	9.29881e-12	1458.5	0.674778	0.258807	2.60726	0.00912699	0.010953
SPAC222.13c	chrI	970875	973548	2674	-	gene	1245.98	-0.531377	0.137004	-3.87854	0.000105083	0.000283647	189.984	-0.845672	0.408339	-2.07101	0.0383581	0.106213	175.884	-0.686988	0.322642	-2.12926	0.0332331	0.102528	10775.8	1.12548	0.15264	7.37343	1.66297e-13	3.33529e-13	1004.25	1.96523	0.266108	7.3851	1.52342e-13	3.44038e-13
SPAC222.14c	chrI	973843	976782	2940	-	gene	4602.96	0.213475	0.108439	1.96862	0.0489972	0.0826204	493.934	0.0924273	0.416455	0.221938	0.824362	0.861609	456.084	0.229558	0.278894	0.823102	0.41045	0.534763	7543.25	2.1783	0.1627	13.3885	7.06232e-41	9.98288e-40	1910.5	0.742406	0.312204	2.37795	0.0174093	0.0204581
SPAC222.15	chrI	977709	978637	929	+	gene	26.7783	0.4405	0.603921	0.7294	0.465757	0.566553	69.2548	-0.41614	0.440954	-0.943725	0.34531	0.434838	64.9516	-0.175649	0.390038	-0.450339	0.652466	0.741099	1954.25	2.84678	0.238307	11.9459	6.82469e-33	5.14505e-32	846	2.4746	0.224278	11.0336	2.63006e-28	1.53022e-27
SPAC222.16c	chrI	979482	981161	1680	-	gene	310.146	-1.06349	0.195148	-5.44966	5.04654e-08	2.0683e-07	85.1939	-0.853371	0.433153	-1.97014	0.0488224	0.121545	79.2637	-0.664437	0.378596	-1.755	0.0792586	0.175621	5104.75	1.03458	0.186946	5.53413	3.12778e-08	4.56583e-08	2321	0.549824	0.301355	1.8245	0.0680759	0.0762342
SPAC222.17	chrI	967583	968302	720	-	gene	213.855	-0.626156	0.233874	-2.67732	0.0074213	0.01486	208.515	-0.591631	0.368007	-1.60766	0.107909	0.193871	196.624	-0.318843	0.319449	-0.998103	0.318229	0.446724	2037.25	0.612753	0.249945	2.45155	0.0142241	0.0156051	1823	0.788269	0.28745	2.74228	0.00610144	0.00742061
SPAC222.18	chrI	978722	979643	922	+	gene	243.323	-0.383898	0.223445	-1.71809	0.0857801	0.135785	106.203	-0.0961374	0.410124	-0.23441	0.814666	0.854178	101.679	0.107378	0.369901	0.290289	0.771595	0.833624	1109.25	3.22383	0.266675	12.089	1.20754e-33	9.56031e-33	422.75	3.04272	0.24804	12.2671	1.36076e-34	1.43122e-33
SPAC222.19	chrI	949646	950047	402	+	gene	427.129	-0.0226854	0.197432	-0.114902	0.908522	0.934501	53.0032	-0.0270798	0.474995	-0.0570107	0.954537	0.964269	50.2932	0.166086	0.433605	0.383036	0.701693	0.781925	1980	1.37216	0.308511	4.44769	8.67974e-06	1.1118e-05	2118.25	1.17639	0.309342	3.80287	0.000143027	0.000197254
SPAC227.01c	chrI	498878	500674	1797	-	gene	1043.65	-0.356432	0.132899	-2.68199	0.00731857	0.0146657	215.907	-0.557107	0.414915	-1.3427	0.179368	0.271175	197.843	-0.384448	0.293184	-1.31128	0.189762	0.311811	4840.5	2.25016	0.177641	12.6669	9.01797e-37	8.97169e-36	1439.75	1.67834	0.241216	6.95782	3.45578e-12	7.31253e-12
SPAC227.02c	chrI	501751	502444	694	-	gene	791.532	-1.16632	0.137476	-8.4838	2.17961e-17	2.40131e-16	76.6484	-1.03752	0.444093	-2.33628	0.0194768	0.0735172	70.528	-0.842428	0.381852	-2.20616	0.0273725	0.0907581	861.5	3.06422	0.313205	9.78341	1.32659e-22	5.00328e-22	509.75	2.84574	0.266447	10.6803	1.25804e-26	6.38335e-26
SPAC227.03c	chrI	502577	504324	1748	-	gene	611.679	-0.103518	0.147567	-0.701496	0.482994	0.583823	189.782	-0.890408	0.365934	-2.43325	0.014964	0.0641392	179.445	-0.642204	0.340525	-1.88592	0.0593055	0.14551	2513.5	2.64477	0.198141	13.3479	1.21771e-40	1.68615e-39	689.5	2.18211	0.26299	8.2973	1.06508e-16	2.82356e-16
SPAC227.04	chrI	504835	505775	941	+	gene	194.089	-1.05262	0.240174	-4.38275	1.1719e-05	3.60558e-05	67.2356	-0.740557	0.434763	-1.70336	0.0885014	0.172495	63.8386	-0.500018	0.419426	-1.19215	0.233203	0.358519	3788	0.125	0.18454	0.677361	0.498177	0.508214	1708	-0.618299	0.242185	-2.55301	0.0106797	0.012742
SPAC227.05	chrI	505902	506355	454	+	gene	730.071	-1.17153	0.150622	-7.77798	7.36888e-15	6.26355e-14	63.4858	-0.901068	0.466607	-1.93111	0.0534698	0.1271	58.0749	-0.692031	0.39874	-1.73554	0.0826443	0.180562	1912.75	1.3479	0.225443	5.9789	2.24649e-09	3.50079e-09	1814	1.05826	0.304297	3.47771	0.000505721	0.000672181
SPAC227.06	chrI	506520	507605	1086	+	gene	1238.45	-0.362048	0.124969	-2.89712	0.0037661	0.00795467	417.41	-1.12765	0.363422	-3.10288	0.00191649	0.0232997	386.377	-0.929965	0.284542	-3.26829	0.001082	0.0145532	5792.75	1.23496	0.18789	6.57276	4.93901e-11	8.49029e-11	1723	1.28332	0.228563	5.61471	1.96887e-08	3.43894e-08
SPAC227.07c	chrI	507522	509960	2439	-	gene	2866.47	-0.365403	0.0976617	-3.74152	0.000182911	0.000476359	382.273	-0.599458	0.384179	-1.56036	0.118674	0.20563	355.214	-0.430243	0.285104	-1.50907	0.13128	0.244198	7988.25	1.91068	0.15149	12.6126	1.79876e-36	1.75101e-35	817.75	2.56448	0.292941	8.75428	2.05415e-18	5.99369e-18
SPAC227.08c	chrI	510410	511433	1024	-	gene	218.948	-0.963657	0.243554	-3.95666	7.60064e-05	0.000210171	153.593	-1.22979	0.380824	-3.2293	0.00124095	0.018171	142.153	-0.966904	0.335362	-2.88317	0.00393697	0.0301615	2554	1.62516	0.213426	7.61464	2.64434e-14	5.57894e-14	1554	0.828826	0.257222	3.22222	0.00127201	0.00164336
SPAC227.09	chrI	511350	513382	2033	+	gene	1090.37	-1.48289	0.143071	-10.3648	3.58621e-25	8.76742e-24	126.898	-0.831236	0.405264	-2.0511	0.0402573	0.108902	117.202	-0.612773	0.328273	-1.86666	0.0619495	0.14959	4919.25	1.20293	0.191979	6.26592	3.70625e-10	6.04638e-10	1664.5	0.149213	0.318446	0.468567	0.639379	0.655318
SPAC227.10	chrI	513820	514921	1102	+	gene	613.699	-0.801847	0.148008	-5.41759	6.04061e-08	2.4445e-07	206.872	-0.807964	0.379084	-2.13136	0.0330597	0.0979272	191.817	-0.584874	0.299115	-1.95535	0.0505418	0.132366	4077.25	0.557224	0.189885	2.93454	0.00334045	0.00379013	832.75	1.02803	0.240781	4.26955	1.95872e-05	2.86378e-05
SPAC227.11c	chrI	513967	517252	3286	-	gene	1042.07	0.208487	0.133722	1.55911	0.11897	0.180921	346.477	-0.628507	0.36299	-1.73147	0.0833677	0.166427	323.008	-0.398509	0.278045	-1.43325	0.151785	0.268801	6800	1.08405	0.1658	6.53829	6.22254e-11	1.06267e-10	358.25	1.8929	0.2648	7.14843	8.7773e-13	1.90911e-12
SPAC227.12	chrI	515661	517504	1844	+	gene	690.75	-1.42966	0.149445	-9.56647	1.10622e-21	1.90304e-20	160.009	-1.40521	0.402058	-3.49505	0.000473975	0.0110936	146.438	-1.21884	0.322096	-3.78411	0.000154261	0.00467897	2234.75	2.12403	0.2129	9.97668	1.92812e-23	7.71363e-23	580	1.99612	0.267432	7.46401	8.39285e-14	1.93007e-13
SPAC227.13c	chrI	517416	519017	1602	-	gene	2938.82	-0.284427	0.154523	-1.84069	0.0656677	0.107101	751.786	-0.708526	0.364274	-1.94503	0.0517708	0.12499	700.904	-0.527382	0.274177	-1.92351	0.0544164	0.138544	6199.25	0.924632	0.157537	5.86931	4.37615e-09	6.69346e-09	807.5	1.15078	0.22498	5.11503	3.13697e-07	5.11322e-07
SPAC227.14	chrI	520174	522766	2593	+	gene	974.966	0.0588825	0.148224	0.397254	0.69118	0.767745	358.64	-0.238926	0.360012	-0.663661	0.506907	0.585499	339.436	-0.0267612	0.286797	-0.0933107	0.925657	0.945306	3466.75	3.05536	0.184782	16.5349	2.0563e-61	1.42367e-59	597.75	2.99796	0.232762	12.8799	5.83878e-38	9.08493e-37
SPAC227.15	chrI	523097	526412	3316	+	gene	3323.37	0.656328	0.122058	5.37719	7.56568e-08	3.04406e-07	462.137	-0.707723	0.362365	-1.95306	0.0508119	0.124039	431.753	-0.512024	0.282163	-1.81464	0.0695798	0.161331	9700.75	1.25814	0.155957	8.06725	7.1902e-16	1.67821e-15	1108.75	0.785929	0.215062	3.65443	0.000257751	0.000348949
SPAC227.16c	chrI	527782	528906	1125	-	gene	298.426	-1.64023	0.219182	-7.48344	7.24046e-14	5.54813e-13	169.097	-0.423737	0.390095	-1.08624	0.277373	0.368652	158.05	-0.210544	0.308628	-0.682191	0.495118	0.611306	2165.75	1.84141	0.245564	7.49869	6.44591e-14	1.32773e-13	653.25	1.5857	0.25299	6.26782	3.66136e-10	7.0146e-10
SPAC227.17c	chrI	529167	530275	1109	-	gene	1307.24	-0.558747	0.114945	-4.86098	1.16809e-06	4.06666e-06	124.894	-0.626834	0.43773	-1.43201	0.152141	0.243139	118.864	-0.473524	0.401129	-1.18048	0.237811	0.36339	2570	1.18516	0.212461	5.57825	2.42944e-08	3.57565e-08	440	1.86544	0.259498	7.18866	6.54304e-13	1.43187e-12
SPAC227.18	chrI	530261	531981	1721	+	gene	9043.65	-0.80987	0.0941375	-8.60306	7.7619e-18	9.04302e-17	892.242	-0.594092	0.399766	-1.4861	0.137253	0.226595	814.481	-0.428966	0.251515	-1.70553	0.0880953	0.187985	3794	2.38466	0.201002	11.8639	1.82353e-32	1.34631e-31	494	2.24616	0.248889	9.02476	1.80094e-19	5.61213e-19
SPAC227.19c	chrI	501117	501485	369	-	gene	198.057	-0.740608	0.251742	-2.94193	0.00326171	0.00695801	61.3595	-0.526132	0.449771	-1.16978	0.242091	0.334549	58.0702	-0.31189	0.420103	-0.742414	0.457837	0.578376	810.75	2.17782	0.324612	6.70901	1.95953e-11	3.44619e-11	750	2.36388	0.253762	9.31537	1.21525e-20	4.05661e-20
SPAC22A12.01c	chrI	1156487	1159594	3108	-	gene	1339.64	-0.325184	0.128368	-2.53321	0.0113024	0.0219024	161.019	-0.627591	0.401119	-1.5646	0.117677	0.204738	149.721	-0.442591	0.3193	-1.38613	0.165708	0.283818	12747.5	0.939138	0.151091	6.21569	5.1099e-10	8.28254e-10	874.25	3.32647	0.242816	13.6996	1.02145e-42	2.6652e-41
SPAC22A12.02c	chrI	1159626	1160000	375	-	gene	98.2343	2.38102	0.511794	4.65231	3.28239e-06	1.08302e-05	15.415	-0.0820069	0.691931	-0.118519	0.905656	NA	14.4888	0.166496	0.68972	0.241397	0.809247	NA	717.75	3.16491	0.33362	9.48656	2.38776e-21	8.19056e-21	709.5	2.74673	0.240925	11.4008	4.14434e-30	2.76724e-29
SPAC22A12.03c	chrI	1160118	1161595	1478	-	gene	777.76	-0.814352	0.135041	-6.03041	1.63544e-09	7.99147e-09	71.2285	-0.481387	0.494829	-0.972834	0.330636	0.420725	65.9847	-0.367053	0.425552	-0.862533	0.388395	0.513683	4773.75	1.37406	0.165053	8.32495	8.43636e-17	2.0998e-16	761.5	2.49102	0.24062	10.3525	4.07732e-25	1.85144e-24
SPAC22A12.04c	chrI	1162203	1162901	699	-	gene	11446	-0.385921	0.1156	-3.3384	0.000842619	0.00198138	884.603	-0.778935	0.399915	-1.94775	0.0514449	0.124614	803.576	-0.605087	0.249189	-2.42822	0.015173	0.0656025	2577.5	1.58012	0.312817	5.05124	4.38946e-07	5.99727e-07	792.5	2.80424	0.280081	10.0122	1.34656e-23	5.49644e-23
SPAC22A12.05	chrI	1163057	1163522	466	+	gene	779.318	-0.276816	0.13859	-1.99737	0.045785	0.0778346	99.9926	-1.01413	0.412805	-2.45669	0.0140224	0.0624918	94.1249	-0.804986	0.384605	-2.09302	0.0363474	0.107996	790	3.29057	0.310996	10.5808	3.66005e-26	1.76499e-25	506.5	3.26414	0.253215	12.8907	5.07491e-38	7.93277e-37
SPAC22A12.06c	chrI	1163745	1165581	1837	-	gene	2209.82	-0.137315	0.10229	-1.34241	0.179462	0.257075	233.098	-1.02288	0.387027	-2.64292	0.00821933	0.0472985	215.305	-0.838867	0.302283	-2.7751	0.00551839	0.0368327	8920.5	0.464077	0.154634	3.00112	0.00268986	0.00307147	1949.5	0.426376	0.260354	1.63768	0.101489	0.112024
SPAC22A12.07c	chrI	1166562	1169743	3182	-	gene	7349.86	-0.457439	0.0901024	-5.07688	3.83691e-07	1.41513e-06	891.966	-0.455917	0.407423	-1.11903	0.263129	0.355456	814.836	-0.304427	0.258019	-1.17987	0.238054	0.36348	8319.25	1.19117	0.145972	8.16027	3.34279e-16	7.95818e-16	453.75	2.35945	0.224546	10.5076	7.9663e-26	3.81932e-25
SPAC22A12.08c	chrI	1170196	1172171	1976	-	gene	1227.45	-1.14712	0.126816	-9.04553	1.48936e-19	2.08159e-18	289.691	-0.959272	0.370116	-2.59182	0.00954705	0.0507214	268.01	-0.748626	0.286496	-2.61305	0.00897394	0.0492159	2444.5	2.22598	0.194374	11.452	2.29739e-30	1.49166e-29	443.75	2.02041	0.227361	8.88633	6.31589e-19	1.91025e-18
SPAC22A12.09c	chrI	1172351	1174497	2147	-	gene	571.347	-1.11619	0.155213	-7.19136	6.41476e-13	4.45046e-12	162.485	-0.796918	0.393952	-2.02288	0.0430855	0.112938	151.536	-0.605925	0.327195	-1.85188	0.0640437	0.15303	7659.25	1.0041	0.149009	6.73852	1.60006e-11	2.82646e-11	604.75	3.74403	0.242441	15.4431	8.4013e-54	1.67631e-51
SPAC22A12.10	chrI	1172209	1176801	4593	+	gene	5273.58	-0.00190301	0.0899973	-0.0211452	0.98313	0.989167	831.292	-0.216137	0.40105	-0.538927	0.589937	0.65912	765.07	-0.0594626	0.256505	-0.231818	0.816679	0.866492	13061.2	1.43202	0.143826	9.95658	2.36054e-23	9.3937e-23	530.25	2.45061	0.264309	9.27176	1.83099e-20	6.0269e-20
SPAC22A12.11	chrI	1176703	1178897	2195	+	gene	6546.47	0.0733209	0.0928488	0.789681	0.429714	0.531091	2316.86	-0.493115	0.333958	-1.47658	0.13979	0.229065	2250.65	-0.218536	0.554481	-0.394128	0.693487	0.775541	6580	1.46607	0.161024	9.10467	8.65329e-20	2.66018e-19	1285.75	1.18108	0.257121	4.5935	4.35879e-06	6.62263e-06
SPAC22A12.12c	chrI	1178856	1180072	1217	-	gene	992.121	-0.806552	0.122551	-6.58136	4.66172e-11	2.68913e-10	171.201	-0.712721	0.382729	-1.86221	0.0625736	0.139535	161.068	-0.506129	0.33175	-1.52563	0.127101	0.238968	2534.75	2.0132	0.194807	10.3343	4.93014e-25	2.21237e-24	548	2.83158	0.24386	11.6115	3.6037e-31	2.65445e-30
SPAC22A12.13	chrI	1180184	1181157	974	+	gene	663.366	0.382881	0.149828	2.55547	0.0106044	0.0206797	325.651	-1.59497	0.351562	-4.53681	5.71128e-06	0.000605154	303.731	-1.34616	0.332267	-4.05143	5.09058e-05	0.00211633	1058.5	2.65824	0.270606	9.82326	8.94043e-23	3.41559e-22	429.25	2.68547	0.233851	11.4837	1.5938e-30	1.1033e-29
SPAC22A12.14c	chrI	1180999	1182528	1530	-	gene	1035.73	-0.916712	0.121287	-7.55822	4.08636e-14	3.23416e-13	302.154	-0.523338	0.378014	-1.38444	0.166224	0.258083	280.525	-0.31236	0.275767	-1.1327	0.257341	0.384395	3009	1.81268	0.188662	9.60807	7.39198e-22	2.61767e-21	1388.5	0.528464	0.232282	2.2751	0.0229002	0.0266292
SPAC22A12.15c	chrI	1182693	1185497	2805	-	gene	42397.1	-0.00491106	0.0739253	-0.0664328	0.947033	0.963676	5658.92	-0.599742	0.371647	-1.61374	0.106584	0.192282	5250.72	-0.439228	0.257082	-1.70851	0.0875412	0.187273	5460.5	1.89394	0.169521	11.1723	5.57413e-29	3.25198e-28	549	1.77337	0.261398	6.78418	1.16751e-11	2.39722e-11
SPAC22A12.16	chrI	1186205	1187928	1724	+	gene	11508.6	-0.843948	0.0814144	-10.3661	3.53733e-25	8.67546e-24	1203.21	-0.925855	0.360057	-2.57142	0.0101284	0.0525879	1116.54	-0.743853	0.267285	-2.783	0.00538596	0.0363033	5004.75	1.62473	0.158384	10.2582	1.08761e-24	4.7548e-24	1215.25	1.18765	0.227617	5.21776	1.81096e-07	2.99355e-07
SPAC22A12.17c	chrI	1185837	1189506	3670	-	gene	213.112	1.18027	0.23489	5.02479	5.03996e-07	1.83512e-06	112.46	0.0676463	0.401714	0.168394	0.866273	0.895963	111.788	0.386098	0.40879	0.94449	0.34492	0.472585	8226.75	1.42558	0.148919	9.5729	1.03946e-21	3.65427e-21	398.25	2.35809	0.22736	10.3716	3.33821e-25	1.52604e-24
SPAC22E12.01	chrI	5019371	5021436	2066	+	gene	999.572	-0.642017	0.140513	-4.56908	4.89861e-06	1.57776e-05	403.429	-0.415891	0.372497	-1.11649	0.264211	0.356287	375.362	-0.194113	0.265315	-0.731632	0.464393	0.58371	NA	NA	NA	NA	NA	NA	NA	NA	NA	NA	NA	NA
SPAC22E12.02	chrI	5021952	5024151	2200	+	gene	698.256	-0.988273	0.144247	-6.85125	7.32085e-12	4.56501e-11	207.736	-0.881651	0.370448	-2.37996	0.0173146	0.0690188	194.792	-0.663418	0.320732	-2.06845	0.0385977	0.112262	NA	NA	NA	NA	NA	NA	NA	NA	NA	NA	NA	NA
SPAC22E12.03c	chrI	5022786	5023906	1121	-	gene	1616.77	0.984664	0.167407	5.88187	4.0565e-09	1.90599e-08	320.866	-0.031926	0.358882	-0.0889598	0.929114	0.94501	307.399	0.182917	0.303941	0.60182	0.547294	0.654529	NA	NA	NA	NA	NA	NA	NA	NA	NA	NA	NA	NA
SPAC22E12.04	chrI	5024830	5026218	1389	+	gene	1095.56	-1.34208	0.120065	-11.1779	5.22944e-29	1.96448e-27	175.435	-0.999656	0.420138	-2.37935	0.0173431	0.0690188	160.448	-0.842238	0.316773	-2.65881	0.00784176	0.0454822	NA	NA	NA	NA	NA	NA	NA	NA	NA	NA	NA	NA
SPAC22E12.05c	chrI	5026143	5027475	1333	-	gene	2824.56	0.114871	0.0929429	1.23593	0.216483	0.301253	447.675	-0.0664883	0.421751	-0.157648	0.874734	0.902359	411.334	0.069348	0.281693	0.246183	0.805541	0.857618	NA	NA	NA	NA	NA	NA	NA	NA	NA	NA	NA	NA
SPAC22E12.06c	chrI	5027605	5030482	2878	-	gene	1928.55	0.202044	0.113089	1.78659	0.0740039	0.119028	415.21	-0.336459	0.409297	-0.82204	0.411054	0.496488	382.132	-0.189179	0.278779	-0.678597	0.497393	0.612596	NA	NA	NA	NA	NA	NA	NA	NA	NA	NA	NA	NA
SPAC22E12.07	chrI	5030439	5033261	2823	+	gene	3901.49	-0.517276	0.0929679	-5.56403	2.63622e-08	1.12474e-07	393.099	-0.662931	0.398957	-1.66166	0.0965811	0.181268	363.26	-0.514712	0.29049	-1.77187	0.0764157	0.171495	NA	NA	NA	NA	NA	NA	NA	NA	NA	NA	NA	NA
SPAC22E12.08	chrI	5033373	5034586	1214	+	gene	416.36	-0.889476	0.18198	-4.88777	1.01984e-06	3.5813e-06	124.337	-0.229765	0.422327	-0.544044	0.586411	0.657156	115.411	-0.0322682	0.32511	-0.0992533	0.920937	0.942823	NA	NA	NA	NA	NA	NA	NA	NA	NA	NA	NA	NA
SPAC22E12.09c	chrI	5034187	5036621	2435	-	gene	2748.4	-0.510762	0.0942712	-5.418	6.02682e-08	2.4402e-07	984.869	-1.04181	0.352972	-2.95152	0.0031621	0.0302716	922.112	-0.849059	0.293312	-2.89473	0.00379483	0.0296845	NA	NA	NA	NA	NA	NA	NA	NA	NA	NA	NA	NA
SPAC22E12.10c	chrI	5036954	5039150	2197	-	gene	5107.21	-0.504456	0.0930281	-5.42262	5.87329e-08	2.38556e-07	638.629	-0.69338	0.352893	-1.96484	0.0494323	0.122346	601.768	-0.492916	0.292993	-1.68235	0.0925016	0.193976	NA	NA	NA	NA	NA	NA	NA	NA	NA	NA	NA	NA
SPAC22E12.11c	chrI	5039546	5043440	3895	-	gene	3192.13	-0.114895	0.100445	-1.14386	0.252681	0.343556	717.51	-0.813646	0.353669	-2.30059	0.0214149	0.0772055	668.718	-0.611614	0.271207	-2.25516	0.0241233	0.0845293	NA	NA	NA	NA	NA	NA	NA	NA	NA	NA	NA	NA
SPAC22E12.13c	chrI	5043386	5044768	1383	-	gene	2784.87	-0.715182	0.150502	-4.75197	2.01444e-06	6.80104e-06	442.815	-1.16132	0.3762	-3.08697	0.00202208	0.0236174	412.98	-0.990229	0.311389	-3.18004	0.00147254	0.0174041	NA	NA	NA	NA	NA	NA	NA	NA	NA	NA	NA	NA
SPAC22E12.14c	chrI	5045616	5049021	3406	-	gene	3568.23	-0.338773	0.0945802	-3.58185	0.000341164	0.00085302	329.37	-0.665192	0.40921	-1.62555	0.104045	0.18934	304.447	-0.528094	0.304663	-1.73337	0.0830295	0.180876	NA	NA	NA	NA	NA	NA	NA	NA	NA	NA	NA	NA
SPAC22E12.16c	chrI	5049155	5052429	3275	-	gene	3595.62	-0.251703	0.0958939	-2.6248	0.0086699	0.0171947	650.614	-0.667201	0.377598	-1.76696	0.0772351	0.158715	599.675	-0.482015	0.25492	-1.89085	0.0586448	0.144605	NA	NA	NA	NA	NA	NA	NA	NA	NA	NA	NA	NA
SPAC22E12.17c	chrI	5052522	5054738	2217	-	gene	4858.69	-0.373467	0.101179	-3.69115	0.000223243	0.000572873	553.189	-0.605797	0.375456	-1.6135	0.106636	0.192282	513.838	-0.430655	0.271639	-1.58539	0.112877	0.220819	NA	NA	NA	NA	NA	NA	NA	NA	NA	NA	NA	NA
SPAC22E12.18	chrI	5055172	5056344	1173	+	gene	1060.47	-0.434949	0.133038	-3.26935	0.00107796	0.0024914	144.249	-0.898941	0.439324	-2.04619	0.0407375	0.10939	132.339	-0.763107	0.343471	-2.22175	0.0263003	0.0887374	NA	NA	NA	NA	NA	NA	NA	NA	NA	NA	NA	NA
SPAC22E12.19	chrI	5056600	5059053	2454	+	gene	1731.21	-0.387014	0.111193	-3.48056	0.000500375	0.00121981	356.922	-0.671056	0.365319	-1.83691	0.0662239	0.144849	332.314	-0.458909	0.277482	-1.65383	0.0981612	0.201927	NA	NA	NA	NA	NA	NA	NA	NA	NA	NA	NA	NA
SPAC22F3.02	chrI	705042	708014	2973	-	gene	117.127	0.177787	0.335539	0.529854	0.596213	0.685187	70.8206	-0.866883	0.448716	-1.93192	0.0533693	0.126938	65.663	-0.578329	0.405948	-1.42464	0.154262	0.270993	6037.5	2.06625	0.160776	12.8517	8.41378e-38	9.23746e-37	932.5	3.19154	0.251778	12.676	8.02894e-37	1.08072e-35
SPAC22F3.03c	chrI	703669	707990	4322	+	gene	409.084	-0.250684	0.183663	-1.36491	0.17228	0.248126	108.516	-0.153333	0.401131	-0.382252	0.702274	0.756756	103.797	0.0684347	0.361652	0.189228	0.849914	0.89208	8017.75	2.12474	0.152314	13.9497	3.15755e-44	5.65276e-43	472.25	2.44549	0.252661	9.67892	3.70608e-22	1.36124e-21
SPAC22F3.04	chrI	697960	702755	4796	-	gene	225.899	2.90973	1.03453	2.8126	0.0049142	0.0101896	40.2148	0.216942	0.533696	0.40649	0.684382	0.741373	38.4234	0.36724	0.504099	0.728508	0.466303	0.58534	14423.8	1.32846	0.134498	9.87717	5.22862e-23	2.02721e-22	2120	0.094626	0.251926	0.375611	0.707206	0.721457
SPAC22F3.05c	chrI	697191	703040	5850	+	gene	1505.34	-1.68449	0.123907	-13.5948	4.30075e-42	5.71035e-40	302.865	-1.03758	0.360914	-2.87485	0.00404216	0.033819	280.63	-0.807558	0.289696	-2.78761	0.00530992	0.0359129	17412.5	1.32254	0.130671	10.1212	4.45124e-24	1.85742e-23	589.75	1.86179	0.267571	6.95811	3.44861e-12	7.29965e-12
SPAC22F3.06c	chrI	693514	697130	3617	+	gene	10922.4	-0.21793	0.0994236	-2.19194	0.0283841	0.0509524	835.732	-0.363164	0.409621	-0.886584	0.375303	0.463821	765.176	-0.219367	0.263485	-0.832561	0.405092	0.528584	11021.2	1.311	0.144881	9.04875	1.44616e-19	4.3922e-19	433.75	3.09305	0.243083	12.7242	4.33681e-37	6.04125e-36
SPAC22F3.07c	chrI	691472	692077	606	+	gene	1115.24	-0.259023	0.205163	-1.26252	0.206761	0.289188	163.675	-0.612909	0.412698	-1.48513	0.13751	0.226857	150.533	-0.424977	0.307092	-1.38387	0.166397	0.284378	3944	0.462631	0.190253	2.43166	0.0150298	0.0164745	2812.5	0.543934	0.337074	1.61369	0.106594	0.11743
SPAC22F3.08c	chrI	689345	691122	1778	+	gene	1298.19	-0.582276	0.115091	-5.05928	4.20832e-07	1.54252e-06	225.679	-1.14288	0.38975	-2.93235	0.00336405	0.0308631	212.13	-0.961651	0.347988	-2.76346	0.00571916	0.0376111	6106.75	2.00347	0.156949	12.7651	2.56751e-37	2.65963e-36	1480.75	1.81049	0.322814	5.60846	2.04134e-08	3.56277e-08
SPAC22F3.09c	chrI	686543	689179	2637	+	gene	785.724	0.160191	0.165571	0.967507	0.333291	0.432998	233.835	-1.17427	0.387387	-3.03125	0.00243541	0.026299	218.149	-0.996738	0.33101	-3.0112	0.00260214	0.023947	7364.5	1.66751	0.16337	10.207	1.84543e-24	7.91482e-24	516.75	2.76553	0.253352	10.9158	9.68983e-28	5.35308e-27
SPAC22F3.10c	chrI	683990	686347	2358	+	gene	5795.91	-0.253534	0.086073	-2.94557	0.00322365	0.00688636	405.985	-0.625307	0.404979	-1.54405	0.122577	0.209644	372.872	-0.476179	0.28072	-1.69628	0.0898332	0.190124	8419.25	0.968626	0.17847	5.42739	5.71838e-08	8.19932e-08	862.25	2.37323	0.277092	8.56479	1.08274e-17	3.01903e-17
SPAC22F3.11c	chrI	682835	683660	826	+	gene	310.055	-0.265443	0.19115	-1.38866	0.164936	0.239429	43.6958	-0.303109	0.542675	-0.558547	0.576471	0.648094	39.657	-0.145486	0.463834	-0.31366	0.753779	0.82076	1264.25	3.18169	0.263672	12.0668	1.58074e-33	1.23706e-32	622.25	3.38093	0.246321	13.7257	7.12647e-43	1.88851e-41
SPAC22F3.12c	chrI	679062	681890	2829	+	gene	643.71	-0.705034	0.159283	-4.4263	9.58634e-06	2.9828e-05	86.7652	-0.543986	0.41899	-1.29833	0.194175	0.2868	83.106	-0.319287	0.403132	-0.792017	0.428351	0.551087	7539.25	1.55129	0.153847	10.0833	6.54705e-24	2.70205e-23	1014.25	2.17145	0.289354	7.50448	6.1674e-14	1.42554e-13
SPAC22F3.13	chrI	673984	678307	4324	-	gene	1977.16	-0.556023	0.11427	-4.86586	1.13958e-06	3.97461e-06	361.446	-0.893156	0.36018	-2.47974	0.0131477	0.0602643	335.575	-0.672285	0.280706	-2.39497	0.0166215	0.0687683	11034.8	1.38387	0.147577	9.37726	6.77113e-21	2.25649e-20	1460	0.079072	0.284932	0.277512	0.781387	0.79379
SPAC22F3.15	chrI	692567	693061	495	+	gene	293.107	-0.33505	0.211355	-1.58525	0.11291	0.173107	30.7446	-0.450247	0.559153	-0.80523	0.420687	0.5053	28.3703	-0.259286	0.518659	-0.499915	0.617135	0.714295	695.25	2.61177	0.31613	8.26171	1.43606e-16	3.51757e-16	651.5	2.65529	0.235897	11.2561	2.16024e-29	1.36411e-28
SPAC22F8.02c	chrI	4785162	4786280	1119	-	gene	679.931	0.31781	0.209264	1.51871	0.128836	0.193518	184.648	-1.19156	0.396516	-3.00508	0.00265515	0.0275011	174.866	-0.995454	0.374047	-2.66131	0.00778373	0.0453225	NA	NA	NA	NA	NA	NA	NA	NA	NA	NA	NA	NA
SPAC22F8.03c	chrI	4788494	4788895	402	-	gene	2.40721	0.762712	2.06227	0.369841	0.711501	NA	5.13321	-0.194224	1.09081	-0.178054	0.85868	NA	5.16302	0.135714	1.1465	0.118373	0.905772	NA	NA	NA	NA	NA	NA	NA	NA	NA	NA	NA	NA	NA
SPAC22F8.04	chrI	4789418	4791232	1815	+	gene	2993.99	-0.164544	0.111353	-1.47768	0.139495	0.207304	1319.16	-1.28278	0.336464	-3.81254	0.000137547	0.00543862	1238.01	-1.05419	0.305128	-3.4549	0.000550501	0.010039	NA	NA	NA	NA	NA	NA	NA	NA	NA	NA	NA	NA
SPAC22F8.05	chrI	4791892	4795263	3372	+	gene	7060.81	1.7259	0.174088	9.91395	3.62039e-23	7.35637e-22	1783.46	-0.615314	0.330203	-1.86344	0.0624	0.139259	1712.22	-0.361057	0.314743	-1.14715	0.25132	0.378061	NA	NA	NA	NA	NA	NA	NA	NA	NA	NA	NA	NA
SPAC22F8.06	chrI	4795276	4796348	1073	+	gene	2878.09	-0.0459266	0.0913661	-0.502666	0.615199	0.701666	618.808	-0.343872	0.345514	-0.995247	0.319616	0.40996	585.698	-0.11907	0.276189	-0.431119	0.666382	0.752735	NA	NA	NA	NA	NA	NA	NA	NA	NA	NA	NA	NA
SPAC22F8.07c	chrI	4797195	4799346	2152	-	gene	617.424	-1.04548	0.146141	-7.15387	8.43678e-13	5.77257e-12	119.04	-1.03487	0.402964	-2.56816	0.0102241	0.0528081	111.541	-0.831277	0.363773	-2.28515	0.0223039	0.0814959	NA	NA	NA	NA	NA	NA	NA	NA	NA	NA	NA	NA
SPAC22F8.08	chrI	4799541	4802652	3112	+	gene	9550.12	0.0281225	0.130614	0.21531	0.829526	0.874973	1317.01	-0.654963	0.367428	-1.78256	0.0746579	0.155483	1223.82	-0.482194	0.262273	-1.83852	0.0659859	0.155449	NA	NA	NA	NA	NA	NA	NA	NA	NA	NA	NA	NA
SPAC22F8.09	chrI	4803032	4804584	1553	+	gene	2552.42	-0.408263	0.0977132	-4.17817	2.93858e-05	8.61766e-05	193.437	-0.986388	0.413346	-2.38635	0.0170166	0.0682155	177.262	-0.826432	0.31118	-2.6558	0.00791207	0.0455492	NA	NA	NA	NA	NA	NA	NA	NA	NA	NA	NA	NA
SPAC22F8.10c	chrI	4804513	4806453	1941	-	gene	1172.56	-1.09479	0.120393	-9.09348	9.59149e-20	1.36532e-18	109.516	-1.05819	0.488026	-2.1683	0.0301362	0.0933122	98.7887	-0.953178	0.378618	-2.51752	0.0118186	0.0576378	NA	NA	NA	NA	NA	NA	NA	NA	NA	NA	NA	NA
SPAC22F8.11	chrI	4807494	4811555	4062	+	gene	1529.65	-1.69866	0.132983	-12.7736	2.30372e-37	2.03919e-35	408.61	-1.40834	0.348652	-4.03937	5.35939e-05	0.00309336	379.756	-1.18039	0.304842	-3.87214	0.000107885	0.00352406	NA	NA	NA	NA	NA	NA	NA	NA	NA	NA	NA	NA
SPAC22F8.12c	chrI	4807981	4811405	3425	-	gene	660.998	-0.712498	0.150576	-4.73181	2.22527e-06	7.48332e-06	367.635	-0.948703	0.399327	-2.37576	0.017513	0.0693176	339.892	-0.804265	0.304085	-2.64487	0.00817233	0.0462709	NA	NA	NA	NA	NA	NA	NA	NA	NA	NA	NA	NA
SPAC22G7.01c	chrI	725865	728242	2378	-	gene	3223.04	-1.43359	0.102631	-13.9684	2.42954e-44	4.06737e-42	515.362	-0.963521	0.377629	-2.5515	0.0107261	0.0541311	478.149	-0.797394	0.289531	-2.75409	0.00588563	0.0380844	6932.25	1.15092	0.153807	7.48288	7.27137e-14	1.49142e-13	1423.5	1.1902	0.260548	4.56807	4.9223e-06	7.44712e-06
SPAC22G7.02	chrI	728335	731867	3533	+	gene	1894.97	-0.741399	0.121489	-6.10261	1.04348e-09	5.17106e-09	342.599	-0.92138	0.378421	-2.4348	0.0149	0.0639583	314.917	-0.720575	0.272237	-2.64687	0.00812414	0.0462026	8953.25	1.44815	0.160512	9.02209	1.84535e-19	5.56475e-19	2050	1.14365	0.274434	4.1673	3.08225e-05	4.44232e-05
SPAC22G7.03	chrI	731933	732759	827	+	gene	141.746	-0.723413	0.279382	-2.58933	0.00961619	0.0189252	54.962	-0.342754	0.49034	-0.699012	0.484544	0.564384	50.6777	-0.161672	0.418559	-0.386259	0.699305	0.78014	1335.75	2.48237	0.259515	9.56544	1.11726e-21	3.9217e-21	403.25	2.60278	0.246452	10.561	4.51783e-26	2.20814e-25
SPAC22G7.04	chrI	732826	736603	3778	+	gene	2244.57	-1.22062	0.111506	-10.9467	6.89016e-28	2.30701e-26	362.026	-0.826385	0.358134	-2.30748	0.0210282	0.0764138	338.943	-0.615419	0.294822	-2.08743	0.0368495	0.108936	9848.75	1.41026	0.145643	9.68295	3.56296e-22	1.29554e-21	1604	1.58736	0.255833	6.20467	5.48104e-10	1.04272e-09
SPAC22G7.05	chrI	736722	738782	2061	+	gene	2573.29	-0.771393	0.103249	-7.4712	7.94676e-14	6.03531e-13	230.21	-0.611016	0.419634	-1.45607	0.145374	0.235519	209.987	-0.440159	0.290499	-1.51519	0.129725	0.24225	6802.25	0.997535	0.152076	6.55947	5.39986e-11	9.26374e-11	1546.5	-0.0839823	0.263947	-0.318179	0.750349	0.763517
SPAC22G7.06c	chrI	739167	746117	6951	-	gene	74544	-0.637241	0.0970225	-6.56796	5.10076e-11	2.93799e-10	8006.86	-0.320275	0.402196	-0.796315	0.425849	0.50939	7322.97	-0.165043	0.242642	-0.680194	0.496382	0.611813	16083.5	1.59257	0.147904	10.7676	4.89852e-27	2.50086e-26	513.75	2.43879	0.226868	10.7498	5.93876e-27	3.10389e-26
SPAC22G7.07c	chrI	746537	748971	2435	-	gene	320.844	-1.76661	0.23189	-7.6183	2.57031e-14	2.06833e-13	112.789	-0.632491	0.394952	-1.60144	0.10928	0.195742	107.181	-0.398015	0.368178	-1.08104	0.279679	0.407522	6040	2.01573	0.164907	12.2234	2.33024e-34	1.96406e-33	1291.5	1.42761	0.217646	6.55929	5.40644e-11	1.0797e-10
SPAC22G7.08	chrI	749523	751846	2324	+	gene	510.304	0.0272253	0.164261	0.165745	0.868358	0.904158	180.677	-0.678748	0.379806	-1.78709	0.0739229	0.154822	169.232	-0.465495	0.316934	-1.46875	0.141902	0.257119	3885.75	2.72339	0.17874	15.2366	2.02195e-52	7.16727e-51	886.75	3.55007	0.245832	14.4411	2.85372e-47	1.4235e-45
SPAC22G7.09c	chrI	751647	753492	1846	-	gene	1151.67	-0.857436	0.138497	-6.191	5.97844e-10	3.06524e-09	259.738	-1.14518	0.375803	-3.04728	0.00230925	0.0254231	241.945	-0.954025	0.316728	-3.01213	0.00259425	0.0239114	6000.75	1.66848	0.154043	10.8312	2.44834e-27	1.27003e-26	570.25	2.2247	0.270733	8.2173	2.08137e-16	5.44544e-16
SPAC22G7.10	chrI	753624	755676	2053	+	gene	2320.86	-0.900236	0.109339	-8.23342	1.81938e-16	1.82436e-15	407.569	-1.06781	0.365903	-2.91828	0.00351966	0.0318484	376.802	-0.870618	0.280388	-3.10505	0.00190249	0.0204538	4542.75	1.00036	0.164594	6.07771	1.2191e-09	1.92991e-09	575.75	2.97411	0.235227	12.6436	1.21435e-36	1.59965e-35
SPAC22G7.11c	chrI	754932	755637	706	-	gene	164.511	0.563347	0.281388	2.00203	0.0452818	0.0771153	42.0909	0.0737845	0.495179	0.149006	0.881549	0.907705	40.1918	0.289601	0.464881	0.622958	0.533312	0.644021	2595.75	0.394552	0.191015	2.06555	0.0388706	0.0417108	1484.25	0.345241	0.268286	1.28684	0.19815	0.213746
SPAC22H10.02	chrI	2371726	2372900	1175	+	gene	613.549	0.405332	0.168815	2.40105	0.0163483	0.030692	286.246	-0.675728	0.391868	-1.72438	0.0846398	0.168008	265.089	-0.505786	0.292128	-1.73139	0.083383	0.181247	2625.5	2.00981	0.217539	9.23885	2.49163e-20	7.94442e-20	733.75	2.85686	0.260971	10.9471	6.86326e-28	3.83528e-27
SPAC22H10.03c	chrI	2373052	2376572	3521	-	gene	2773.16	-0.316186	0.120633	-2.62106	0.00876566	0.0173712	487.507	-0.688965	0.374284	-1.84075	0.0656577	0.144141	451.575	-0.504662	0.268805	-1.87743	0.060459	0.147186	10652.8	0.990209	0.147391	6.71823	1.83942e-11	3.23916e-11	984	1.2029	0.246174	4.88638	1.02709e-06	1.62344e-06
SPAC22H10.04	chrI	2376661	2378678	2018	+	gene	717.88	-1.13641	0.146476	-7.75832	8.60612e-15	7.29106e-14	146.016	-0.64041	0.386419	-1.65729	0.0974601	0.181915	138.407	-0.424393	0.350076	-1.21229	0.225403	0.350883	4791.25	1.46084	0.170046	8.59085	8.63278e-18	2.30332e-17	640	0.950407	0.230357	4.1258	3.69449e-05	5.28875e-05
SPAC22H10.05c	chrI	2377677	2380412	2736	-	gene	2274	-0.294849	0.0972339	-3.03237	0.00242644	0.00528153	338.461	-0.602829	0.364822	-1.65239	0.0984542	0.183337	316.231	-0.392007	0.282284	-1.3887	0.164924	0.283129	7306.25	1.42887	0.170544	8.37832	5.36894e-17	1.3527e-16	1716	0.580235	0.255299	2.27276	0.0230404	0.0267831
SPAC22H10.06c	chrI	2381320	2381601	282	-	gene	2.37674	-0.361199	1.91432	-0.188683	0.850342	NA	1.57143	-4.73246	2.33212	-2.02925	0.0424332	NA	1.31967	-4.43916	2.54228	-1.74614	0.0807873	NA	1967.5	0.393246	0.287022	1.37009	0.170659	0.178251	2723.5	0.231987	0.34096	0.680395	0.496255	0.514455
SPAC22H10.07	chrI	2382470	2385153	2684	+	gene	1007.29	-0.633439	0.130833	-4.84158	1.28809e-06	4.45986e-06	461.73	-0.766697	0.351065	-2.18392	0.0289682	0.0908475	433.194	-0.550187	0.28853	-1.90686	0.0565386	0.141943	5840	1.85318	0.162919	11.3748	5.58186e-30	3.49704e-29	1688.25	0.54342	0.230582	2.35674	0.0184363	0.0216088
SPAC22H10.08	chrI	2385703	2387654	1952	+	gene	1054.84	-1.37994	0.145614	-9.47668	2.62512e-21	4.38526e-20	179.294	-0.952295	0.432073	-2.20401	0.0275234	0.0882085	161.736	-0.76592	0.305178	-2.50975	0.0120818	0.058206	5715	1.91969	0.169232	11.3436	7.98035e-30	4.93139e-29	1541.25	1.66759	0.318069	5.24285	1.58114e-07	2.62196e-07
SPAC22H10.09	chrI	2387588	2389909	2322	+	gene	1979	-0.391643	0.125845	-3.1121	0.00185763	0.00412028	338.994	-0.440169	0.391019	-1.1257	0.260293	0.352975	316.818	-0.281536	0.300475	-0.936969	0.348775	0.476298	7017.75	1.26778	0.149769	8.46495	2.56273e-17	6.63921e-17	1565.5	0.721504	0.25694	2.80806	0.00498407	0.00611538
SPAC22H10.10	chrI	2389917	2391943	2027	+	gene	289.751	-0.816284	0.201981	-4.0414	5.31336e-05	0.000150269	97.1216	-0.376697	0.423695	-0.889077	0.373962	0.4623	90.6459	-0.132449	0.352631	-0.375603	0.707212	0.786159	7773.25	0.856622	0.166312	5.15068	2.59543e-07	3.58801e-07	650.5	3.15276	0.250561	12.5828	2.62629e-36	3.35531e-35
SPAC22H10.11c	chrI	2391946	2394372	2427	-	gene	4635.97	0.136097	0.10182	1.33665	0.181337	0.25934	552.71	-1.11585	0.403833	-2.76315	0.00572469	0.0403716	504.527	-0.976156	0.280976	-3.47416	0.000512463	0.00960424	5353.25	1.11517	0.164333	6.78601	1.15278e-11	2.05399e-11	437	2.84931	0.234114	12.1706	4.45697e-34	4.40759e-33
SPAC22H10.12c	chrI	2395068	2396905	1838	-	gene	4535.68	0.388518	0.0915538	4.2436	2.1996e-05	6.5478e-05	503.238	-0.614801	0.395704	-1.55369	0.120258	0.207348	464.74	-0.46565	0.280875	-1.65786	0.0973467	0.200807	2298	2.29833	0.210113	10.9385	7.54248e-28	4.09406e-27	325.25	2.59274	0.235147	11.026	2.862e-28	1.66089e-27
SPAC22H10.13	chrI	2381690	2382200	511	+	gene	1787.1	2.2884	0.556498	4.11215	3.91992e-05	0.000113019	353.983	1.53812	0.354525	4.33855	1.43428e-05	0.00118428	366.252	1.85056	0.34634	5.34317	9.13359e-08	1.49417e-05	2362.5	0.114866	0.215186	0.533797	0.593482	0.60245	2526.25	0.0854021	0.278221	0.306958	0.758875	0.77173
SPAC22H12.01c	chrI	893278	894532	1255	-	gene	2497.85	0.911375	0.123297	7.39172	1.4494e-13	1.07843e-12	746.829	-1.08822	0.335873	-3.23997	0.00119544	0.0179125	696.241	-0.82186	0.288142	-2.85227	0.00434083	0.0319115	4226.5	0.995906	0.16823	5.91989	3.22155e-09	4.97004e-09	1726.5	0.707404	0.263733	2.68228	0.00731228	0.00883464
SPAC22H12.02	chrI	893996	896547	2552	+	gene	1831.41	-0.426408	0.104541	-4.07884	4.52615e-05	0.000129	258.973	-0.803668	0.37301	-2.15455	0.0311974	0.0950097	240.886	-0.598316	0.294478	-2.03178	0.0421755	0.118662	6892.75	1.39017	0.157263	8.83977	9.5918e-19	2.72417e-18	1918.5	1.04422	0.246549	4.23535	2.28198e-05	3.31925e-05
SPAC22H12.03	chrI	896668	897900	1233	+	gene	470.287	-0.747167	0.190936	-3.91319	9.10846e-05	0.000248915	80.8029	-0.420054	0.452267	-0.928775	0.353006	0.442094	74.5376	-0.228585	0.367701	-0.621659	0.534166	0.644403	3759.75	0.78449	0.172682	4.54298	5.54635e-06	7.19678e-06	1251.75	0.274555	0.218004	1.2594	0.207885	0.22343
SPAC22H12.04c	chrI	898045	898994	950	-	gene	29340.3	-0.47374	0.0929816	-5.09499	3.48762e-07	1.29437e-06	3002.1	-0.824547	0.371378	-2.22024	0.0264025	0.085772	2751.25	-0.63416	0.234729	-2.70167	0.00689918	0.0418954	1811.75	2.15344	0.217866	9.88422	4.87369e-23	1.90046e-22	1147.75	1.52483	0.23327	6.53678	6.28586e-11	1.25017e-10
SPAC22H12.05c	chrI	899283	902080	2798	-	gene	1192.46	-0.353312	0.127385	-2.77357	0.00554453	0.0113567	153.32	-0.529257	0.401822	-1.31714	0.187791	0.280155	143.051	-0.343192	0.323719	-1.06015	0.289075	0.417105	9270.5	0.834386	0.150316	5.55087	2.8425e-08	4.16462e-08	482.75	3.1055	0.233218	13.3159	1.87113e-40	3.8466e-39
SPAC23A1.02c	chrI	4081483	4083493	2011	-	gene	1099.46	-0.747813	0.155667	-4.80391	1.55593e-06	5.32307e-06	317.396	-1.50209	0.381086	-3.94161	8.09358e-05	0.00400969	290.922	-1.32342	0.294561	-4.49286	7.02724e-06	0.000515765	NA	NA	NA	NA	NA	NA	NA	NA	NA	NA	NA	NA
SPAC23A1.03	chrI	4083624	4084596	973	+	gene	2203.54	-1.81793	0.126177	-14.4078	4.6228e-47	9.36846e-45	216.642	-1.58013	0.409641	-3.85734	0.000114626	0.00508544	196.74	-1.41964	0.307922	-4.6104	4.0189e-06	0.000327292	NA	NA	NA	NA	NA	NA	NA	NA	NA	NA	NA	NA
SPAC23A1.04c	chrI	4084455	4087736	3282	-	gene	1350.29	-0.901753	0.111349	-8.09846	5.56572e-16	5.32442e-15	189.32	-0.557715	0.404144	-1.37999	0.167589	0.259526	175.098	-0.379169	0.303773	-1.2482	0.211958	0.336473	NA	NA	NA	NA	NA	NA	NA	NA	NA	NA	NA	NA
SPAC23A1.05	chrI	4088693	4089782	1090	+	gene	1759.98	0.0587839	0.123197	0.477152	0.633254	0.717688	266.653	-0.432878	0.418887	-1.0334	0.301416	0.392878	246.066	-0.296229	0.306081	-0.967813	0.333138	0.460582	NA	NA	NA	NA	NA	NA	NA	NA	NA	NA	NA	NA
SPAC23A1.06c	chrI	4089794	4092140	2347	-	gene	1136.94	0.23208	0.129417	1.79327	0.0729299	0.117472	188.333	-0.795037	0.414446	-1.91831	0.0550712	0.129535	173.21	-0.636121	0.31293	-2.03279	0.0420734	0.118602	NA	NA	NA	NA	NA	NA	NA	NA	NA	NA	NA	NA
SPAC23A1.07	chrI	4092110	4093122	1013	+	gene	451.646	-0.652508	0.170154	-3.83482	0.000125657	0.000335072	57.7014	-0.734521	0.470024	-1.56273	0.118115	0.2052	53.3183	-0.535468	0.413343	-1.29546	0.195163	0.31692	NA	NA	NA	NA	NA	NA	NA	NA	NA	NA	NA	NA
SPAC23A1.08c	chrI	4093344	4093832	489	-	gene	11248.9	-0.549329	0.109685	-5.00826	5.49246e-07	1.9886e-06	1355.32	-0.76555	0.397771	-1.9246	0.0542796	0.128205	1231.08	-0.590466	0.243521	-2.42471	0.0153208	0.0660309	NA	NA	NA	NA	NA	NA	NA	NA	NA	NA	NA	NA
SPAC23A1.09	chrI	4093921	4095148	1228	+	gene	637.129	-1.32565	0.155172	-8.54307	1.30698e-17	1.48452e-16	149.843	-1.22519	0.386543	-3.16961	0.00152646	0.0204387	138.955	-1.00885	0.334648	-3.01465	0.00257275	0.02375	NA	NA	NA	NA	NA	NA	NA	NA	NA	NA	NA	NA
SPAC23A1.10	chrI	4095134	4096584	1451	+	gene	19198.7	-0.66012	0.0892875	-7.39319	1.43346e-13	1.06761e-12	593.582	-1.21702	0.371731	-3.27393	0.00106062	0.0172279	541.375	-1.01538	0.255431	-3.97515	7.03351e-05	0.00266506	NA	NA	NA	NA	NA	NA	NA	NA	NA	NA	NA	NA
SPAC23A1.11	chrI	4097268	4098123	856	+	gene	14151.9	-0.595435	0.0912377	-6.52619	6.74616e-11	3.83694e-10	1500.12	-0.597936	0.40414	-1.47953	0.138999	0.228336	1365.67	-0.440427	0.249063	-1.76833	0.0770051	0.172104	NA	NA	NA	NA	NA	NA	NA	NA	NA	NA	NA	NA
SPAC23A1.12c	chrI	4098246	4100284	2039	-	gene	8084.48	-0.549982	0.0982595	-5.59725	2.17783e-08	9.40631e-08	785.357	-0.708683	0.364152	-1.94612	0.0516407	0.124914	728.6	-0.519054	0.260143	-1.99526	0.0460143	0.125375	NA	NA	NA	NA	NA	NA	NA	NA	NA	NA	NA	NA
SPAC23A1.14c	chrI	4101276	4103209	1934	-	gene	1856.68	0.844935	0.13637	6.19588	5.79598e-10	2.97764e-09	983.371	-0.483624	0.337329	-1.43368	0.151662	0.242766	928.235	-0.240414	0.270586	-0.888495	0.374275	0.499902	NA	NA	NA	NA	NA	NA	NA	NA	NA	NA	NA	NA
SPAC23A1.15c	chrI	4103733	4104756	1024	-	gene	828.336	-0.285937	0.148339	-1.92759	0.0539058	0.0899943	240.269	-1.20025	0.357192	-3.36024	0.000778736	0.0148447	226.27	-0.929902	0.343698	-2.70558	0.00681851	0.0416609	NA	NA	NA	NA	NA	NA	NA	NA	NA	NA	NA	NA
SPAC23A1.16c	chrI	4104690	4105778	1089	-	gene	290.894	0.195147	0.213906	0.912304	0.361609	0.462122	58.1433	-0.830768	0.454704	-1.82705	0.0676919	0.146818	55.5668	-0.591677	0.453362	-1.30509	0.191864	0.31405	NA	NA	NA	NA	NA	NA	NA	NA	NA	NA	NA	NA
SPAC23A1.17	chrI	4106702	4112044	5343	+	gene	5563.39	-0.0316181	0.298435	-0.105946	0.915625	0.939965	1416.98	-0.840927	0.347231	-2.42181	0.0154436	0.0645847	1313.31	-0.614619	0.251158	-2.44714	0.0143993	0.0638672	NA	NA	NA	NA	NA	NA	NA	NA	NA	NA	NA	NA
SPAC23A1.18c	chrI	4111970	4113727	1758	-	gene	1322.91	-0.403165	0.127801	-3.15462	0.00160708	0.00361031	362.885	-0.979352	0.382285	-2.56183	0.0104121	0.0535004	331.678	-0.767565	0.267057	-2.87417	0.00405097	0.030648	NA	NA	NA	NA	NA	NA	NA	NA	NA	NA	NA	NA
SPAC23A1.19c	chrI	4113673	4117261	3589	-	gene	1919.51	-1.21304	0.115014	-10.5469	5.2475e-26	1.43301e-24	307.212	-0.918508	0.353583	-2.59772	0.00938459	0.0504887	287.633	-0.682252	0.302217	-2.25749	0.0239777	0.0844475	NA	NA	NA	NA	NA	NA	NA	NA	NA	NA	NA	NA
SPAC23A1.20	chrI	4100755	4101275	521	-	gene	246.698	-0.724274	0.217066	-3.33666	0.00084793	0.00199204	51.815	-0.312937	0.487041	-0.642528	0.52053	0.597866	49.6451	-0.132356	0.468484	-0.282519	0.777545	0.837487	NA	NA	NA	NA	NA	NA	NA	NA	NA	NA	NA	NA
SPAC23C11.01	chrI	2133203	2136010	2808	+	gene	976.75	-0.665679	0.124131	-5.36272	8.19764e-08	3.28973e-07	616.819	-0.79073	0.345268	-2.29019	0.0220103	0.078292	575.868	-0.552965	0.27281	-2.02692	0.0426706	0.119546	6129.5	1.24358	0.169394	7.34138	2.11406e-13	4.20642e-13	333.75	2.82597	0.235518	11.999	3.59745e-33	3.24536e-32
SPAC23C11.02c	chrI	2135328	2135841	514	-	gene	12915.2	-0.287018	0.100032	-2.86926	0.00411427	0.00863089	1258.75	-1.00682	0.37098	-2.71395	0.00664859	0.0431505	1156.43	-0.831364	0.253545	-3.27895	0.00104192	0.0141099	609.25	2.40522	0.347414	6.9232	4.41545e-12	8.10356e-12	555	2.7808	0.28954	9.6042	7.67524e-22	2.75351e-21
SPAC23C11.03	chrI	2135951	2138028	2078	+	gene	2874.39	-1.10968	0.0974221	-11.3904	4.66817e-30	1.97525e-28	199.738	-0.88949	0.407137	-2.18474	0.0289076	0.0908328	182.583	-0.705911	0.296484	-2.38094	0.0172686	0.0704154	7502	1.00881	0.193057	5.22543	1.73754e-07	2.42228e-07	588	1.98624	0.323361	6.14248	8.12425e-10	1.53012e-09
SPAC23C11.04c	chrI	2136034	2139523	3490	-	gene	230.689	-0.77152	0.228851	-3.37128	0.000748198	0.00177343	46.7681	-0.398542	0.490924	-0.811819	0.416896	0.501793	44.2973	-0.211548	0.463371	-0.456541	0.648001	0.738078	13123.8	1.23163	0.14425	8.53814	1.36398e-17	3.58844e-17	965.5	1.15821	0.298758	3.87674	0.000105864	0.000147138
SPAC23C11.05	chrI	2140379	2141698	1320	+	gene	18047.1	-0.150029	0.0792142	-1.89396	0.0582303	0.0963748	1653.12	-0.578059	0.374089	-1.54525	0.122287	0.209569	1532.56	-0.41361	0.257972	-1.60331	0.108865	0.216147	3812.75	0.728546	0.180831	4.02889	5.60405e-05	6.91336e-05	802.5	1.92532	0.245663	7.83723	4.60589e-15	1.12235e-14
SPAC23C11.06c	chrI	2141632	2143598	1967	-	gene	1113.51	-0.404191	0.137443	-2.9408	0.00327363	0.00697957	2041.28	-0.902342	0.375172	-2.40514	0.0161662	0.06619	1991.93	-0.55234	0.771474	-0.715954	0.47402	0.592525	5497.25	1.48935	0.159812	9.31938	1.17021e-20	3.83384e-20	1216.5	2.01711	0.226566	8.90298	5.43683e-19	1.65174e-18
SPAC23C11.07	chrI	2144894	2145226	333	+	gene	16.6933	-1.10677	0.856788	-1.29177	0.196436	0.277616	5.70094	-0.824376	1.05525	-0.781216	0.434676	NA	5.50635	-0.446389	1.11421	-0.400632	0.688691	NA	1205.75	1.18681	0.287896	4.12237	3.74987e-05	4.6573e-05	1528.25	1.27093	0.236238	5.37989	7.45317e-08	1.26028e-07
SPAC23C11.08	chrI	2145681	2146388	708	+	gene	256.156	-0.739242	0.229065	-3.22721	0.00125002	0.00285904	112.75	-1.44871	0.402433	-3.59988	0.000318366	0.00905592	105.551	-1.22282	0.383901	-3.18524	0.00144634	0.0172938	1364.25	2.26463	0.259821	8.71613	2.87871e-18	7.91412e-18	878	2.14943	0.252192	8.523	1.55471e-17	4.28746e-17
SPAC23C11.09	chrI	2147100	2150190	3091	+	gene	14993.6	-0.656963	0.0838928	-7.83098	4.8409e-15	4.20765e-14	1594.69	-0.492506	0.386729	-1.27352	0.202835	0.294469	1469.28	-0.33427	0.251465	-1.32929	0.183752	0.304122	6838.25	1.71248	0.155319	11.0256	2.87542e-28	1.60574e-27	487.5	2.47083	0.266025	9.28794	1.57298e-20	5.20542e-20
SPAC23C11.10	chrI	2150624	2151601	978	+	gene	134.642	-0.707504	0.286214	-2.47194	0.0134383	0.0256795	33.1302	-0.0711529	0.559106	-0.127262	0.898733	0.920408	30.7375	0.177828	0.510335	0.348453	0.7275	0.802261	1690	2.3322	0.221208	10.543	5.47171e-26	2.60165e-25	632	2.39861	0.295576	8.11504	4.85643e-16	1.24607e-15
SPAC23C11.11	chrI	2152042	2154223	2182	+	gene	4192.34	-0.0252085	0.125529	-0.200817	0.840841	0.883882	607.155	-0.49172	0.379437	-1.29592	0.195002	0.287394	561.866	-0.31128	0.258299	-1.20511	0.22816	0.354154	5554.75	1.23655	0.154803	7.98789	1.37268e-15	3.15076e-15	1819	0.557256	0.252315	2.20858	0.0272042	0.0314561
SPAC23C11.12	chrI	2154795	2155037	243	+	gene	320.211	0.0689667	0.189349	0.364231	0.715685	0.785896	36.6292	-0.525065	0.512046	-1.02543	0.305162	0.396457	34.6108	-0.30604	0.494004	-0.619509	0.535581	0.645324	1175	1.52341	0.385041	3.95648	7.60613e-05	9.32218e-05	1574.25	1.42587	0.337339	4.22682	2.3702e-05	3.44166e-05
SPAC23C11.13c	chrI	2155374	2156694	1321	-	gene	2150.64	-0.859171	0.114666	-7.49279	6.74245e-14	5.19236e-13	352.393	-1.02355	0.384226	-2.66394	0.00772323	0.0459941	323.409	-0.842263	0.27693	-3.04143	0.0023546	0.0226506	2574.25	2.92236	0.201327	14.5155	9.66883e-48	2.36834e-46	492	3.06547	0.245047	12.5097	6.60542e-36	7.82045e-35
SPAC23C11.14	chrI	2158659	2160086	1428	+	gene	3880.04	-0.640671	0.100186	-6.39484	1.60715e-10	8.75915e-10	391.525	-0.607022	0.42368	-1.43274	0.151933	0.242969	354.866	-0.446954	0.275149	-1.62441	0.104289	0.210011	4839	1.52711	0.171489	8.90497	5.34001e-19	1.54838e-18	797.25	1.21099	0.229466	5.27744	1.31001e-07	2.18356e-07
SPAC23C11.15	chrI	2160354	2164078	3725	+	gene	3269.89	-0.194494	0.105451	-1.84441	0.0651239	0.106412	356.477	-0.219568	0.399071	-0.550197	0.582184	0.653281	329.186	-0.0304777	0.266633	-0.114306	0.908995	0.934621	8127	1.42688	0.144902	9.8472	7.04828e-23	2.7049e-22	443.5	3.40528	0.240984	14.1307	2.45525e-45	9.30527e-44
SPAC23C11.16	chrI	2164162	2166765	2604	+	gene	1472.89	-0.367318	0.131533	-2.79258	0.0052289	0.0107783	152.483	-0.584176	0.416502	-1.40258	0.160743	0.252208	141.061	-0.416685	0.323413	-1.2884	0.197606	0.319157	6379	1.31315	0.152358	8.61885	6.76286e-18	1.81799e-17	525	1.89495	0.234405	8.08412	6.26152e-16	1.59632e-15
SPAC23C11.17	chrI	2167170	2168987	1818	+	gene	4270.05	0.398045	0.108916	3.6546	0.000257584	0.000655754	513.537	-0.331492	0.396308	-0.836449	0.402902	0.489627	474.041	-0.169744	0.266094	-0.637909	0.523533	0.635205	2499.5	2.59238	0.209808	12.356	4.52048e-35	3.99368e-34	468.75	2.85995	0.236048	12.116	8.69037e-34	8.26865e-33
SPAC23C4.02	chrI	1032085	1034167	2083	+	gene	3187.36	-1.02685	0.106075	-9.68047	3.65036e-22	6.67729e-21	622.941	-0.8234	0.394668	-2.08631	0.0369503	0.10406	567.79	-0.648582	0.254885	-2.5446	0.0109402	0.0550714	9535.75	1.14803	0.198701	5.77767	7.57444e-09	1.14358e-08	1307.5	1.49728	0.22505	6.65309	2.87008e-11	5.80692e-11
SPAC23C4.03	chrI	1034296	1035992	1697	+	gene	4592.98	-0.788514	0.107451	-7.33839	2.16185e-13	1.58104e-12	745.746	-0.487736	0.400153	-1.21887	0.222893	0.315199	686.002	-0.342876	0.268395	-1.2775	0.201424	0.323203	2392.75	2.87378	0.200734	14.3164	1.72895e-46	3.90602e-45	839.75	2.77958	0.286788	9.69211	3.25722e-22	1.20092e-21
SPAC23C4.04c	chrI	1036033	1036508	476	+	gene	48.6204	-0.131335	0.49696	-0.264277	0.791566	0.84582	205.547	0.0190269	0.414839	0.0458656	0.963417	0.971919	191.408	0.25417	0.299819	0.847745	0.39658	0.521262	636.5	3.0341	0.346712	8.75105	2.11374e-18	5.87776e-18	524.75	2.98767	0.238195	12.5429	4.34583e-36	5.28353e-35
SPAC23C4.05c	chrI	1036639	1038267	1629	-	gene	3253.67	0.385083	0.0959733	4.0124	6.01044e-05	0.000168559	779.008	-1.01329	0.349015	-2.90329	0.00369264	0.0322834	723.363	-0.803148	0.270202	-2.9724	0.0029548	0.0258709	6222.5	1.57586	0.192624	8.181	2.815e-16	6.73002e-16	1780.25	2.69951	0.32129	8.40208	4.38647e-17	1.1804e-16
SPAC23C4.06c	chrI	1038515	1042027	3513	-	gene	942.312	-0.95	0.125932	-7.54373	4.56709e-14	3.59623e-13	89.1731	-0.726512	0.426046	-1.70525	0.0881487	0.172204	83.4745	-0.532028	0.376408	-1.41344	0.157528	0.274876	13865.2	1.21439	0.13251	9.16447	4.97892e-20	1.55821e-19	1262.25	1.93099	0.236301	8.17173	3.04004e-16	7.87161e-16
SPAC23C4.07	chrI	1038379	1041195	2817	+	gene	111.176	0.675852	0.332235	2.03426	0.0419254	0.0721652	71.4481	-0.179243	0.465639	-0.384939	0.700282	0.754883	66.7656	-0.0194679	0.398458	-0.0488581	0.961032	0.971326	11033	1.24153	0.139975	8.86963	7.33904e-19	2.10729e-18	1325.75	1.59477	0.232037	6.87292	6.29024e-12	1.31019e-11
SPAC23C4.08	chrI	1041414	1043083	1670	+	gene	2107.32	0.167907	0.113145	1.48399	0.137811	0.205197	430.061	-0.730612	0.38905	-1.87794	0.0603896	0.137212	399.417	-0.575671	0.294063	-1.95764	0.0502717	0.132124	5848.75	1.4502	0.174178	8.32593	8.36692e-17	2.08405e-16	1609	0.558299	0.251237	2.2222	0.0262697	0.0304016
SPAC23C4.09c	chrI	1041980	1044240	2261	-	gene	339.913	0.0236073	0.246554	0.0957488	0.92372	0.945752	129.837	-0.306898	0.435863	-0.704115	0.481361	0.562006	119.903	-0.149629	0.334124	-0.447824	0.65428	0.742736	8369.25	1.25706	0.14407	8.72534	2.65379e-18	7.31357e-18	1079.25	2.55978	0.245026	10.447	1.51266e-25	7.10163e-25
SPAC23C4.10	chrI	1044844	1046788	1945	+	gene	764.063	-0.798982	0.149188	-5.35553	8.53056e-08	3.41977e-07	212.917	-0.662318	0.362885	-1.82514	0.0679793	0.147054	201.344	-0.422437	0.322115	-1.31145	0.189706	0.311807	6444.25	1.71828	0.152698	11.2528	2.24336e-29	1.33636e-28	1758.5	1.81819	0.23271	7.8131	5.57971e-15	1.35237e-14
SPAC23C4.11	chrI	1047065	1047741	677	+	gene	119.957	-0.665182	0.479264	-1.38792	0.16516	0.239709	169.502	-0.754724	0.397489	-1.89873	0.0576001	0.133499	157.401	-0.568721	0.317941	-1.78876	0.0736533	0.167573	3540.5	0.85726	0.22236	3.85527	0.0001156	0.00014074	1722.5	1.65792	0.260139	6.3732	1.85121e-10	3.59948e-10
SPAC23C4.12	chrI	1048957	1051136	2180	+	gene	1208.2	-0.0766357	0.120373	-0.63665	0.524353	0.621142	311.871	-0.229863	0.405901	-0.566303	0.571188	0.644103	287.662	-0.0571687	0.275674	-0.207378	0.835715	0.880933	3928.75	2.63122	0.169887	15.4881	4.17682e-54	1.72803e-52	736	3.73241	0.259925	14.3596	9.27934e-47	4.2249e-45
SPAC23C4.13	chrI	1051665	1052724	1060	+	gene	487.899	0.123139	0.165507	0.744008	0.456872	0.557391	113.51	-0.500437	0.419209	-1.19377	0.232569	0.324483	105.655	-0.313603	0.34225	-0.916298	0.359511	0.485859	4819.5	0.670683	0.187382	3.57922	0.00034462	0.00040986	2205.5	0.642298	0.277861	2.31158	0.020801	0.0242797
SPAC23C4.14	chrI	1052875	1054468	1594	+	gene	665.135	-1.00891	0.152485	-6.61648	3.67845e-11	2.13794e-10	144.376	-0.765656	0.432315	-1.77106	0.0765511	0.157855	131.318	-0.583734	0.317354	-1.83938	0.0658596	0.15535	2347.5	2.472	0.200965	12.3007	8.98301e-35	7.80406e-34	562.5	2.04041	0.228403	8.93341	4.1307e-19	1.26434e-18
SPAC23C4.15	chrI	1054665	1055906	1242	+	gene	1955.83	-0.316846	0.102855	-3.08052	0.00206642	0.00454282	255.334	-0.352115	0.38248	-0.920611	0.357254	0.44638	239.465	-0.165806	0.297836	-0.5567	0.577732	0.680392	2398.75	2.18875	0.200749	10.9029	1.11599e-27	5.94815e-27	448	2.94468	0.246281	11.9566	5.99917e-33	5.24464e-32
SPAC23C4.16c	chrI	1055849	1057578	1730	-	gene	1544.35	-0.114969	0.117504	-0.978432	0.327861	0.427362	216.885	-1.11947	0.383778	-2.91698	0.00353433	0.0318841	203.292	-0.929915	0.338293	-2.74885	0.00598051	0.0383903	3543.5	0.75273	0.187613	4.01214	6.01696e-05	7.41197e-05	804	2.16609	0.241688	8.96233	3.17878e-19	9.78442e-19
SPAC23C4.17	chrI	1057701	1061166	3466	+	gene	1902.81	-1.0501	0.112424	-9.3405	9.58778e-21	1.53504e-19	329.671	-1.02648	0.368432	-2.78607	0.0053351	0.0387957	307.307	-0.833095	0.303223	-2.74747	0.0060057	0.0384326	10023.2	1.38335	0.159852	8.65395	4.97487e-18	1.35343e-17	1326.5	2.23808	0.264485	8.46202	2.62784e-17	7.14519e-17
SPAC23C4.18c	chrI	1058646	1063306	4661	-	gene	831.678	-0.796549	0.138454	-5.75318	8.75823e-09	3.96301e-08	226.135	-0.510607	0.388875	-1.31304	0.18917	0.281577	209.541	-0.292596	0.287398	-1.01809	0.308636	0.436668	9491.25	1.45904	0.146763	9.94151	2.74646e-23	1.08848e-22	381.5	2.16646	0.229047	9.45859	3.12121e-21	1.07703e-20
SPAC23C4.19	chrI	1063729	1066954	3226	+	gene	6928.7	0.256599	0.0955654	2.68507	0.00725156	0.0145466	622.743	-0.434315	0.384334	-1.13004	0.258458	0.351287	575.859	-0.261128	0.258957	-1.00839	0.313269	0.441343	8832.5	1.75615	0.157674	11.1379	8.20694e-29	4.73102e-28	355.25	2.37996	0.227506	10.4611	1.30299e-25	6.14708e-25
SPAC23D3.01	chrI	4337097	4338471	1375	+	gene	754.046	-0.907928	0.148491	-6.11438	9.69312e-10	4.82838e-09	102.168	-1.01823	0.420852	-2.41944	0.0155443	0.0648495	95.3011	-0.832362	0.372709	-2.23328	0.0255305	0.0874302	NA	NA	NA	NA	NA	NA	NA	NA	NA	NA	NA	NA
SPAC23D3.02	chrI	4338673	4339944	1272	+	gene	1031.55	-0.864171	0.123217	-7.0134	2.32588e-12	1.5296e-11	272.348	-0.682669	0.370029	-1.84491	0.0650508	0.143392	257.559	-0.482178	0.322918	-1.49319	0.135388	0.249273	NA	NA	NA	NA	NA	NA	NA	NA	NA	NA	NA	NA
SPAC23D3.03c	chrI	4340057	4342124	2068	-	gene	2926.26	-0.0436415	0.115454	-0.378	0.70543	0.778999	400.054	-0.585675	0.397718	-1.47259	0.140862	0.230505	367.079	-0.412586	0.267546	-1.54211	0.123046	0.233858	NA	NA	NA	NA	NA	NA	NA	NA	NA	NA	NA	NA
SPAC23D3.04c	chrI	4342230	4344039	1810	-	gene	5344.01	-1.57434	0.0949765	-16.5761	1.0376e-61	1.99763e-58	698.934	-1.07931	0.365405	-2.95374	0.00313944	0.0302495	643.033	-0.888295	0.261204	-3.40077	0.000671972	0.0109987	NA	NA	NA	NA	NA	NA	NA	NA	NA	NA	NA	NA
SPAC23D3.06c	chrI	4346357	4350846	4490	-	gene	4840.63	-0.847198	0.106215	-7.97629	1.50803e-15	1.37925e-14	585.477	-1.13801	0.370097	-3.0749	0.00210571	0.0241921	537.52	-0.950476	0.264405	-3.59477	0.000324675	0.00750749	NA	NA	NA	NA	NA	NA	NA	NA	NA	NA	NA	NA
SPAC23D3.07	chrI	4350803	4352369	1567	+	gene	3037.93	0.0538826	0.0986391	0.54626	0.584887	0.675699	631.589	-0.465063	0.378121	-1.22993	0.218722	0.311002	584.199	-0.27565	0.253308	-1.0882	0.276506	0.404287	NA	NA	NA	NA	NA	NA	NA	NA	NA	NA	NA	NA
SPAC23D3.08	chrI	4352440	4355260	2821	+	gene	1463.71	-0.912166	0.141221	-6.45913	1.05306e-10	5.8808e-10	330.312	-0.473995	0.40271	-1.17701	0.23919	0.331388	302.929	-0.257991	0.272752	-0.945881	0.344209	0.47183	NA	NA	NA	NA	NA	NA	NA	NA	NA	NA	NA	NA
SPAC23D3.09	chrI	4352333	4355333	3001	-	gene	1481.82	-0.988119	0.112188	-8.80771	1.27733e-18	1.62323e-17	468.851	-0.536613	0.357744	-1.49999	0.133616	0.222009	440.282	-0.332076	0.28108	-1.18143	0.237432	0.363236	NA	NA	NA	NA	NA	NA	NA	NA	NA	NA	NA	NA
SPAC23D3.10c	chrI	4355410	4358242	2833	-	gene	2846.8	0.0358441	0.0993343	0.360843	0.718216	0.787553	340.545	-0.0708334	0.378322	-0.18723	0.85148	0.883892	319.597	0.124472	0.27406	0.454177	0.649701	0.739088	NA	NA	NA	NA	NA	NA	NA	NA	NA	NA	NA	NA
SPAC23D3.11	chrI	4357920	4360891	2972	+	gene	738.716	0.370176	0.157848	2.34514	0.0190201	0.0353119	445.168	-0.567083	0.386155	-1.46854	0.141958	0.231788	422.415	-0.404713	0.332192	-1.21831	0.223106	0.348402	NA	NA	NA	NA	NA	NA	NA	NA	NA	NA	NA	NA
SPAC23D3.12	chrI	4362493	4365125	2633	+	gene	7833.43	0.731786	0.116888	6.26059	3.83527e-10	2.00648e-09	784.884	0.734982	0.428011	1.7172	0.0859421	0.169492	729.385	0.841012	0.295001	2.85088	0.00435983	0.0319254	NA	NA	NA	NA	NA	NA	NA	NA	NA	NA	NA	NA
SPAC23D3.13c	chrI	4367585	4372712	5128	-	gene	3569.83	-0.422146	0.1024	-4.1225	3.74777e-05	0.00010838	436.328	-0.659992	0.372958	-1.76961	0.0767915	0.158141	403.691	-0.458928	0.264464	-1.73531	0.0826858	0.180562	NA	NA	NA	NA	NA	NA	NA	NA	NA	NA	NA	NA
SPAC23D3.14c	chrI	4373039	4374987	1949	-	gene	450.41	0.0734848	0.167721	0.438136	0.661287	0.742358	56.5127	-0.657665	0.483038	-1.36152	0.173349	0.265403	52.4668	-0.492941	0.429506	-1.14769	0.251095	0.377973	NA	NA	NA	NA	NA	NA	NA	NA	NA	NA	NA	NA
SPAC23D3.16	chrI	4365547	4366456	910	+	gene	93.1011	-0.176443	0.332316	-0.53095	0.595454	0.684723	43.8161	-0.424716	0.497671	-0.853406	0.393434	0.480675	41.2367	-0.234547	0.464711	-0.504715	0.613759	0.711682	NA	NA	NA	NA	NA	NA	NA	NA	NA	NA	NA	NA
SPAC23D3.17	chrI	4366000	4367171	1172	-	gene	144.733	-1.27096	0.28574	-4.44796	8.66886e-06	2.7182e-05	94.3764	-0.318732	0.41996	-0.758958	0.447878	0.530299	88.4702	-0.0903762	0.353721	-0.255501	0.798336	0.852696	NA	NA	NA	NA	NA	NA	NA	NA	NA	NA	NA	NA
SPAC23E2.01	chrI	442201	445721	3521	+	gene	2837.29	-0.366257	0.134477	-2.72356	0.00645826	0.0130813	606.65	-0.61214	0.413312	-1.48106	0.138591	0.228007	556.462	-0.485507	0.28523	-1.70216	0.0887254	0.188991	8632.25	1.76851	0.157127	11.2553	2.18163e-29	1.30303e-28	1155	2.4709	0.224434	11.0095	3.43899e-28	1.98385e-27
SPAC23E2.02	chrI	446491	450726	4236	+	gene	1727.78	-0.785261	0.120269	-6.52922	6.61142e-11	3.76309e-10	337.68	-0.823947	0.367522	-2.2419	0.024968	0.0826475	317.047	-0.630268	0.308751	-2.04135	0.041216	0.116898	7408.25	2.18761	0.149497	14.6331	1.72789e-48	4.55818e-47	1026.5	2.42117	0.235995	10.2594	1.07371e-24	4.73073e-24
SPAC23E2.03c	chrI	450860	453603	2744	-	gene	333.322	1.15103	0.349556	3.29283	0.00099186	0.00230486	408.066	-0.806471	0.347874	-2.31828	0.0204338	0.075348	382.23	-0.545659	0.292208	-1.86737	0.0618502	0.149471	6505	1.12571	0.176135	6.39122	1.64565e-10	2.728e-10	500	2.46883	0.275014	8.97711	2.77982e-19	8.57586e-19
SPAC23G3.01	chrI	850591	854385	3795	+	gene	9786.52	-0.2339	0.0868342	-2.69364	0.00706762	0.0142072	1326.66	-0.742386	0.344519	-2.15485	0.0311735	0.0949904	1238.42	-0.528696	0.260747	-2.02762	0.0425991	0.119458	9738.25	1.38226	0.146234	9.45235	3.31292e-21	1.12786e-20	422.5	3.04176	0.256741	11.8476	2.21416e-32	1.83405e-31
SPAC23G3.02c	chrI	854453	869704	15252	-	gene	8658.02	0.570542	0.12701	4.49209	7.05265e-06	2.23232e-05	1177.85	-0.208971	0.359725	-0.58092	0.561294	0.634632	1107.11	-0.0213888	0.259245	-0.0825042	0.934246	0.951273	35748.8	1.56415	0.128015	12.2185	2.47636e-34	2.07947e-33	1098	1.25476	0.217007	5.78213	7.37606e-09	1.32064e-08
[truncated: 9,370 more rows]

## Sheet: Supplementary Table 2
Category_Name	External_ID	GeneSet_Name	over_represented/under_represented	List_Frequency	Background_Frequency	Corrected_pvalue	Genes_In_Common/Interacting_Gene_Pair
[truncated: 121 more rows]

## Sheet: Supplementary Table 3
Chr	Type	Start	Stop	Strand	ID
[truncated: 2,509 more rows]

[truncated: 3 more sheets: Supplementary Table 4, Supplementary Table 5, Supplementary Table 6]
